# Supplementary material for: RNA profile of control and nicotine treated Murine Leydig single cell represented in TPM data
Source: Data Brief. 2019 Mar 27;24:103825. doi: 10.1016/j.dib.2019.103825 (PMC6454091; doi:10.1016/j.dib.2019.103825)
Supplement: Supplementary file 2 [file mmc2.xlsx]

## Sheet: all_SC_SCT_ANNOTATION
Gene_id	NCBI_enterz	gene_symbol	gene_description	gene_type	Chromosome	start	stop	transcript_length	SCT-C5	SCT-C8	SCT-C9	SCT-D7	SCT-E3	SCT-F1	SCT-F3	SCT-F7	SCT-G2	SCT-G6	SCT-H7	SCT-H8	SC-D8	SC-E1	SC-F1	SC-F6	SC-G1	SC-G2	SC-G3	SC-G8	SC-G9	SC-H3	SC-H7	SC-H8	SCT-C5_RPKM	SCT-C8_RPKM	SCT-C9_RPKM	SCT-D7_RPKM	SCT-E3_RPKM	SCT-F1_RPKM	SCT-F3_RPKM	SCT-F7_RPKM	SCT-G2_RPKM	SCT-G6_RPKM	SCT-H7_RPKM	SCT-H8_RPKM	SC-D8_RPKM	SC-E1_RPKM	SC-F1_RPKM	SC-F6_RPKM	SC-G1_RPKM
ENSMUSG00000000001	14679	Gnai3	guanine nucleotide binding protein (G protein), alpha inhibiting 3 [Source:MGI Symbol;Acc:MGI:95773]	protein_coding	3	108107280	108146146	3262	860	1	2140	3361	1	3	2881	0	0	2	1	0	8	10	3	19	1	37	0	75	0	0	144	757	19.1624	0.0333021	67.4211	87.2598	0.0260648	0.0697984	152.423	0	0	0.0622601	0.0600036	0	0.226935	0.221321	0.0854214	0.701106	0.0237929
ENSMUSG00000000003	54192	Pbsn	probasin [Source:MGI Symbol;Acc:MGI:1860484]	protein_coding	X	77837901	77853623	902	0	0	0	0	0	0	0	0	0	0	0	0	0	0	0	0	0	0	0	0	0	0	0	0	0	0	0	0	0	0	0	0	0	0	0	0	0	0	0	0	0
ENSMUSG00000000028	12544	Cdc45	cell division cycle 45 [Source:MGI Symbol;Acc:MGI:1338073]	protein_coding	16	18780447	18811987	2252	1400	0	0	0	0	0	0	0	0	0	0	0	0	1	0	0	0	0	0	0	0	0	0	0	45.1852	0	0	0	0	0	0	0	0	0	0	0	0	0.0320582	0	0	0
ENSMUSG00000000031		H19	H19, imprinted maternally expressed transcript [Source:MGI Symbol;Acc:MGI:95891]	lincRNA	7	142575529	142578143	2372	0	0	0	0	0	0	0	0	0	0	0	0	0	0	0	0	0	0	0	0	0	0	0	0	0	0	0	0	0	0	0	0	0	0	0	0	0	0	0	0	0
ENSMUSG00000000037	107815	Scml2	sex comb on midleg-like 2 (Drosophila) [Source:MGI Symbol;Acc:MGI:1340042]	protein_coding	X	161117193	161258213	6079	0	0	0	0	0	0	0	0	0	0	0	0	0	0	0	0	0	0	0	0	0	0	0	0	0	0	0	0	0	0	0	0	0	0	0	0	0	0	0	0	0
ENSMUSG00000000049	11818	Apoh	apolipoprotein H [Source:MGI Symbol;Acc:MGI:88058]	protein_coding	11	108343354	108414396	1594	0	0	0	0	0	0	0	0	0	0	0	0	0	0	0	0	0	0	0	0	0	0	0	0	0	0	0	0	0	0	0	0	0	0	0	0	0	0	0	0	0
ENSMUSG00000000056	67608	Narf	nuclear prelamin A recognition factor [Source:MGI Symbol;Acc:MGI:1914858]	protein_coding	11	121237253	121255856	4806	0	0	0	0	0	0	0	0	0	0	0	0	0	0	0	44	0	0	0	0	0	0	0	0	0	0	0	0	0	0	0	0	0	0	0	0	0	0	0	1.102	0
ENSMUSG00000000058	12390	Cav2	caveolin 2 [Source:MGI Symbol;Acc:MGI:107571]	protein_coding	6	17281185	17289115	3335	0	9	17103	459	235	0	1	585	2	4	0	1	196	6	3	6	3	1	0	12	0	1	8	7022	0	0.293159	527.039	11.6559	5.99116	0	0.0517483	11.7817	0.045548	0.121795	0	0.172333	5.43819	0.129886	0.0835516	0.216556	0.0698162
ENSMUSG00000000078	23849	Klf6	Kruppel-like factor 6 [Source:MGI Symbol;Acc:MGI:1346318]	protein_coding	13	5861489	5870393	4217	100	41	2489	6558	58252	82790	19120	29522	30043	48570	20362	30	9421	1240	40	35094	2475	128	42942	9446	5168	4816	1649	33	1.72358	1.05618	60.6579	131.704	1174.48	1489.99	782.485	470.208	541.096	1169.58	945.101	4.08866	206.723	21.2288	0.88102	1001.71	45.5515
ENSMUSG00000000085	29871	Scmh1	sex comb on midleg homolog 1 [Source:MGI Symbol;Acc:MGI:1352762]	protein_coding	4	120405281	120530186	7731	6	1	327	1	0	1	96	0	63	0	232	0	0	1	1	4040	0	0	0	4	1	0	433	0	0.0564094	0.0140514	4.34688	0.0109545	0	0.00981686	2.14303	0	0.618928	0	5.87372	0	0	0.00933838	0.0120142	62.9014	0
ENSMUSG00000000088	12858	Cox5a	cytochrome c oxidase subunit Va [Source:MGI Symbol;Acc:MGI:88474]	protein_coding	9	57521232	57532424	690	541	1482	0	609	174	864	0	0	322	151	0	0	374	181	1	705	636	2689	1073	1004	135	1634	729	845	56.9881	233.322	0	74.7477	21.4407	95.0327	0	0	35.4439	22.2224	0	0	50.1553	18.9381	0.134611	122.986	71.5383
ENSMUSG00000000093	21385	Tbx2	T-box 2 [Source:MGI Symbol;Acc:MGI:98494]	protein_coding	11	85832551	85841948	3626	0	0	0	0	0	0	0	0	0	0	1	0	0	0	0	0	0	0	0	0	0	0	0	0	0	0	0	0	0	0	0	0	0	0	0.0539801	0	0	0	0	0	0
ENSMUSG00000000094	21387	Tbx4	T-box 4 [Source:MGI Symbol;Acc:MGI:102556]	protein_coding	11	85886422	85916097	3401	0	0	0	0	0	0	0	0	0	0	0	0	0	0	0	0	0	0	0	0	0	0	0	0	0	0	0	0	0	0	0	0	0	0	0	0	0	0	0	0	0
ENSMUSG00000000103	22768	Zfy2	zinc finger protein 2, Y linked [Source:MGI Symbol;Acc:MGI:99213]	protein_coding	Y	2106015	2170409	3107	0	0	0	0	0	0	0	0	0	0	0	0	0	0	0	0	0	0	0	0	0	0	0	0	0	0	0	0	0	0	0	0	0	0	0	0	0	0	0	0	0
ENSMUSG00000000120	18053	Ngfr	nerve growth factor receptor (TNFR superfamily, member 16) [Source:MGI Symbol;Acc:MGI:97323]	protein_coding	11	95568818	95587735	3446	0	0	0	0	0	0	0	0	0	0	0	0	0	0	0	0	0	0	0	0	0	0	0	0	0	0	0	0	0	0	0	0	0	0	0	0	0	0	0	0	0
ENSMUSG00000000125	22415	Wnt3	wingless-type MMTV integration site family, member 3 [Source:MGI Symbol;Acc:MGI:98955]	protein_coding	11	103774150	103817957	3076	0	0	0	0	0	0	0	0	0	0	0	0	0	0	0	0	0	0	0	0	0	0	0	0	0	0	0	0	0	0	0	0	0	0	0	0	0	0	0	0	0
ENSMUSG00000000126	216795	Wnt9a	wingless-type MMTV integration site family, member 9A [Source:MGI Symbol;Acc:MGI:2446084]	protein_coding	11	59306928	59333552	3329	0	0	0	0	0	0	0	0	0	0	0	0	0	0	0	0	0	0	0	0	0	0	0	0	0	0	0	0	0	0	0	0	0	0	0	0	0	0	0	0	0
ENSMUSG00000000127	14158	Fer	fer (fms/fps related) protein kinase [Source:MGI Symbol;Acc:MGI:105917]	protein_coding	17	63896018	64139494	3473	0	0	0	127	0	355	0	0	0	0	0	2	0	0	14357	0	1	0	0	0	0	0	0	1	0	0	0	3.09691	0	7.75768	0	0	0	0	0	0.33097	0	0	383.962	0	0.0223474
ENSMUSG00000000131	74204	Xpo6	exportin 6 [Source:MGI Symbol;Acc:MGI:2429950]	protein_coding	7	126101715	126200501	9692	2776	2	1	1683	1085	7	649	1	3	0	18	1	3	5	19131	5	1	91	0	0	255	1	0	1	20.8182	0.0224167	0.0106036	14.7062	9.5182	0.0548142	11.5564	0.00693001	0.0235095	0	0.363513	0.0592993	0.0286419	0.0372447	183.339	0.062097	0.00800788
ENSMUSG00000000134	209446	Tfe3	transcription factor E3 [Source:MGI Symbol;Acc:MGI:98511]	protein_coding	X	7762560	7775202	9261	13	2715	5454	235	178	7602	131	480	47	1	5495	679	1	508	63	3	676	0	0	16	0	3	32	8	0.102029	31.8469	60.5234	2.14902	1.63418	62.2986	2.44121	3.48121	0.385456	0.0109649	116.137	42.1381	0.00999164	3.96016	0.631848	0.0389922	5.66526
ENSMUSG00000000142	12006	Axin2	axin2 [Source:MGI Symbol;Acc:MGI:1270862]	protein_coding	11	108920349	108950783	5506	0	0	0	0	0	0	0	0	0	0	0	0	0	0	0	0	0	0	0	0	0	0	0	0	0	0	0	0	0	0	0	0	0	0	0	0	0	0	0	0	0
ENSMUSG00000000148	231841	Brat1	BRCA1-associated ATM activator 1 [Source:MGI Symbol;Acc:MGI:1891679]	protein_coding	5	140705011	140719379	6179	0	0	0	0	0	0	0	0	0	0	0	0	0	0	0	0	0	0	0	0	0	0	0	0	0	0	0	0	0	0	0	0	0	0	0	0	0	0	0	0	0
ENSMUSG00000000149	14673	Gna12	guanine nucleotide binding protein, alpha 12 [Source:MGI Symbol;Acc:MGI:95767]	protein_coding	5	140758408	140830431	3416	1	19	188	1	1	124	1	1056	29	1095	0	2	744	0	7	0	0	1275	0	687	158	27	3491	1	0.0212774	0.604215	5.65595	0.024792	0.0248898	2.75494	0.0505212	20.7632	0.644785	32.5507	0	0.336492	20.1535	0	0.190331	0	0
ENSMUSG00000000154	18400	Slc22a18	solute carrier family 22 (organic cation transporter), member 18 [Source:MGI Symbol;Acc:MGI:1336884]	protein_coding	7	143473721	143499334	1718	0	0	0	0	0	1	0	0	0	0	0	0	0	0	0	0	0	0	0	0	0	0	0	0	0	0	0	0	0	0.0441759	0	0	0	0	0	0	0	0	0	0	0
ENSMUSG00000000157	16415	Itgb2l	integrin beta 2-like [Source:MGI Symbol;Acc:MGI:1277979]	protein_coding	16	96422288	96443619	2936	0	0	0	0	0	0	0	0	0	0	0	0	0	0	0	0	0	0	0	0	0	0	0	0	0	0	0	0	0	0	0	0	0	0	0	0	0	0	0	0	0
ENSMUSG00000000159	72058	Igsf5	immunoglobulin superfamily, member 5 [Source:MGI Symbol;Acc:MGI:1919308]	protein_coding	16	96361668	96525580	2766	0	0	0	0	0	0	0	0	0	0	0	1	0	0	0	0	0	0	0	0	0	0	0	0	0	0	0	0	0	0	0	0	0	0	0	0.207783	0	0	0	0	0
ENSMUSG00000000167	72614	Pih1d2	PIH1 domain containing 2 [Source:MGI Symbol;Acc:MGI:1919864]	protein_coding	9	50617321	50625000	2813	0	1	0	0	0	0	0	0	0	0	0	0	0	0	0	0	0	0	0	0	0	0	307	0	0	0.0386177	0	0	0	0	0	0	0	0	0	0	0	0	0	0	0
ENSMUSG00000000168	235339	Dlat	dihydrolipoamide S-acetyltransferase (E2 component of pyruvate dehydrogenase complex) [Source:MGI Symbol;Acc:MGI:2385311]	protein_coding	9	50634633	50659780	4886	2487	0	0	0	263	1	79	0	0	0	0	0	370	0	0	0	0	0	0	0	1	0	0	7	36.9963	0	0	0	4.57658	0.015533	2.79039	0	0	0	0	0	7.00717	0	0	0	0
ENSMUSG00000000171	66925	Sdhd	succinate dehydrogenase complex, subunit D, integral membrane protein [Source:MGI Symbol;Acc:MGI:1914175]	protein_coding	9	50596338	50603849	1287	4	1425	4929	79	22118	3	4	0	1	1	2	6	11033	7	559	12	3697	5702	4	111	2	901	126	722	0.225901	120.28	393.592	5.1985	1461.19	0.176909	0.536381	0	0.0590142	0.0789015	0.304167	2.67939	793.249	0.392669	40.3425	1.12232	222.947
ENSMUSG00000000182	64654	Fgf23	fibroblast growth factor 23 [Source:MGI Symbol;Acc:MGI:1891427]	protein_coding	6	127072902	127081408	1814	0	0	0	0	0	0	0	0	0	0	0	0	0	0	0	0	0	0	0	0	0	0	0	0	0	0	0	0	0	0	0	0	0	0	0	0	0	0	0	0	0
ENSMUSG00000000183	14177	Fgf6	fibroblast growth factor 6 [Source:MGI Symbol;Acc:MGI:95520]	protein_coding	6	127015542	127024718	1232	0	0	0	0	0	0	0	0	0	0	0	0	0	0	0	0	0	0	0	0	0	0	0	0	0	0	0	0	0	0	0	0	0	0	0	0	0	0	0	0	0
ENSMUSG00000000184	12444	Ccnd2	cyclin D2 [Source:MGI Symbol;Acc:MGI:88314]	protein_coding	6	127125779	127151048	5701	0	2	0	0	0	0	0	0	6	2	1	0	0	0	2	1	36474	0	0	1	0	0	4	2	0	0.0381096	0	0	0	0	0	0	0.0799347	0.035624	0.0343329	0	0	0	0.0325843	0.0211136	496.55
ENSMUSG00000000194	277463	Gpr107	G protein-coupled receptor 107 [Source:MGI Symbol;Acc:MGI:2139054]	protein_coding	2	31152316	31218775	12766	3690	228	39	9	0	0	0	0	3330	0	93	1	0	86	0	0	0	0	0	1	16	0	1	0	21.0091	1.94015	0.313961	0.0597059	0	0	0	0	19.8118	0	1.4259	0.0450203	0	0.486352	0	0	0
ENSMUSG00000000197	338370	Nalcn	sodium leak channel, non-selective [Source:MGI Symbol;Acc:MGI:2444306]	protein_coding	14	123276641	123627144	7115	0	0	0	0	0	0	0	0	0	0	1	0	0	0	0	0	0	0	0	0	0	0	0	0	0	0	0	0	0	0	0	0	0	0	0.0275097	0	0	0	0	0	0
ENSMUSG00000000202	72014	Btbd17	BTB (POZ) domain containing 17 [Source:MGI Symbol;Acc:MGI:1919264]	protein_coding	11	114791217	114795945	3187	0	0	0	0	0	0	0	0	0	0	0	0	0	0	0	0	0	0	0	0	0	0	0	0	0	0	0	0	0	0	0	0	0	0	0	0	0	0	0	0	0
ENSMUSG00000000204	20558	Slfn4	schlafen 4 [Source:MGI Symbol;Acc:MGI:1329010]	protein_coding	11	83175186	83190221	3969	0	0	0	0	0	0	0	0	0	0	0	0	0	0	0	0	0	0	0	0	0	0	0	0	0	0	0	0	0	0	0	0	0	0	0	0	0	0	0	0	0
ENSMUSG00000000214	21823	Th	tyrosine hydroxylase [Source:MGI Symbol;Acc:MGI:98735]	protein_coding	7	142892752	142931128	2364	0	0	0	0	0	0	0	0	0	0	0	0	0	0	0	0	0	0	0	0	0	0	0	0	0	0	0	0	0	0	0	0	0	0	0	0	0	0	0	0	0
ENSMUSG00000000215	16334	Ins2	insulin II [Source:MGI Symbol;Acc:MGI:96573]	protein_coding	7	142678656	142699510	810	0	0	0	0	0	0	0	0	0	0	0	0	0	0	0	0	0	0	0	0	0	0	0	0	0	0	0	0	0	0	0	0	0	0	0	0	0	0	0	0	0
ENSMUSG00000000216	20278	Scnn1g	sodium channel, nonvoltage-gated 1 gamma [Source:MGI Symbol;Acc:MGI:104695]	protein_coding	7	121734479	121768475	2991	0	0	0	0	0	0	0	0	0	0	0	0	0	0	0	0	0	0	0	0	0	0	0	0	0	0	0	0	0	0	0	0	0	0	0	0	0	0	0	0	0
ENSMUSG00000000223	13497	Drp2	dystrophin related protein 2 [Source:MGI Symbol;Acc:MGI:107432]	protein_coding	X	134404551	134456573	8553	0	0	0	0	0	0	0	0	0	0	0	0	0	0	0	0	2	0	0	0	0	0	0	0	0	0	0	0	0	0	0	0	0	0	0	0	0	0	0	0	0.0181486
ENSMUSG00000000244	27027	Tspan32	tetraspanin 32 [Source:MGI Symbol;Acc:MGI:1350360]	protein_coding	7	143005046	143019644	2848	0	0	0	0	0	0	0	0	0	0	0	0	0	0	0	0	0	0	0	0	0	0	0	0	0	0	0	0	0	0	0	0	0	0	0	0	0	0	0	0	0
ENSMUSG00000000247	16870	Lhx2	LIM homeobox protein 2 [Source:MGI Symbol;Acc:MGI:96785]	protein_coding	2	38339281	38369733	4393	0	0	0	0	0	0	1	0	0	0	211	0	0	0	0	0	0	0	0	0	0	318	0	0	0	0	0	0	0	0	0.0392853	0	0	0	9.40118	0	0	0	0	0	0
ENSMUSG00000000248	70809	Clec2g	C-type lectin domain family 2, member g [Source:MGI Symbol;Acc:MGI:1918059]	protein_coding	6	128934381	128984707	2796	0	0	0	0	0	0	0	0	0	0	0	0	0	0	0	0	0	0	0	0	0	0	0	0	0	0	0	0	0	0	0	0	0	0	0	0	0	0	0	0	0
ENSMUSG00000000253	66355	Gmpr	guanosine monophosphate reductase [Source:MGI Symbol;Acc:MGI:1913605]	protein_coding	13	45507444	45546382	1871	106	0	0	0	0	0	0	0	0	0	0	0	0	0	0	0	0	0	0	0	0	0	0	0	4.11783	0	0	0	0	0	0	0	0	0	0	0	0	0	0	0	0
ENSMUSG00000000263	14654	Glra1	glycine receptor, alpha 1 subunit [Source:MGI Symbol;Acc:MGI:95747]	protein_coding	11	55514238	55608198	2414	0	0	0	0	0	0	0	0	0	0	0	0	0	0	0	0	0	0	0	0	0	0	0	0	0	0	0	0	0	0	0	0	0	0	0	0	0	0	0	0	0
ENSMUSG00000000266	23947	Mid2	midline 2 [Source:MGI Symbol;Acc:MGI:1344333]	protein_coding	X	140664599	140767715	8114	0	0	0	0	0	0	0	0	0	0	2	0	0	0	0	0	0	0	0	0	0	0	1	1	0	0	0	0	0	0	0	0	0	0	0.0482454	0	0	0	0	0	0
ENSMUSG00000000275	217069	Trim25	tripartite motif-containing 25 [Source:MGI Symbol;Acc:MGI:102749]	protein_coding	11	88999376	89020293	5754	1435	0	0	0	25	2	1	5	0	0	0	1	0	2	0	4442	0	0	287	0	1	1143	0	0	18.1267	0	0	0	0.36941	0.0263796	0.0299931	0.0583643	0	0	0	0.0998834	0	0.0250939	0	92.923	0
ENSMUSG00000000276	56077	Dgke	diacylglycerol kinase, epsilon [Source:MGI Symbol;Acc:MGI:1889276]	protein_coding	11	89035179	89066850	8387	9	0	0	0	3	0	0	2	0	6	0	0	1	1	1	0	0	9516	2	0	2	15211	0	0	0.077996	0	0	0	0.0304126	0	0	0.0160166	0	0.0726454	0	0	0.0110329	0.00860797	0.0110745	0	0
ENSMUSG00000000278	74617	Scpep1	serine carboxypeptidase 1 [Source:MGI Symbol;Acc:MGI:1921867]	protein_coding	11	88924020	88955465	2097	5168	0	4	1692	8470	1703	7	9662	2957	248	0	2	18619	4	0	59	0	1137	10	0	379	6	0	1	179.127	0	0.196032	68.3332	343.418	61.6346	0.576091	309.468	107.1	12.0093	0	0.548144	821.585	0.137711	0	3.38663	0
ENSMUSG00000000282	17428	Mnt	max binding protein [Source:MGI Symbol;Acc:MGI:109150]	protein_coding	11	74830920	74845725	4627	34	0	1	2	0	0	2	0	72	0	0	0	0	2552	0	0	0	0	0	2501	0	0	0	0	0.534091	0	0.0222109	0.0366067	0	0	0.0745972	0	1.18187	0	0	0	0	39.8188	0	0	0
ENSMUSG00000000290	16414	Itgb2	integrin beta 2 [Source:MGI Symbol;Acc:MGI:96611]	protein_coding	10	77530252	77565708	3052	183	6170	1	1073	1	2819	0	0	89	367	1581	3	1979	9	4522	1	0	1	5422	3492	125	54	5662	5	4.35816	219.612	0.033673	29.7745	0.0278583	70.1001	0	0	2.21483	12.2108	101.393	0.564937	60.0006	0.212895	137.618	0.0394394	0
ENSMUSG00000000295	69692	Hddc2	HD domain containing 2 [Source:MGI Symbol;Acc:MGI:1916942]	protein_coding	10	31313382	31328204	3509	0	2	2	568	0	0	0	0	0	2	1	2	0	0	1	5	12803	1080	0	5277	263	0	0	2	0	0.0619159	0.058575	13.7086	0	0	0	0	0	0.0578776	0.0557799	0.327574	0	0	0.0264695	0.171515	283.178
ENSMUSG00000000296	21987	Tpd52l1	tumor protein D52-like 1 [Source:MGI Symbol;Acc:MGI:1298386]	protein_coding	10	31332380	31445921	1267	212	1	5	3164	1	0	1	0	4	2	2	37064	0	0	4	1	8	8316	3	1	1	2	1	4	12.1617	0.0857392	0.405564	211.49	0.0671061	0	0.136212	0	0.239783	0.160294	0.308969	16812.8	0	0	0.293233	0.0950031	0.490054
ENSMUSG00000000301	18618	Pemt	phosphatidylethanolamine N-methyltransferase [Source:MGI Symbol;Acc:MGI:104535]	protein_coding	11	59970614	60046489	2104	0	0	0	30	0	0	0	0	0	0	0	0	0	0	0	0	0	0	0	0	0	0	0	0	0	0	0	1.20755	0	0	0	0	0	0	0	0	0	0	0	0	0
ENSMUSG00000000303	12550	Cdh1	cadherin 1 [Source:MGI Symbol;Acc:MGI:88354]	protein_coding	8	106603351	106670246	4574	0	0	0	0	0	0	0	0	0	0	0	0	0	0	0	0	0	0	0	0	0	0	0	0	0	0	0	0	0	0	0	0	0	0	0	0	0	0	0	0	0
ENSMUSG00000000305	12561	Cdh4	cadherin 4 [Source:MGI Symbol;Acc:MGI:99218]	protein_coding	2	179442431	179899373	7257	0	0	0	0	0	0	0	0	0	0	0	0	0	0	0	0	0	0	0	0	0	0	0	0	0	0	0	0	0	0	0	0	0	0	0	0	0	0	0	0	0
ENSMUSG00000000308	12716	Ckmt1	creatine kinase, mitochondrial 1, ubiquitous [Source:MGI Symbol;Acc:MGI:99441]	protein_coding	2	121357714	121363737	2496	0	0	0	0	0	0	0	0	0	0	0	0	0	0	0	0	0	0	0	0	0	0	0	0	0	0	0	0	0	0	0	0	0	0	0	0	0	0	0	0	0
ENSMUSG00000000317	12029	Bcl6b	B cell CLL/lymphoma 6, member B [Source:MGI Symbol;Acc:MGI:1278332]	protein_coding	11	70224128	70229798	3719	0	0	0	0	0	0	0	0	0	0	0	0	0	0	0	0	0	0	0	0	0	0	0	0	0	0	0	0	0	0	0	0	0	0	0	0	0	0	0	0	0
ENSMUSG00000000318	17312	Clec10a	C-type lectin domain family 10, member A [Source:MGI Symbol;Acc:MGI:96975]	protein_coding	11	70156197	70170834	2899	0	1	0	3	3734	2	279	6105	69	12981	0	0	0	1	67	1	0	1	2	19	3	16529	1	1	0	0.0374721	0	0.0876401	109.513	0.0523589	16.6092	141.444	1.80774	454.699	0	0	0	0.0249034	2.14663	0.0415208	0
ENSMUSG00000000320	11684	Alox12	arachidonate 12-lipoxygenase [Source:MGI Symbol;Acc:MGI:87998]	protein_coding	11	70241457	70255353	4085	0	0	0	0	0	0	0	0	0	0	0	0	0	0	0	0	0	0	0	0	0	0	0	0	0	0	0	0	0	0	0	0	0	0	0	0	0	0	0	0	0
ENSMUSG00000000325	11877	Arvcf	armadillo repeat gene deleted in velo-cardio-facial syndrome [Source:MGI Symbol;Acc:MGI:109620]	protein_coding	16	18348182	18407076	6425	0	0	0	0	0	0	0	0	0	0	0	0	0	0	0	0	0	0	0	0	0	0	0	0	0	0	0	0	0	0	0	0	0	0	0	0	0	0	0	0	0
ENSMUSG00000000326	12846	Comt	catechol-O-methyltransferase [Source:MGI Symbol;Acc:MGI:88470]	protein_coding	16	18406886	18426852	2532	3614	4745	1699	1	0	221	1	1	2891	4524	2	1	360	0	13	5	4	1	743	5	0	178	3844	4	103.743	203.577	68.9597	0.0334477	0	6.62425	0.0681598	0.0265267	86.72	181.436	0.154606	0.226986	13.1563	0	0.47688	0.237695	0.12261
ENSMUSG00000000339	66368	Rtca	RNA 3'-terminal phosphate cyclase [Source:MGI Symbol;Acc:MGI:1913618]	protein_coding	3	116488963	116508208	1880	0	0	0	0	0	0	0	0	0	0	0	0	0	0	0	0	0	0	0	0	0	0	0	0	0	0	0	0	0	0	0	0	0	0	0	0	0	0	0	0	0
ENSMUSG00000000340	13171	Dbt	dihydrolipoamide branched chain transacylase E2 [Source:MGI Symbol;Acc:MGI:105386]	protein_coding	3	116513070	116549981	3348	4167	0	0	75	0	0	0	0	0	4608	0	0	0	0	0	1200	3739	0	0	115	0	0	0	0	90.4637	0	0	1.89717	0	0	0	0	0	139.762	0	0	0	0	0	43.143	86.6764
ENSMUSG00000000346	23994	Dazap2	DAZ associated protein 2 [Source:MGI Symbol;Acc:MGI:1344344]	protein_coding	15	100615628	100620731	1826	9130	901	1857	1736	2641	188	240	2013	8841	5888	55	1	7398	15368	3238	7566	4	164	9671	22381	5956	34773	3423	20487	363.418	53.6019	104.515	80.5153	122.972	7.81386	22.6831	74.0441	367.736	327.439	5.89553	0.314748	374.894	607.609	164.705	498.747	0.170016
ENSMUSG00000000355	68995	Mcts1	malignant T cell amplified sequence 1 [Source:MGI Symbol;Acc:MGI:1916245]	protein_coding	X	38600578	38613426	1571	3428	14	65	3325	0	1	0	1	4	1	4739	3	0	0	275	1	12463	0	0	9	0	0	1574	235	158.599	0.968072	4.2521	179.244	0	0.0483095	0	0.0427535	0.193383	0.0646379	590.435	1.09751	0	0	16.2587	0.0766193	615.712
ENSMUSG00000000359	19700	Rem1	rad and gem related GTP binding protein 1 [Source:MGI Symbol;Acc:MGI:1097696]	protein_coding	2	152626951	152635198	2156	0	1	0	0	0	0	0	0	0	0	0	0	0	0	0	0	0	0	0	0	0	0	0	220	0	0.0503857	0	0	0	0	0	0	0	0	0	0	0	0	0	0	0
ENSMUSG00000000365	30054	Rnf17	ring finger protein 17 [Source:MGI Symbol;Acc:MGI:1353419]	protein_coding	14	56402697	56525032	5148	57	0	0	0	1	1	1	0	0	6931	0	0	0	0	1	0	0	7590	0	1	0	1	0	0	0.804771	0	0	0	0.0165158	0.0147425	0.0335238	0	0	136.717	0	0	0	0	0.0180423	0	0
ENSMUSG00000000374	216131	Trappc10	trafficking protein particle complex 10 [Source:MGI Symbol;Acc:MGI:1336209]	protein_coding	10	78186725	78244642	5048	0	0	2	0	0	0	0	0	0	0	2	0	0	47	13309	1	0	75	0	116	0	0	81	2	0	0	0.0407171	0	0	0	0	0	0	0	0.0775482	0	0	0.67218	244.881	0.0238449	0
ENSMUSG00000000378	216527	Ccm2	cerebral cavernous malformation 2 [Source:MGI Symbol;Acc:MGI:2384924]	protein_coding	11	6546887	6596744	3666	0	1	179	1	57	2	235	5877	5217	1	0	1	1	221	1	275	0	1	0	3378	1	0	252	0	0	0.0296322	5.01795	0.0231013	1.32197	0.0414043	11.0629	107.674	108.084	0.0276994	0	0.156773	0.0252407	4.35218	0.0253359	9.02931	0
ENSMUSG00000000381	22373	Wap	whey acidic protein [Source:MGI Symbol;Acc:MGI:98943]	protein_coding	11	6635482	6638637	1008	0	0	0	0	0	0	0	0	0	0	0	0	0	0	0	0	0	0	0	0	0	0	0	0	0	0	0	0	0	0	0	0	0	0	0	0	0	0	0	0	0
ENSMUSG00000000384	21379	Tbrg4	transforming growth factor beta regulated gene 4 [Source:MGI Symbol;Acc:MGI:1100868]	protein_coding	11	6615598	6626067	3696	0	4	0	0	0	0	0	0	0	0	0	0	0	0	0	0	0	0	0	0	0	0	0	0	0	0.117567	0	0	0	0	0	0	0	0	0	0	0	0	0	0	0
ENSMUSG00000000385	50528	Tmprss2	transmembrane protease, serine 2 [Source:MGI Symbol;Acc:MGI:1354381]	protein_coding	16	97564684	97611195	3159	0	0	0	0	0	0	0	0	0	0	0	0	0	0	0	0	0	0	0	0	0	0	0	0	0	0	0	0	0	0	0	0	0	0	0	0	0	0	0	0	0
ENSMUSG00000000386		Mx1	MX dynamin-like GTPase 1 [Source:MGI Symbol;Acc:MGI:97243]	protein_coding	16	97447035	97462907	3646	0	34	0	1	0	0	5478	0	0	0	3	0	3311	0	0	0	0	3	2	179	0	2	3398	0	0	1.01302	0	0.0232281	0	0	259.297	0	0	0	0.161052	0	84.0305	0	0	0	0
ENSMUSG00000000392	14089	Fap	fibroblast activation protein [Source:MGI Symbol;Acc:MGI:109608]	protein_coding	2	62500943	62574075	5662	0	0	0	0	0	0	0	0	0	0	554	0	0	0	0	0	0	0	0	0	0	0	0	0	0	0	0	0	0	0	0	0	0	0	19.1514	0	0	0	0	0	0
ENSMUSG00000000394	14526	Gcg	glucagon [Source:MGI Symbol;Acc:MGI:95674]	protein_coding	2	62474530	62483650	1494	0	0	0	0	0	0	0	0	0	0	0	0	0	0	0	0	0	0	0	0	0	0	0	0	0	0	0	0	0	0	0	0	0	0	0	0	0	0	0	0	0
ENSMUSG00000000399	66108	Ndufa9	NADH dehydrogenase (ubiquinone) 1 alpha subcomplex, 9 [Source:MGI Symbol;Acc:MGI:1913358]	protein_coding	6	126821863	126849144	1322	6196	19	10634	4320	5	13	6	4	0	1	1	0	18053	8	2	3	1854	5151	11714	361	6540	4	2301	2	340.656	1.56127	826.668	276.746	0.321571	0.746312	0.78327	0.203224	0	0.0768125	0.148057	0	1263.61	0.436884	0.140517	0.273152	108.845
ENSMUSG00000000402	54156	Egfl6	EGF-like-domain, multiple 6 [Source:MGI Symbol;Acc:MGI:1858599]	protein_coding	X	166523007	166585720	2704	0	0	0	0	0	0	0	0	0	0	0	0	0	0	0	0	0	0	0	0	0	0	0	0	0	0	0	0	0	0	0	0	0	0	0	0	0	0	0	0	0
ENSMUSG00000000409	16818	Lck	lymphocyte protein tyrosine kinase [Source:MGI Symbol;Acc:MGI:96756]	protein_coding	4	129548344	129573641	2929	0	0	0	0	0	0	0	0	0	0	0	0	0	0	0	0	0	0	0	0	0	0	0	0	0	0	0	0	0	0	0	0	0	0	0	0	0	0	0	0	0
ENSMUSG00000000411	58864	Tssk3	testis-specific serine kinase 3 [Source:MGI Symbol;Acc:MGI:1929914]	protein_coding	4	129489014	129491022	1280	0	0	0	1188	0	0	1	0	0	0	0	0	0	0	0	0	0	0	0	0	0	0	0	0	0	0	0	78.6025	0	0	0.134829	0	0	0	0	0	0	0	0	0	0
ENSMUSG00000000416	30785	Cttnbp2	cortactin binding protein 2 [Source:MGI Symbol;Acc:MGI:1353467]	protein_coding	6	18366478	18514869	8855	0	0	0	0	0	0	0	0	0	0	0	0	0	0	0	0	0	0	0	0	0	0	0	0	0	0	0	0	0	0	0	0	0	0	0	0	0	0	0	0	0
ENSMUSG00000000420	14423	Galnt1	UDP-N-acetyl-alpha-D-galactosamine:polypeptide N-acetylgalactosaminyltransferase 1 [Source:MGI Symbol;Acc:MGI:894693]	protein_coding	18	24205344	24286818	5519	773	0	0	3	0	1	0	0	1	302	0	0	0	9513	0	0	0	8	2	0	0	6	0	0	10.1802	0	0	0.0460353	0	0.0137514	0	0	0.0137618	5.55661	0	0	0	124.441	0	0	0
ENSMUSG00000000435	17877	Myf5	myogenic factor 5 [Source:MGI Symbol;Acc:MGI:97252]	protein_coding	10	107482908	107486134	2083	0	0	0	0	0	0	0	0	0	0	0	0	0	0	0	0	0	0	0	0	0	0	0	0	0	0	0	0	0	0	0	0	0	0	0	0	0	0	0	0	0
ENSMUSG00000000439	67027	Mkrn2	makorin, ring finger protein, 2 [Source:MGI Symbol;Acc:MGI:1914277]	protein_coding	6	115601938	115618670	2240	0	0	0	1431	474	0	0	0	0	0	0	0	0	0	0	0	0	441	0	1312	0	0	0	21	0	0	0	54.103	17.9916	0	0	0	0	0	0	0	0	0	0	0	0
ENSMUSG00000000440	19016	Pparg	peroxisome proliferator activated receptor gamma [Source:MGI Symbol;Acc:MGI:97747]	protein_coding	6	115361221	115490401	1984	0	0	0	0	0	0	0	0	0	0	0	0	0	0	0	0	0	0	0	0	0	0	0	0	0	0	0	0	0	0	0	0	0	0	0	0	0	0	0	0	0
ENSMUSG00000000441	110157	Raf1	v-raf-leukemia viral oncogene 1 [Source:MGI Symbol;Acc:MGI:97847]	protein_coding	6	115618067	115676635	6363	49	0	0	1451	0	18352	0	0	0	4626	0	0	0	291	0	2	1	0	0	0	2	34	0	1	0.559719	0	0	19.3124	0	218.892	0	0	0	73.8257	0	0	0	3.30171	0	0.037834	0.0121974
ENSMUSG00000000486	54204	2016-09-01	septin 1 [Source:MGI Symbol;Acc:MGI:1858916]	protein_coding	7	127214447	127218498	2060	237	0	0	64	0	0	0	0	0	0	1	0	0	0	1400	54	1	0	0	0	231	1	0	1	8.36214	0	0	2.63113	0	0	0	0	0	0	0.0950154	0	0	0	63.1234	3.1553	0.0376759
ENSMUSG00000000489	18591	Pdgfb	platelet derived growth factor, B polypeptide [Source:MGI Symbol;Acc:MGI:97528]	protein_coding	15	79995900	80014808	2918	1468	0	6076	0	0	0	0	0	0	0	1	2	0	0	1	2	1	0	0	2	0	0	1	1	36.566	0	213.992	0	0	0	0	0	0	0	0.0670774	0.39392	0	0	0.0318306	0.082501	0.0265978
ENSMUSG00000000530	11482	Acvrl1	activin A receptor, type II-like 1 [Source:MGI Symbol;Acc:MGI:1338946]	protein_coding	15	101128522	101145336	4265	0	30	1	0	0	0	0	0	1393	0	0	0	0	0	0	2	1	0	1	1	0	0	1	0	0	0.764114	0.0240961	0	0	0	0	0	24.8066	0	0	0	0	0	0	0.056445	0.0181975
ENSMUSG00000000531	56149	Grasp	GRP1 (general receptor for phosphoinositides 1)-associated scaffold protein [Source:MGI Symbol;Acc:MGI:1860303]	protein_coding	15	101224207	101232755	2013	0	6	0	0	0	0	0	0	0	0	0	0	0	0	0	0	0	0	0	0	0	0	1000	0	0	0.32379	0	0	0	0	0	0	0	0	0	0	0	0	0	0	0
ENSMUSG00000000532	11479	Acvr1b	activin A receptor, type 1B [Source:MGI Symbol;Acc:MGI:1338944]	protein_coding	15	101174067	101213679	4413	0	0	0	0	1	0	0	0	0	0	0	0	2	0	0	0	0	0	0	0	1063	0	0	0	0	0	0	0	0.0192666	0	0	0	0	0	0	0	0.0419363	0	0	0	0
ENSMUSG00000000538	216810	Tom1l2	target of myb1-like 2 (chicken) [Source:MGI Symbol;Acc:MGI:2443306]	protein_coding	11	60226714	60352905	8764	0	0	0	0	9	0	0	0	269	0	0	0	0	1	0	0	0	0	0	0	700	0	0	0	0	0	0	0	0.087313	0	0	0	2.33123	0	0	0	0	0.00823768	0	0	0
ENSMUSG00000000544	59290	Gpa33	glycoprotein A33 (transmembrane) [Source:MGI Symbol;Acc:MGI:1891703]	protein_coding	1	166130238	166166510	2742	0	0	0	0	0	0	0	0	0	0	0	0	0	0	0	0	0	0	0	0	0	0	0	0	0	0	0	0	0	0	0	0	0	0	0	0	0	0	0	0	0
ENSMUSG00000000552	29813	Zfp385a	zinc finger protein 385A [Source:MGI Symbol;Acc:MGI:1352495]	protein_coding	15	103313895	103340086	2291	0	0	0	15	0	0	1	0	0	0	53	0	0	1	0	0	0	0	5527	0	1	0	27	0	0	0	0	0.554493	0	0	0.0753298	0	0	0	4.52806	0	0	0.0315125	0	0	0
ENSMUSG00000000555	16402	Itga5	integrin alpha 5 (fibronectin receptor alpha) [Source:MGI Symbol;Acc:MGI:96604]	protein_coding	15	103344289	103366763	4379	0	0	0	0	775	0	0	0	0	0	0	0	0	0	0	0	0	0	0	650	0	0	0	0	0	0	0	0	15.0475	0	0	0	0	0	0	0	0	0	0	0	0
ENSMUSG00000000560	14395	Gabra2	gamma-aminobutyric acid (GABA) A receptor, subunit alpha 2 [Source:MGI Symbol;Acc:MGI:95614]	protein_coding	5	70957597	71095849	7640	0	1	0	0	0	0	0	2	0	0	0	0	3	0	1	2	1	0	0	0	0	0	0	0	0	0.0142188	0	0	0	0	0	0.0175826	0	0	0	0	0.0363348	0	0.0121573	0.0315102	0.0101587
ENSMUSG00000000561	70465	Wdr77	WD repeat domain 77 [Source:MGI Symbol;Acc:MGI:1917715]	protein_coding	3	105959369	105970037	4841	3	28	1	540	3	0	1491	1	0	3144	0	0	0	0	0	1	9108	9975	1	754	0	1	4046	1	0.0450425	0.628317	0.0212291	9.44688	0.0526896	0	53.1538	0.0138743	0	65.9494	0	0	0	0	0	0.0248645	146.022
ENSMUSG00000000562	69296	Adora3	adenosine A3 receptor [Source:MGI Symbol;Acc:MGI:104847]	protein_coding	3	105870858	105908926	3729	0	0	0	0	0	0	0	0	0	0	0	0	0	0	0	0	0	0	0	0	0	0	0	0	0	0	0	0	0	0	0	0	0	0	0	0	0	0	0	0	0
ENSMUSG00000000563	11950	Atp5f1	ATP synthase, H+ transporting, mitochondrial F0 complex, subunit B1 [Source:MGI Symbol;Acc:MGI:1100495]	protein_coding	3	105942698	105960099	4105	11490	28	3480	5049	728	69	1	202	1	0	6	5	1301	42	104	7622	1	14102	6842	7410	9	2	2851	10450	203.443	0.74097	87.1228	104.165	15.0785	1.27569	0.0420415	3.30511	0.0185021	0	0.286088	0.700036	29.3264	0.738658	2.35315	223.496	0.0189068
ENSMUSG00000000567	20682	Sox9	SRY (sex determining region Y)-box 9 [Source:MGI Symbol;Acc:MGI:98371]	protein_coding	11	112782224	112787760	4135	2024	0	0	0	0	0	0	0	0	0	0	0	0	0	0	0	0	0	0	0	0	0	0	0	35.5772	0	0	0	0	0	0	0	0	0	0	0	0	0	0	0	0
ENSMUSG00000000568	11991	Hnrnpd	heterogeneous nuclear ribonucleoprotein D [Source:MGI Symbol;Acc:MGI:101947]	protein_coding	5	99955935	99978938	7354	618	5	72	257	198	3	3	9388	0	3	542	0	1	4020	1213	6844	1	1634	12	4425	1	7342	675	9	6.10803	0.0738588	1.00618	2.95964	2.28918	0.0309604	0.0704027	85.7426	0	0.0414249	14.4257	0	0.0125826	39.4648	15.3203	112.021	0.0105538
ENSMUSG00000000579	100040563	Dynlt1c	dynein light chain Tctex-type 1C [Source:MGI Symbol;Acc:MGI:3807476]	protein_coding	17	6601671	6609774	3777	0	10	1	159	4	83	48	2	480	2	0	0	149	0	0	2664	3778	6	159	15	3682	0	935	1967	0	0.287613	0.0272094	3.56517	0.0900434	1.66778	2.19324	0.0355656	9.65226	0.0537708	0	0	3.65034	0	0	84.8988	77.6329
ENSMUSG00000000581	57316	C1d	C1D nuclear receptor co-repressor [Source:MGI Symbol;Acc:MGI:1927354]	protein_coding	11	17257579	17269176	3995	19368	1	1	4299	0	2	1586	28	4902	1597	0	1	436	0	0	0	0	6626	1224	1	0	932	1	6	352.374	0.0271919	0.0257246	91.134	0	0.0379946	68.5138	0.470748	93.1948	40.5931	0	0.143862	10.0987	0	0	0	0
ENSMUSG00000000594	14667	Gm2a	GM2 ganglioside activator protein [Source:MGI Symbol;Acc:MGI:95762]	protein_coding	11	55098115	55113029	4127	19843	13495	11886	35013	10442	53	47	16068	8631	11038	457	19	19107	15308	6264	22237	21404	55817	99544	103929	83995	24253	28922	53126	349.469	355.217	295.983	718.496	215.124	0.974652	1.96542	261.502	158.841	271.594	21.6742	2.64595	428.403	267.788	140.977	648.569	402.524
ENSMUSG00000000600	79264	Krit1	KRIT1, ankyrin repeat containing [Source:MGI Symbol;Acc:MGI:1930618]	protein_coding	5	3803184	3845564	21853	4	1	12	13958	709	0	475	5524	1368	23289	5338	4	3	4	7	241	1	20660	3	58	1	12887	4	2	0.0133041	0.00497101	0.0564334	54.0931	2.75851	0	3.75124	16.9781	4.75456	108.219	47.8111	0.105199	0.012703	0.0132147	0.029752	1.32746	0.00355157
ENSMUSG00000000605	12727	Clcn4-2	chloride channel 4-2 [Source:MGI Symbol;Acc:MGI:104571]	protein_coding	7	7282316	7299511	4578	4295	7	357	1	62	0	1	0	350	3	0	1	1	0	5	1	2	1	10822	82	0	0	0	11045	68.1905	0.166103	8.01417	0.0184992	1.15148	0	0.0376978	0	5.80667	0.066544	0	0.125542	0.0202124	0	0.101443	0.0262929	0.0339067
ENSMUSG00000000606	669149	Vmn2r88	vomeronasal 2, receptor 88 [Source:MGI Symbol;Acc:MGI:1316662]	protein_coding	14	51411001	51419527	3222	0	0	0	0	0	0	0	0	0	0	0	0	0	0	0	0	0	0	0	0	0	0	0	0	0	0	0	0	0	0	0	0	0	0	0	0	0	0	0	0	0
ENSMUSG00000000617	108072	Grm6	glutamate receptor, metabotropic 6 [Source:MGI Symbol;Acc:MGI:1351343]	protein_coding	11	50850685	50866208	5421	0	0	0	0	0	0	0	0	0	0	0	0	0	0	0	0	0	0	0	0	0	0	0	0	0	0	0	0	0	0	0	0	0	0	0	0	0	0	0	0	0
ENSMUSG00000000627	20355	Sema4f	sema domain, immunoglobulin domain (Ig), TM domain, and short cytoplasmic domain [Source:MGI Symbol;Acc:MGI:1340055]	protein_coding	6	82911885	82939769	5137	0	0	0	0	0	0	0	0	0	0	0	0	0	0	0	0	0	0	322	0	0	0	0	0	0	0	0	0	0	0	0	0	0	0	0	0	0	0	0	0	0
ENSMUSG00000000628	15277	Hk2	hexokinase 2 [Source:MGI Symbol;Acc:MGI:1315197]	protein_coding	6	82725025	82774454	5969	771	234	29089	4	6145	997	4101	133	13498	11	4	6	2	38797	47	1	634	18	753	689	452	9	3939	143	9.38834	4.25863	500.833	0.0567529	87.5304	12.6766	118.571	1.49657	171.752	0.187135	0.131166	0.577714	0.0310044	469.25	0.731351	0.0201657	8.24363
ENSMUSG00000000631	360013	Myo18a	myosin XVIIIA [Source:MGI Symbol;Acc:MGI:2667185]	protein_coding	11	77763246	77865980	14864	0	0	6350	0	60	248	0	216	0	58	594	0	1	0	221	0	0	0	11	153	228	0	0	5	0	0	43.904	0	0.343205	1.26626	0	0.976035	0	0.396238	7.8219	0	0.00622528	0	1.38098	0	0
ENSMUSG00000000632	20370	Sez6	seizure related gene 6 [Source:MGI Symbol;Acc:MGI:104745]	protein_coding	11	77930800	77979048	5779	0	0	0	0	0	0	0	0	0	0	0	0	0	0	0	1	0	0	0	0	0	0	0	0	0	0	0	0	0	0	0	0	0	0	0	0	0	0	0	0.0208287	0
ENSMUSG00000000673	107766	Haao	3-hydroxyanthranilate 3,4-dioxygenase [Source:MGI Symbol;Acc:MGI:1349444]	protein_coding	17	83831356	83846790	1222	0	0	1	0	0	0	0	0	0	0	0	0	0	0	0	0	0	0	0	0	96	0	0	1367	0	0	0.0840998	0	0	0	0	0	0	0	0	0	0	0	0	0	0
ENSMUSG00000000682	23833	Cd52	CD52 antigen [Source:MGI Symbol;Acc:MGI:1346088]	protein_coding	4	134082448	134095082	1187	23	1680	184	4	122	3	6	2	1	1	1	3	87	3699	0	6	384	756	20592	12401	31538	1204	7856	10616	1.40836	153.75	15.9306	0.28539	8.73872	0.191813	0.872353	0.113169	0.0639859	0.0855486	0.164896	1.45256	6.78208	224.978	0	0.608436	25.108
ENSMUSG00000000686	67477	Abhd15	abhydrolase domain containing 15 [Source:MGI Symbol;Acc:MGI:1914727]	protein_coding	11	77515121	77538607	3035	0	0	0	0	0	0	0	0	2369	0	0	0	0	0	0	0	0	0	0	0	0	0	1	1	0	0	0	0	0	0	0	0	59.2845	0	0	0	0	0	0	0	0
ENSMUSG00000000690	15414	Hoxb6	homeobox B6 [Source:MGI Symbol;Acc:MGI:96187]	protein_coding	11	96292476	96301569	1964	0	0	0	0	0	0	0	0	0	0	0	0	0	0	0	0	0	0	0	0	0	0	0	0	0	0	0	0	0	0	0	0	0	0	0	0	0	0	0	0	0
ENSMUSG00000000693	16950	Loxl3	lysyl oxidase-like 3 [Source:MGI Symbol;Acc:MGI:1337004]	protein_coding	6	83034173	83052562	4196	0	0	0	2	0	0	1	0	0	0	0	0	0	0	0	0	0	0	0	86	492	0	0	3	0	0	0	0.0403668	0	0	0.0411298	0	0	0	0	0	0	0	0	0	0
ENSMUSG00000000701	27382	Tcl1b5	T cell leukemia/lymphoma 1B, 5 [Source:MGI Symbol;Acc:MGI:1351635]	protein_coding	12	105176358	105181143	1039	0	0	0	0	0	0	0	0	0	0	0	0	0	0	0	0	0	0	0	0	0	0	0	0	0	0	0	0	0	0	0	0	0	0	0	0	0	0	0	0	0
ENSMUSG00000000706	12231	Btn1a1	butyrophilin, subfamily 1, member A1 [Source:MGI Symbol;Acc:MGI:103118]	protein_coding	13	23456992	23465901	3933	0	0	0	0	0	0	0	0	0	0	0	0	0	0	0	0	0	0	0	0	0	0	0	0	0	0	0	0	0	0	0	0	0	0	0	0	0	0	0	0	0
ENSMUSG00000000708	18519	Kat2b	K(lysine) acetyltransferase 2B [Source:MGI Symbol;Acc:MGI:1343094]	protein_coding	17	53566861	53672720	4867	853	0	0	263	4	120	1	17401	0	0	0	0	830	4	0	0	0	3	2726	1489	1	1	0	0	12.7387	0	0	4.5764	0.0698775	1.87123	0.0354593	240.138	0	0	0	0	15.7802	0.0593343	0	0	0
ENSMUSG00000000711	19344	Rab5b	RAB5B, member RAS oncogene family [Source:MGI Symbol;Acc:MGI:105938]	protein_coding	10	128677193	128696268	3166	0	1	0	18	0	0	0	1	0	0	0	0	0	1779	2062	178	0	0	0	0	0	0	0	1	0	0.0343119	0	0.481494	0	0	0	0.0212147	0	0	0	0	0	40.5669	60.4933	6.76742	0
ENSMUSG00000000724	12957	Cryba1	crystallin, beta A1 [Source:MGI Symbol;Acc:MGI:88518]	protein_coding	11	77718615	77725283	1594	0	0	0	0	0	0	0	0	0	0	0	0	0	0	0	0	0	0	0	0	0	0	0	0	0	0	0	0	0	0	0	0	0	0	0	0	0	0	0	0	0
ENSMUSG00000000730	54427	Dnmt3l	DNA (cytosine-5-)-methyltransferase 3-like [Source:MGI Symbol;Acc:MGI:1859287]	protein_coding	10	78041947	78063622	2988	0	0	0	0	0	0	0	0	0	0	0	0	0	0	0	0	0	0	0	0	0	0	0	0	0	0	0	0	0	0	0	0	0	0	0	0	0	0	0	0	0
ENSMUSG00000000731	11634	Aire	autoimmune regulator (autoimmune polyendocrinopathy candidiasis ectodermal dystrophy) [Source:MGI Symbol;Acc:MGI:1338803]	protein_coding	10	78030022	78043610	3825	0	0	0	0	0	0	0	0	0	0	0	0	0	0	0	0	0	0	0	0	0	0	0	0	0	0	0	0	0	0	0	0	0	0	0	0	0	0	0	0	0
ENSMUSG00000000732	50723	Icosl	icos ligand [Source:MGI Symbol;Acc:MGI:1354701]	protein_coding	10	78069360	78079525	2756	191	0	0	0	1122	0	0	0	0	1	0	0	0	0	0	0	0	1	1	5	0	0	0	0	5.03721	0	0	0	34.614	0	0	0	0	0.0368455	0	0	0	0	0	0	0
ENSMUSG00000000738	234847	Spg7	spastic paraplegia 7 homolog (human) [Source:MGI Symbol;Acc:MGI:2385906]	protein_coding	8	123062942	123097760	4188	0	1	0	0	0	0	0	0	0	0	0	0	0	0	0	13	0	0	0	0	0	0	369	0	0	0.0259388	0	0	0	0	0	0	0	0	0	0	0	0	0	0.373638	0
ENSMUSG00000000739	57429	Sult5a1	sulfotransferase family 5A, member 1 [Source:MGI Symbol;Acc:MGI:1931463]	protein_coding	8	123142847	123158315	1764	0	0	1	0	0	0	0	0	1	0	0	3	0	0	0	142	12017	0	0	1	46	0	1	2	0	0	0.0582596	0	0	0	0	0	0.0430563	0	0	0.977431	0	0	0	9.68956	528.723
ENSMUSG00000000740	270106	Rpl13	ribosomal protein L13 [Source:MGI Symbol;Acc:MGI:105922]	protein_coding	8	123102350	123105244	2352	3992	2248	976	4347	1192	3200	425	78	4347	6805	3438	20	7160	11280	17	8271	11685	2047	27415	16197	42731	1098	12945	48783	123.364	103.828	42.646	156.524	43.0901	103.257	31.1848	2.22743	140.374	293.802	286.108	4.88715	281.689	346.241	0.671338	423.287	385.587
ENSMUSG00000000743	234852	Chmp1a	charged multivesicular body protein 1A [Source:MGI Symbol;Acc:MGI:1920159]	protein_coding	8	123204264	123212763	3260	0	18	992	0	0	0	1	109	6	0	0	0	0	0	0	230	0	0	0	1	0	0	3000	0	0	0.599806	31.2723	0	0	0	0.0529388	2.24572	0.139788	0	0	0	0	0	0	8.49229	0
ENSMUSG00000000751	68275	Rpa1	replication protein A1 [Source:MGI Symbol;Acc:MGI:1915525]	protein_coding	11	75298166	75348324	5578	0	0	1	107	0	0	0	0	2977	0	0	0	0	0	0	0	0	0	2	694	2145	0	0	0	0	0	0.0184241	1.62456	0	0	0	0	40.5355	0	0	0	0	0	0	0	0
ENSMUSG00000000753	20317	Serpinf1	serine (or cysteine) peptidase inhibitor, clade F, member 1 [Source:MGI Symbol;Acc:MGI:108080]	protein_coding	11	75409769	75422701	2359	2	0	969	1	1	2	1	8398	3690	0	1	0	2	1	0	26	2018	1	395	2281	1	0	1	2	0.0616224	0	42.2145	0.0359006	0.0360422	0.0643444	0.0731583	239.109	118.805	0	0.0829723	0	0.0784507	0.0306041	0	1.32666	66.3933
ENSMUSG00000000759	259279	Tubgcp3	tubulin, gamma complex associated protein 3 [Source:MGI Symbol;Acc:MGI:2183752]	protein_coding	8	12614277	12672248	8568	0	0	0	0	0	0	0	0	0	0	0	0	0	0	0	0	0	202	0	0	0	0	0	0	0	0	0	0	0	0	0	0	0	0	0	0	0	0	0	0	0
ENSMUSG00000000766	18390	Oprm1	opioid receptor, mu 1 [Source:MGI Symbol;Acc:MGI:97441]	protein_coding	10	6758506	7038198	8037	0	0	0	0	0	0	0	0	0	0	0	0	0	0	0	1	0	0	0	1945	0	0	0	0	0	0	0	0	0	0	0	0	0	0	0	0	0	0	0	0.0149768	0
ENSMUSG00000000776	67065	Polr3d	polymerase (RNA) III (DNA directed) polypeptide D [Source:MGI Symbol;Acc:MGI:1914315]	protein_coding	14	70438748	70443471	2156	1	0	0	1	0	0	0	1	0	0	0	0	0	1	0	0	0	7625	1	0	0	1	0	0	0.0337122	0	0	0.0392809	0	0	0	0.0311529	0	0	0	0	0	0.0334856	0	0	0
ENSMUSG00000000782	21414	Tcf7	transcription factor 7, T cell specific [Source:MGI Symbol;Acc:MGI:98507]	protein_coding	11	52252371	52283014	2625	0	0	0	0	0	0	0	0	0	0	0	0	0	0	0	0	0	0	0	0	0	0	0	0	0	0	0	0	0	0	0	0	0	0	0	0	0	0	0	0	0
ENSMUSG00000000787	13205	Ddx3x	DEAD/H (Asp-Glu-Ala-Asp/His) box polypeptide 3, X-linked [Source:MGI Symbol;Acc:MGI:103064]	protein_coding	X	13280970	13294052	5277	1016	453	300	3676	10	8735	162	32411	4915	938	9487	1	148	10	502	12	1	388	11	2404	380	3580	17626	271	13.994	9.32539	5.84252	58.9954	0.161121	125.627	5.2981	412.527	70.741	18.0501	351.887	0.108912	2.59519	0.136811	8.83581	0.273721	0.0147077
ENSMUSG00000000791	16161	Il12rb1	interleukin 12 receptor, beta 1 [Source:MGI Symbol;Acc:MGI:104579]	protein_coding	8	70808449	70821424	2873	0	0	0	40	0	0	0	0	0	0	0	0	0	0	0	0	0	0	0	0	0	0	0	0	0	0	0	1.17911	0	0	0	0	0	0	0	0	0	0	0	0	0
ENSMUSG00000000792	114479	Slc5a5	solute carrier family 5 (sodium iodide symporter), member 5 [Source:MGI Symbol;Acc:MGI:2149330]	protein_coding	8	70882889	70892757	2928	0	0	0	0	0	0	0	0	0	0	0	0	0	0	0	0	0	0	0	0	0	0	0	0	0	0	0	0	0	0	0	0	0	0	0	0	0	0	0	0	0
ENSMUSG00000000794	140493	Kcnn3	potassium intermediate/small conductance calcium-activated channel, subfamily N, member 3 [Source:MGI Symbol;Acc:MGI:2153183]	protein_coding	3	89520164	89675132	10451	0	0	0	0	0	0	0	0	0	0	0	0	0	0	0	0	0	0	0	0	0	0	0	0	0	0	0	0	0	0	0	0	0	0	0	0	0	0	0	0	0
ENSMUSG00000000804	237898	Usp32	ubiquitin specific peptidase 32 [Source:MGI Symbol;Acc:MGI:2144475]	protein_coding	11	84984442	85140161	7680	10466	1	0	1	1	1155	1	823	1393	432	1	0	2739	0	0	0	0	0	5	0	1	4	1	1	99.0503	0.0141447	0	0.0110273	0.0110708	11.4138	0.0224714	7.19757	13.7761	5.71197	0.0254859	0	33.0009	0	0	0	0
ENSMUSG00000000805	12351	Car4	carbonic anhydrase 4 [Source:MGI Symbol;Acc:MGI:1096574]	protein_coding	11	84957786	84966044	1966	0	0	0	0	0	0	0	0	0	0	0	0	0	0	0	0	0	0	0	0	0	0	0	0	0	0	0	0	0	0	0	0	0	0	0	0	0	0	0	0	0
ENSMUSG00000000811	232223	Txnrd3	thioredoxin reductase 3 [Source:MGI Symbol;Acc:MGI:2386711]	protein_coding	6	89643988	89675529	2836	0	0	0	0	41	0	0	1	0	0	1	0	0	0	0	0	0	0	0	0	0	0	0	0	0	0	0	0	1.22918	0	0	0.0236832	0	0	0.0690168	0	0	0	0	0	0
ENSMUSG00000000817	14103	Fasl	Fas ligand (TNF superfamily, member 6) [Source:MGI Symbol;Acc:MGI:99255]	protein_coding	1	161780689	161788495	1937	0	0	0	0	0	0	0	0	0	0	0	0	0	0	0	0	0	0	0	0	0	0	0	0	0	0	0	0	0	0	0	0	0	0	0	0	0	0	0	0	0
ENSMUSG00000000823	269401	Znf512b	zinc finger protein 512B [Source:MGI Symbol;Acc:MGI:2685478]	protein_coding	2	181582103	181592803	6810	5854	1	106	13746	1	5	3	3	0	0	0	0	6848	2	2	9012	0	10585	2	0	1	6	1	0	62.4801	0.0159518	1.59965	170.946	0.0124851	0.0557226	0.0760267	0.0295884	0	0	0	0	93.0489	0.0212027	0.027278	159.29	0
ENSMUSG00000000826	13002	Dnajc5	DnaJ (Hsp40) homolog, subfamily C, member 5 [Source:MGI Symbol;Acc:MGI:892995]	protein_coding	2	181520485	181555133	6953	0	4	0	9495	0	0	0	469	1	1851	18	0	688	1	4681	0	0	1	374	0	1	61	350	41	0	0.0624948	0	115.652	0	0	0	4.53052	0.0109235	27.0332	0.506712	0	9.1561	0.0103833	62.5311	0	0
ENSMUSG00000000827	66314	Tpd52l2	tumor protein D52-like 2 [Source:MGI Symbol;Acc:MGI:1913564]	protein_coding	2	181497142	181517966	4982	4014	3	6506	9157	0	0	2	3	1690	5583	1	5	0	1406	0	9270	6015	6927	0	19	446	1	6	9	58.5612	0.0654144	134.207	155.661	0	0	0.0692816	0.040445	25.7643	113.796	0.0392878	0.576806	0	20.3746	0	223.97	93.705
ENSMUSG00000000838	14265	Fmr1	fragile X mental retardation syndrome 1 [Source:MGI Symbol;Acc:MGI:95564]	protein_coding	X	68678541	68717963	8966	109	2	0	0	4783	1	0	2	10578	2791	0	0	73	0	8093	0	2	1	12660	344	1	1	3	108	0.883617	0.0242319	0	0	45.3566	0.00846466	0	0.0149823	89.6066	31.61	0	0	0.753388	0	83.8379	0	0.0173126
ENSMUSG00000000861	14025	Bcl11a	B cell CLL/lymphoma 11A (zinc finger protein) [Source:MGI Symbol;Acc:MGI:106190]	protein_coding	11	24078056	24174123	13175	0	0	0	2	0	0	0	0	0	0	0	0	0	0	0	0	0	0	3717	0	0	0	0	0	0	0	0	0.0128561	0	0	0	0	0	0	0	0	0	0	0	0	0
ENSMUSG00000000869	16189	Il4	interleukin 4 [Source:MGI Symbol;Acc:MGI:96556]	protein_coding	11	53602982	53618669	1227	0	0	0	0	0	0	0	0	0	0	0	0	0	0	0	0	0	0	0	0	0	0	0	0	0	0	0	0	0	0	0	0	0	0	0	0	0	0	0	0	0
ENSMUSG00000000876	59038	Pxmp4	peroxisomal membrane protein 4 [Source:MGI Symbol;Acc:MGI:1891701]	protein_coding	2	154585758	154603708	3114	2	12	0	3	0	3	0	4063	1	1	1	0	0	0	2	0	2	5	4017	10	0	5	0	6346	0.0466818	0.418619	0	0.0815891	0	0.0731158	0	87.6346	0.0243903	0.0326096	0.0628554	0	0	0	0.0596542	0	0.0498474
ENSMUSG00000000881	53310	Dlg3	discs, large homolog 3 (Drosophila) [Source:MGI Symbol;Acc:MGI:1888986]	protein_coding	X	100767722	100818410	5844	0	0	0	0	0	0	0	0	0	0	0	0	0	0	0	0	0	0	0	0	0	0	0	8	0	0	0	0	0	0	0	0	0	0	0	0	0	0	0	0	0
ENSMUSG00000000884	13972	Gnb1l	guanine nucleotide binding protein (G protein), beta polypeptide 1-like [Source:MGI Symbol;Acc:MGI:1338057]	protein_coding	16	18498768	18566679	4164	0	147	0	0	0	0	0	0	0	0	0	0	0	0	0	0	0	0	0	0	0	0	0	0	0	3.83497	0	0	0	0	0	0	0	0	0	0	0	0	0	0	0
ENSMUSG00000000889	13166	Dbh	dopamine beta hydroxylase [Source:MGI Symbol;Acc:MGI:94864]	protein_coding	2	27165233	27183200	2692	0	0	0	0	0	0	0	0	0	0	0	0	0	0	0	0	0	0	0	0	0	0	0	0	0	0	0	0	0	0	0	0	0	0	0	0	0	0	0	0	0
ENSMUSG00000000901	17385	Mmp11	matrix metallopeptidase 11 [Source:MGI Symbol;Acc:MGI:97008]	protein_coding	10	75923222	75932502	2572	0	0	0	0	0	0	0	0	0	0	0	0	0	0	0	0	0	0	0	0	0	0	0	0	0	0	0	0	0	0	0	0	0	0	0	0	0	0	0	0	0
ENSMUSG00000000902	20587	Smarcb1	SWI/SNF related, matrix associated, actin dependent regulator of chromatin, subfamily b, member 1 [Source:MGI Symbol;Acc:MGI:1328366]	protein_coding	10	75896769	75921617	7930	123	11	3	5	12205	3	0	2	5	2	4	4	4	3	149	18	1	3	2	663	2	4	746	25805	1.12737	0.150687	0.0388789	0.0533982	130.859	0.0287115	0	0.0169396	0.0478886	0.0256106	0.0987298	0.289901	0.0466747	0.0273121	1.74519	0.273221	0.00978718
ENSMUSG00000000903	22364	Vpreb3	pre-B lymphocyte gene 3 [Source:MGI Symbol;Acc:MGI:98938]	protein_coding	10	75943057	75949657	859	0	0	0	0	0	0	0	0	0	0	0	0	0	0	0	0	0	0	0	0	0	0	0	8	0	0	0	0	0	0	0	0	0	0	0	0	0	0	0	0	0
ENSMUSG00000000915	29816	Hip1r	huntingtin interacting protein 1 related [Source:MGI Symbol;Acc:MGI:1352504]	protein_coding	5	123973628	124005558	7369	0	0	0	0	0	0	0	0	0	0	0	0	0	0	0	0	0	0	0	0	0	0	0	0	0	0	0	0	0	0	0	0	0	0	0	0	0	0	0	0	0
ENSMUSG00000000916	100609	Nsun5	NOL1/NOP2/Sun domain family, member 5 [Source:MGI Symbol;Acc:MGI:2140844]	protein_coding	5	135369953	135376805	3142	0	0	0	0	0	0	0	0	0	0	0	0	0	0	0	81	0	0	0	0	0	0	0	0	0	0	0	0	0	0	0	0	0	0	0	0	0	0	0	3.10308	0
ENSMUSG00000000934	72960	Top1mt	DNA topoisomerase 1, mitochondrial [Source:MGI Symbol;Acc:MGI:1920210]	protein_coding	15	75657035	75678800	1903	0	0	0	618	0	0	0	0	0	0	0	0	0	0	0	0	0	86	0	0	0	0	0	0	0	0	0	27.503	0	0	0	0	0	0	0	0	0	0	0	0	0
ENSMUSG00000000938	15395	Hoxa10	homeobox A10 [Source:MGI Symbol;Acc:MGI:96171]	protein_coding	6	52231197	52240854	3270	0	0	0	0	0	0	0	0	0	0	0	0	0	0	0	0	0	0	0	0	0	0	0	130	0	0	0	0	0	0	0	0	0	0	0	0	0	0	0	0	0
ENSMUSG00000000942	15401	Hoxa4	homeobox A4 [Source:MGI Symbol;Acc:MGI:96176]	protein_coding	6	52189671	52191753	1594	0	0	0	0	0	0	0	0	0	0	0	0	0	0	0	0	0	0	0	0	0	0	0	0	0	0	0	0	0	0	0	0	0	0	0	0	0	0	0	0	0
ENSMUSG00000000948		Gm38393	predicted gene, 38393 [Source:MGI Symbol;Acc:MGI:5613898]	protein_coding	7	59974149	60005064	5216	0	0	0	0	0	0	0	0	0	0	0	0	0	0	0	0	0	0	0	0	0	0	0	0	0	0	0	0	0	0	0	0	0	0	0	0	0	0	0	0	0
ENSMUSG00000000957	17387	Mmp14	matrix metallopeptidase 14 (membrane-inserted) [Source:MGI Symbol;Acc:MGI:101900]	protein_coding	14	54431612	54441265	4299	13	535	3	4	4	78	116	65	316	325	0	0	1	37532	584	0	154	13	2	48	365	403	32	0	0.219792	13.5189	0.0717166	0.0787993	0.07911	1.37701	4.65674	1.01553	5.58283	7.67679	0	0	0.0215242	630.292	12.6175	0	2.78025
ENSMUSG00000000958	20540	Slc7a7	solute carrier family 7 (cationic amino acid transporter, y+ system), member 7 [Source:MGI Symbol;Acc:MGI:1337120]	protein_coding	14	54369442	54417780	3292	80	0	0	5	3	3	5809	9889	2341	0	0	0	2	6	0	0	1	1	6972	0	2	4	0	0	1.76631	0	0	0.128629	0.0774819	0.0691624	304.532	201.762	54.0103	0	0	0	0.0562166	0.131583	0	0	0.0235761
ENSMUSG00000000959	69089	Oxa1l	oxidase assembly 1-like [Source:MGI Symbol;Acc:MGI:1916339]	protein_coding	14	54360841	54369673	3815	19	0	3	1674	4	1	2	0	1	0	0	0	0	0	1302	0	1	8010	0	0	2961	5988	194	0	0.361989	0	0.0808151	37.1613	0.0891465	0.0198936	0.0904747	0	0.0199086	0	0	0	0	0	31.699	0	0.020344
ENSMUSG00000000976	217026	Heatr6	HEAT repeat containing 6 [Source:MGI Symbol;Acc:MGI:1919790]	protein_coding	11	83753696	83783754	6419	493	0	2	15	57	0	607	0	34	0	0	0	0	0	0	0	0	0	1	157	0	0	0	0	5.58233	0	0.0320205	0.197904	0.754999	0	16.3197	0	0.402297	0	0	0	0	0	0	0	0
ENSMUSG00000000982	20302	Ccl3	chemokine (C-C motif) ligand 3 [Source:MGI Symbol;Acc:MGI:98260]	protein_coding	11	83647844	83649355	766	1295	7976	8	203	401	40394	5	10543	26	0	1	1	479	2	1	0	0	4	0	2705	1	4	1554	3	122.879	1131.13	1.07331	22.4438	44.5097	4002.18	1.1265	924.449	2.57798	0	0.255524	0.750299	57.863	0.188499	0.121255	0	0
ENSMUSG00000000983	14038	Wfdc18	WAP four-disulfide core domain 18 [Source:MGI Symbol;Acc:MGI:107506]	protein_coding	11	83709015	83711348	1220	0	0	0	0	0	0	0	0	0	0	0	0	0	0	0	0	0	0	0	0	0	0	0	0	0	0	0	0	0	0	0	0	0	0	0	0	0	0	0	0	0
ENSMUSG00000001014	78369	Icam4	intercellular adhesion molecule 4, Landsteiner-Wiener blood group [Source:MGI Symbol;Acc:MGI:1925619]	protein_coding	9	21029373	21030531	907	0	0	0	0	0	0	0	0	0	0	0	0	0	0	0	0	0	0	0	0	0	0	0	0	0	0	0	0	0	0	0	0	0	0	0	0	0	0	0	0	0
ENSMUSG00000001016	67781	Ilf2	interleukin enhancer binding factor 2 [Source:MGI Symbol;Acc:MGI:1915031]	protein_coding	3	90476126	90488379	8580	12	0	1	2	2	0	0	6	5796	2	1	3	4	0	0	0	3	0	1	4	4	147	4	1619	0.101655	0	0.0119778	0.0197411	0.019819	0	0	0.046969	51.3069	0.0236704	0.0228126	0.200954	0.0431387	0	0	0	0.0271372
ENSMUSG00000001017	66511	Chtop	chromatin target of PRMT1 [Source:MGI Symbol;Acc:MGI:1913761]	protein_coding	3	90498956	90509498	3637	0	14	0	55	1	0	4606	2767	0	0	0	0	0	18	0	0	0	0	0	2508	1	0	2132	0	0	0.418158	0	1.2807	0.0233774	0	218.561	51.0991	0	0	0	0	0	0.357303	0	0	0
ENSMUSG00000001018	20615	Snapin	SNAP-associated protein [Source:MGI Symbol;Acc:MGI:1333745]	protein_coding	3	90488026	90491033	2290	292	2	42	1892	1514	6959	2	1	69	0	0	0	1	0	0	795	0	1	1129	975	1	0	3	0	9.26795	0.0948747	1.88486	69.9706	56.212	230.632	0.150725	0.02933	2.28849	0	0	0	0.0404072	0	0	41.7875	0
ENSMUSG00000001020	20198	S100a4	S100 calcium binding protein A4 [Source:MGI Symbol;Acc:MGI:1330282]	protein_coding	3	90603771	90606045	584	0	0	0	0	0	0	0	0	0	0	0	0	0	0	0	0	0	0	0	10	0	5	0	0	0	0	0	0	0	0	0	0	0	0	0	0	0	0	0	0	0
ENSMUSG00000001021	20197	S100a3	S100 calcium binding protein A3 [Source:MGI Symbol;Acc:MGI:1338849]	protein_coding	3	90560578	90602702	5660	0	0	0	0	20	0	0	0	0	0	0	0	0	0	0	0	0	0	0	0	0	0	0	0	0	0	0	0	0.300436	0	0	0	0	0	0	0	0	0	0	0	0
ENSMUSG00000001023	20199	S100a5	S100 calcium binding protein A5 [Source:MGI Symbol;Acc:MGI:1338915]	protein_coding	3	90608523	90611780	432	0	0	0	0	0	0	0	0	0	0	0	0	0	0	0	0	0	0	0	0	0	0	0	0	0	0	0	0	0	0	0	0	0	0	0	0	0	0	0	0	0
ENSMUSG00000001025	20200	S100a6	S100 calcium binding protein A6 (calcyclin) [Source:MGI Symbol;Acc:MGI:1339467]	protein_coding	3	90612882	90624181	1367	1	0	31	0	0	2343	1	3500	0	1	0	0	0	3491	2	0	1951	1	4438	653	1	10	3	5602	0.0531701	0	2.33055	0	0	130.08	0.126248	171.968	0	0.074284	0	0	0	184.369	0.135891	0	110.769
ENSMUSG00000001027	110880	Scn4a	sodium channel, voltage-gated, type IV, alpha [Source:MGI Symbol;Acc:MGI:98250]	protein_coding	11	106318592	106353288	7041	0	0	0	0	0	0	0	0	0	0	0	0	0	0	0	0	0	0	0	0	0	0	0	0	0	0	0	0	0	0	0	0	0	0	0	0	0	0	0	0	0
ENSMUSG00000001029	15896	Icam2	intercellular adhesion molecule 2 [Source:MGI Symbol;Acc:MGI:96394]	protein_coding	11	106377656	106388075	1904	0	0	0	0	0	0	0	0	0	0	0	0	0	0	0	1	0	0	0	0	0	0	0	0	0	0	0	0	0	0	0	0	0	0	0	0	0	0	0	0.063219	0
ENSMUSG00000001034	23939	Mapk7	mitogen-activated protein kinase 7 [Source:MGI Symbol;Acc:MGI:1346347]	protein_coding	11	61488812	61494406	4394	66	7505	0	1	0	0	0	0	0	0	1	0	0	0	0	2	0	0	0	0	0	0	86	5	1.09174	185.544	0	0.0192739	0	0	0	0	0	0	0.0445452	0	0	0	0	0.0547879	0
ENSMUSG00000001036	13855	Epn2	epsin 2 [Source:MGI Symbol;Acc:MGI:1333766]	protein_coding	11	61517249	61579687	5228	0	997	0	0	1	0	0	107	1595	1	0	0	0	0	0	716	0	0	0	0	0	0	12	1	0	20.7165	0	0	0.0162631	0	0	1.37466	23.1718	0.0194235	0	0	0	0	0	16.4851	0
ENSMUSG00000001039	27078	B9d1	B9 protein domain 1 [Source:MGI Symbol;Acc:MGI:1351471]	protein_coding	11	61505144	61512931	1593	0	0	0	121	1	0	0	0	0	0	0	0	0	0	0	0	0	0	7180	0	2	0	0	127	0	0	0	6.43279	0.0533732	0	0	0	0	0	0	0	0	0	0	0	0
ENSMUSG00000001052	99683	Sec24b	Sec24 related gene family, member B (S. cerevisiae) [Source:MGI Symbol;Acc:MGI:2139764]	protein_coding	3	129982759	130061553	6020	0	0	1428	28	0	1	21	0	1	0	0	4	5	2	0	47	64	5879	0	318	2	0	0	0	0	0	24.378	0.393905	0	0.012607	0.602025	0	0.0126165	0	0	0.38188	0.0768543	0.0239851	0	0.939757	0.825115
ENSMUSG00000001053	212706	N4bp3	NEDD4 binding protein 3 [Source:MGI Symbol;Acc:MGI:2442218]	protein_coding	11	51643063	51650842	2728	1	0	0	2	0	0	2	0	0	0	0	0	0	0	0	0	0	0	0	0	2874	0	39	0	0.0266435	0	0	0.0620891	0	0	0.126525	0	0	0	0	0	0	0	0	0	0
ENSMUSG00000001054	66089	Rmnd5b	required for meiotic nuclear division 5 homolog B (S. cerevisiae) [Source:MGI Symbol;Acc:MGI:1913339]	protein_coding	11	51623671	51635896	2161	1	49	0	5192	0	0	0	142	0	0	1	0	410	0	0	0	0	0	0	59	1	1	5461	5153	0.0336342	2.46319	0	203.474	0	0	0	4.41348	0	0	0.0905746	0	17.5559	0	0	0	0
ENSMUSG00000001056	52530	Nhp2	NHP2 ribonucleoprotein [Source:MGI Symbol;Acc:MGI:1098547]	protein_coding	11	51619735	51623714	1146	586	0	0	49	599	0	3	1	7	0	0	0	0	0	16497	1	0	17	4531	1766	6465	0	1	57	37.1663	0	0	3.6211	44.4407	0	0.451782	0.0586088	0.463926	0	0	0	0	0	1337.06	0.105034	0
ENSMUSG00000001062	72325	Vps9d1	VPS9 domain containing 1 [Source:MGI Symbol;Acc:MGI:1914143]	protein_coding	8	123242356	123254348	5153	0	0	39	0	3	1	1	0	2846	0	1	1	0	0	0	0	0	0	4352	0	0	0	0	0	0	0	0.777804	0	0.0494994	0.0147282	0.0334913	0	41.9479	0	0.037984	0.111533	0	0	0	0	0
ENSMUSG00000001065	57247	Zfp276	zinc finger protein (C2H2 type) 276 [Source:MGI Symbol;Acc:MGI:1888495]	protein_coding	8	123254195	123269745	5530	0	0	0	23	253	1	0	0	1	0	0	0	0	0	0	0	0	0	996	0	0	1	0	0	0	0	0	0.352235	3.88986	0.0137241	0	0	0.0137344	0	0	0	0	0	0	0	0
ENSMUSG00000001076	239659	C1ql4	complement component 1, q subcomponent-like 4 [Source:MGI Symbol;Acc:MGI:3579909]	protein_coding	15	99084686	99087817	874	0	0	0	0	0	0	0	0	0	0	0	0	0	0	0	0	0	0	0	0	0	0	0	0	0	0	0	0	0	0	0	0	0	0	0	0	0	0	0	0	0
ENSMUSG00000001082	68294	Mfsd10	major facilitator superfamily domain containing 10 [Source:MGI Symbol;Acc:MGI:1915544]	protein_coding	5	34633642	34637212	2752	0	0	0	0	0	0	0	0	0	360	0	1	0	0	0	3	0	0	1445	0	1	0	0	2	0	0	0	0	0	0	0	0	0	13.2837	0	0.208841	0	0	0	0.131216	0
ENSMUSG00000001089	269593	Luzp1	leucine zipper protein 1 [Source:MGI Symbol;Acc:MGI:107629]	protein_coding	4	136469761	136554780	8112	3	2	2122	343	1	0	0	2383	0	0	0	0	19	202	17	41	7	3	0	1	1	8	847	6	0.02688	0.0267829	26.8833	3.58093	0.0104812	0	0	19.7307	0	0	0	0	0.216731	1.79776	0.194648	0.608373	0.0669732
ENSMUSG00000001095	20500	Slc13a2	solute carrier family 13 (sodium-dependent dicarboxylate transporter), member 2 [Source:MGI Symbol;Acc:MGI:1276558]	protein_coding	11	78397087	78422217	2412	0	0	0	0	0	0	0	0	0	0	0	0	0	0	0	0	0	0	0	0	0	0	0	0	0	0	0	0	0	0	0	0	0	0	0	0	0	0	0	0	0
ENSMUSG00000001098	330171	Kctd10	potassium channel tetramerisation domain containing 10 [Source:MGI Symbol;Acc:MGI:2141207]	protein_coding	5	114363567	114380508	4039	0	0	26	0	15	0	0	0	0	0	0	0	0	0	0	0	0	0	0	0	0	0	0	0	0	0	0.661554	0	0.315759	0	0	0	0	0	0	0	0	0	0	0	0
ENSMUSG00000001100	67811	Poldip2	polymerase (DNA-directed), delta interacting protein 2 [Source:MGI Symbol;Acc:MGI:1915061]	protein_coding	11	78512193	78522736	3783	0	0	0	0	0	0	0	0	0	0	2	0	10	0	3765	1	0	1	0	0	0	0	0	0	0	0	0	0	0	0	0	0	0	0	0.10348	0	0.244601	0	92.4396	0.0318184	0
ENSMUSG00000001103	18292	Sebox	SEBOX homeobox [Source:MGI Symbol;Acc:MGI:108012]	protein_coding	11	78503447	78505081	1359	0	0	0	0	0	0	0	0	0	0	0	0	0	0	0	0	0	0	0	0	0	0	0	0	0	0	0	0	0	0	0	0	0	0	0	0	0	0	0	0	0
ENSMUSG00000001105	55978	Ift20	intraflagellar transport 20 [Source:MGI Symbol;Acc:MGI:1915585]	protein_coding	11	78536361	78541737	1525	6377	1563	0	446	6963	2	2210	0	0	1011	0	0	10	1	0	21	505	7396	1200	13	19	47	15	15	303.936	111.338	0	24.7682	388.209	0.0995333	250.1	0	0	67.3201	0	0	0.606771	0.047341	0	1.65754	25.7011
ENSMUSG00000001119	12833	Col6a1	collagen, type VI, alpha 1 [Source:MGI Symbol;Acc:MGI:88459]	protein_coding	10	76708792	76726168	4380	0	0	0	0	0	0	0	0	0	0	0	0	0	0	0	717	1	0	0	0	66	0	0	1	0	0	0	0	0	0	0	0	0	0	0	0	0	0	0	19.7042	0.0177197
ENSMUSG00000001120	59093	Pcbp3	poly(rC) binding protein 3 [Source:MGI Symbol;Acc:MGI:1890470]	protein_coding	10	76761857	76961887	2933	0	0	0	0	48	0	0	0	0	0	0	0	0	0	0	0	0	0	0	0	0	0	0	0	0	0	0	0	1.39145	0	0	0	0	0	0	0	0	0	0	0	0
ENSMUSG00000001123	16859	Lgals9	lectin, galactose binding, soluble 9 [Source:MGI Symbol;Acc:MGI:109496]	protein_coding	11	78962974	78984946	2137	6137	12	11796	0	0	3258	0	47	3	8302	2	2	280	0	3	9909	2	0	8	750	0	3	570	807	208.731	0.610004	567.278	0	0	115.706	0	1.4772	0.106623	394.495	0.183184	0.537884	12.1241	0	0.130391	558.135	0.0726367
ENSMUSG00000001127	11836	Araf	v-raf murine sarcoma 3611 viral oncogene homolog [Source:MGI Symbol;Acc:MGI:88065]	protein_coding	X	20797814	20860519	6541	1	85	865	9080	1	0	10374	1	1	1	4	2	1931	1	1640	1	3	1	2	1	1	1	4	11238	0.011112	1.41166	13.5906	117.563	0.0129985	0	273.712	0.0102684	0.0116116	0.0155246	0.119695	0.175731	27.317	0.0110373	23.2878	0.0184022	0.0355966
ENSMUSG00000001128	18636	Cfp	complement factor properdin [Source:MGI Symbol;Acc:MGI:97545]	protein_coding	X	20925454	20931555	1736	16	2	3	4	1	0	1136	5317	31530	0	3	3	1	1	2885	2	2	3	0	238	0	0	37	8	0.669895	0.125152	0.177598	0.195137	0.0489766	0	112.933	205.714	1379.46	0	0.338246	0.993196	0.0533022	0.041587	154.357	0.138674	0.0894152
ENSMUSG00000001131	21857	Timp1	tissue inhibitor of metalloproteinase 1 [Source:MGI Symbol;Acc:MGI:98752]	protein_coding	X	20870166	20874735	888	0	0	0	0	0	0	0	0	0	0	0	0	0	0	0	0	0	0	0	0	0	0	0	0	0	0	0	0	0	0	0	0	0	0	0	0	0	0	0	0	0
ENSMUSG00000001134	22294	Uxt	ubiquitously expressed transcript [Source:MGI Symbol;Acc:MGI:1277988]	protein_coding	X	20941722	20962017	1639	1469	0	0	0	0	0	0	2	0	0	0	0	0	0	0	0	0	448	1	842	0	333	2	0	65.1447	0	0	0	0	0	0	0.0819593	0	0	0	0	0	0	0	0	0
ENSMUSG00000001138	94218	Cnnm3	cyclin M3 [Source:MGI Symbol;Acc:MGI:2151055]	protein_coding	1	36511867	36528237	6420	1	0	0	0	0	0	0	0	0	0	0	0	269	0	0	0	0	0	0	0	0	0	0	0	0.0113214	0	0	0	0	0	0	0	0	0	0	0	3.87714	0	0	0	0
ENSMUSG00000001143	214895	Lman2l	lectin, mannose-binding 2-like [Source:MGI Symbol;Acc:MGI:2443010]	protein_coding	1	36419871	36445271	7359	0	0	0	0	0	0	0	0	0	0	0	0	0	0	0	0	0	0	363	0	0	0	0	3	0	0	0	0	0	0	0	0	0	0	0	0	0	0	0	0	0
ENSMUSG00000001150	54387	Mcm3ap	minichromosome maintenance deficient 3 (S. cerevisiae) associated protein [Source:MGI Symbol;Acc:MGI:1930089]	protein_coding	10	76468971	76515856	6382	0	0	66	1	140	8552	1	0	0	0	0	0	0	0	0	0	0	0	0	0	0	0	0	0	0	0	1.0628	0.0132701	1.86513	101.7	0.0270418	0	0	0	0	0	0	0	0	0	0
ENSMUSG00000001151	18541	Pcnt	pericentrin (kendrin) [Source:MGI Symbol;Acc:MGI:102722]	protein_coding	10	76351254	76442912	9530	2	3675	0	36	0	0	3519	0	4	0	0	1	0	4115	0	0	0	0	0	2449	0	2	51	57	0.0152536	41.891	0	0.319918	0	0	63.7262	0	0.0318788	0	0	0.0603074	0	31.1734	0	0	0
ENSMUSG00000001155	14317	Ftcd	formiminotransferase cyclodeaminase [Source:MGI Symbol;Acc:MGI:1339962]	protein_coding	10	76575648	76590338	3192	0	1	1	0	0	0	0	0	0	0	0	0	0	0	0	1	0	0	0	0	0	0	1	2696	0	0.0340324	0.0321961	0	0	0	0	0	0	0	0	0	0	0	0	0.0377096	0
ENSMUSG00000001156	17119	Mxd1	MAX dimerization protein 1 [Source:MGI Symbol;Acc:MGI:96908]	protein_coding	6	86647044	86669159	4662	0	3885	0	0	0	0	0	0	0	0	1	1	0	0	1	0	0	0	0	5787	0	0	73	4	0	90.5263	0	0	0	0	0	0	0	0	0.0419845	0.12328	0	0	0.0199231	0	0
ENSMUSG00000001157	23885	Gmcl1	germ cell-less homolog 1 (Drosophila) [Source:MGI Symbol;Acc:MGI:1345156]	protein_coding	6	86691768	86733378	3823	3	7	1	0	1	14677	1	0	3	4	0	1	0	0	1	0	15130	0	1	0	0	4640	1469	1	0.0570365	0.198907	0.026882	0	0.02224	291.368	0.0451427	0	0.0596008	0.106248	0	0.150335	0	0	0.0242955	0	307.161
ENSMUSG00000001158	66618	Snrnp27	small nuclear ribonucleoprotein 27 (U4/U6.U5) [Source:MGI Symbol;Acc:MGI:1913868]	protein_coding	6	86675221	86684522	1767	2761	11	304	68	1	69	0	0	0	0	467	0	90	0	0	0	55	2347	210	364	0	3	17	0	113.571	0.676257	17.6808	3.25913	0.0481174	2.96361	0	0	0	0	51.7299	0	4.71303	0	0	0	2.41578
ENSMUSG00000001166	114643	Oas1c	2'-5' oligoadenylate synthetase 1C [Source:MGI Symbol;Acc:MGI:2149633]	protein_coding	5	120800194	120812514	2405	0	0	0	0	0	0	0	0	0	0	0	0	0	0	0	0	0	0	0	0	0	0	0	0	0	0	0	0	0	0	0	0	0	0	0	0	0	0	0	0	0
ENSMUSG00000001168	246729	Oas1h	2'-5' oligoadenylate synthetase 1H [Source:MGI Symbol;Acc:MGI:2180853]	protein_coding	5	120861421	120873512	1709	0	0	0	0	0	0	0	0	0	0	2	0	0	0	0	0	0	0	0	0	0	0	0	0	0	0	0	0	0	0	0	0	0	0	0.22906	0	0	0	0	0	0
ENSMUSG00000001173	320634	Ocrl	oculocerebrorenal syndrome of Lowe [Source:MGI Symbol;Acc:MGI:109589]	protein_coding	X	47912387	47965868	9486	1	0	0	629	1	2	3	1	0	0	0	0	104	3844	0	0	0	2	1	0	0	11971	17	0	0.00766219	0	0	5.61561	0.00896304	0.0160013	0.0545796	0.00708051	0	0	0	0	1.01448	29.2555	0	0	0
ENSMUSG00000001175	12313	Calm1	calmodulin 1 [Source:MGI Symbol;Acc:MGI:88251]	protein_coding	12	100199435	100209806	4698	13311	14111	28541	1487	16039	23347	96	21575	7744	20732	17	30	9486	22166	31035	5902	4741	2804	31657	33271	49990	12970	28884	55256	205.937	326.288	624.341	26.8057	290.271	377.161	3.52655	308.45	125.195	448.117	0.708267	3.67005	186.838	340.629	613.576	151.217	78.3227
ENSMUSG00000001211	28169	Agpat3	1-acylglycerol-3-phosphate O-acyltransferase 3 [Source:MGI Symbol;Acc:MGI:1336186]	protein_coding	10	78269178	78352489	7577	151	0	188	6895	1	0	492	1	0	1	0	1	102	17	11	1051	0	2199	47	0	0	8	0	146	1.44849	0	2.54992	77.0667	0.0112213	0	11.2062	0.00886442	0	0.0134019	0	0.0758518	1.24565	0.161979	0.134842	16.6963	0
ENSMUSG00000001225	13487	Slc26a3	solute carrier family 26, member 3 [Source:MGI Symbol;Acc:MGI:107181]	protein_coding	12	31390871	31473917	6369	0	0	0	0	0	0	1	0	0	0	0	0	0	0	0	0	0	0	0	0	0	0	0	0	0	0	0	0	0	0	0.027097	0	0	0	0	0	0	0	0	0	0
ENSMUSG00000001227	20359	Sema6b	sema domain, transmembrane domain (TM), and cytoplasmic domain, (semaphorin) 6B [Source:MGI Symbol;Acc:MGI:1202889]	protein_coding	17	56123085	56140343	3977	0	0	0	0	0	0	0	0	0	0	0	0	0	0	0	0	0	0	0	0	0	0	0	0	0	0	0	0	0	0	0	0	0	0	0	0	0	0	0	0	0
ENSMUSG00000001228	18140	Uhrf1	ubiquitin-like, containing PHD and RING finger domains, 1 [Source:MGI Symbol;Acc:MGI:1338889]	protein_coding	17	56303321	56323486	4259	0	0	0	0	0	0	0	0	0	0	0	6	11	2	10	27	1	1	0	0	0	0	0	0	0	0	0	0	0	0	0	0	0	0	0	0.809668	0.23899	0.0339023	0.218083	0.763081	0.0182231
ENSMUSG00000001229	224897	Dpp9	dipeptidylpeptidase 9 [Source:MGI Symbol;Acc:MGI:2443967]	protein_coding	17	56186682	56218889	3509	0	0	0	0	0	0	1	1	0	0	4	1	0	41	3688	0	32	0	0	0	256	0	1	1	0	0	0	0	0	0	0.0491823	0.019141	0	0	0.22312	0.163787	0	0.843544	97.6196	0	0.707779
ENSMUSG00000001240	54409	Ramp2	receptor (calcitonin) activity modifying protein 2 [Source:MGI Symbol;Acc:MGI:1859650]	protein_coding	11	101246028	101259546	3301	0	1	1	0	0	0	0	0	0	0	0	1	0	0	0	1	919	0	0	0	0	0	0	4632	0	0.0329087	0.031133	0	0	0	0	0	0	0	0	0.174108	0	0	0	0.0364644	21.6073
ENSMUSG00000001247	54135	Lsr	lipolysis stimulated lipoprotein receptor [Source:MGI Symbol;Acc:MGI:1927471]	protein_coding	7	30957775	30973464	2167	0	0	0	10	0	0	0	0	0	0	0	0	0	0	0	0	0	105	1	0	0	0	0	0	0	0	0	0.390815	0	0	0	0	0	0	0	0	0	0	0	0	0
ENSMUSG00000001248	52857	Gramd1a	GRAM domain containing 1A [Source:MGI Symbol;Acc:MGI:105490]	protein_coding	7	31130127	31155896	5103	0	88	0	0	0	0	1	0	0	1	17	0	0	0	0	0	0	0	0	0	1	0	2	1	0	1.87332	0	0	0	0	0.0338194	0	0	0.0198993	0.652056	0	0	0	0	0	0
ENSMUSG00000001249	15451	Hpn	hepsin [Source:MGI Symbol;Acc:MGI:1196620]	protein_coding	7	31098725	31115290	4101	1	0	0	1	1	1	2	1	2468	0	1240	0	5306	3	0	1	0	0	1	0	0	1	4	0	0.0177234	0	0	0.0206509	0.0207324	0.0185063	0.0841651	0.0163779	45.7078	0	59.1825	0	119.721	0.0528128	0	0.0293511	0
ENSMUSG00000001260	14405	Gabrg1	gamma-aminobutyric acid (GABA) A receptor, subunit gamma 1 [Source:MGI Symbol;Acc:MGI:103156]	protein_coding	5	70751047	70842617	7869	0	0	0	0	0	0	0	0	0	0	0	0	0	0	0	0	0	0	0	0	0	0	0	0	0	0	0	0	0	0	0	0	0	0	0	0	0	0	0	0	0
ENSMUSG00000001270	12709	Ckb	creatine kinase, brain [Source:MGI Symbol;Acc:MGI:88407]	protein_coding	12	111669355	111672338	1478	0	113	532	0	1	129	6	434	1805	2285	1	2	1	25	4	0	9347	1	573	5802	10583	885	188	13284	0	8.30539	36.9916	0	0.057526	6.62405	0.700598	19.7225	92.7551	156.991	0.13243	0.777712	0.0626066	1.22116	0.251371	0	490.827
ENSMUSG00000001280	20683	Sp1	trans-acting transcription factor 1 [Source:MGI Symbol;Acc:MGI:98372]	protein_coding	15	102406143	102436404	8325	0	18	1	0	155	357	0	0	71	1522	0	1	0	0	153	0	0	0	663	438	0	304	2900	235	0	0.234879	0.0123447	0	1.58302	3.25456	0	0	0.647752	18.565	0	0.0690365	0	0	1.70701	0	0
ENSMUSG00000001281	16421	Itgb7	integrin beta 7 [Source:MGI Symbol;Acc:MGI:96616]	protein_coding	15	102215995	102231935	2743	0	0	0	1	0	0	0	1	1	1	0	1	1	1	2	5	2	0	13074	1	62	0	11	3048	0	0	0	0.0308748	0	0	0	0.0244862	0.0276891	0.0370201	0	0.209526	0.0337341	0.0263197	0.0677226	0.219411	0.0565894
ENSMUSG00000001285	60315	Myg1	melanocyte proliferating gene 1 [Source:MGI Symbol;Acc:MGI:1929864]	protein_coding	15	102331709	102338139	2823	1	0	0	2437	0	59	0	0	0	0	0	0	1	0	0	0	0	0	412	0	3844	0	0	0	0.0257469	0	0	73.1096	0	1.58617	0	0	0	0	0	0	0.0327781	0	0	0	0
ENSMUSG00000001288	19411	Rarg	retinoic acid receptor, gamma [Source:MGI Symbol;Acc:MGI:97858]	protein_coding	15	102234938	102257517	4109	0	0	0	0	0	0	0	0	0	1101	0	0	0	0	0	0	0	0	0	0	0	0	0	0	0	0	0	0	0	0	0	0	0	27.2091	0	0	0	0	0	0	0
ENSMUSG00000001289	56612	Pfdn5	prefoldin 5 [Source:MGI Symbol;Acc:MGI:1928753]	protein_coding	15	102326116	102331873	1394	2686	457	1479	1037	175	3621	2	1252	4	1	6	0	5913	2866	9367	110	10211	1772	5914	3544	4709	5123	9183	1943	140.049	35.6131	109.036	63.0007	10.6737	197.14	0.247605	60.3238	0.217938	0.0728452	0.842461	0	392.5	148.43	624.119	9.49826	568.508
ENSMUSG00000001300	13642	Efnb2	ephrin B2 [Source:MGI Symbol;Acc:MGI:105097]	protein_coding	8	8617434	8660773	4324	0	0	11	0	0	0	0	0	0	0	0	0	0	0	0	0	0	0	0	0	0	0	0	0	0	0	0.261441	0	0	0	0	0	0	0	0	0	0	0	0	0	0
ENSMUSG00000001305	67223	Rrp15	ribosomal RNA processing 15 homolog (S. cerevisiae) [Source:MGI Symbol;Acc:MGI:1914473]	protein_coding	1	186720978	186749358	3239	0	0	0	0	0	0	0	0	0	1	0	0	6	24	13	13	9036	0	0	106	1	0	0	2	0	0	0	0	0	0	0	0	0	0.0313511	0	0	0.171409	0.534943	0.372788	0.483111	216.519
ENSMUSG00000001313	11858	Rnd2	Rho family GTPase 2 [Source:MGI Symbol;Acc:MGI:1338755]	protein_coding	11	101464999	101471853	1990	0	0	0	2445	12116	1	0	0	0	0	0	0	2	3	0	0	0	2	0	0	8	1	0	0	0	0	0	104.053	517.66	0.0381378	0	0	0	0	0	0	0.0929975	0.108837	0	0	0
ENSMUSG00000001323	27364	Srr	serine racemase [Source:MGI Symbol;Acc:MGI:1351636]	protein_coding	11	74906359	74925948	4560	0	0	0	0	0	0	0	0	0	0	0	0	633	0	0	0	0	0	0	0	0	0	0	0	0	0	0	0	0	0	0	0	0	0	0	0	12.845	0	0	0	0
ENSMUSG00000001333	68828	Sync	syncoilin [Source:MGI Symbol;Acc:MGI:1916078]	protein_coding	4	129287617	129308559	2862	0	0	0	0	0	0	0	0	0	0	0	0	0	0	0	0	0	0	0	0	0	0	0	0	0	0	0	0	0	0	0	0	0	0	0	0	0	0	0	0	0
ENSMUSG00000001334	384061	Fndc5	fibronectin type III domain containing 5 [Source:MGI Symbol;Acc:MGI:1917614]	protein_coding	4	129136999	129144593	2763	0	0	0	0	0	0	0	0	0	0	0	0	0	0	0	0	5	0	0	0	1	0	0	0	0	0	0	0	0	0	0	0	0	0	0	0	0	0	0	0	0.140449
ENSMUSG00000001348	11433	Acp5	acid phosphatase 5, tartrate resistant [Source:MGI Symbol;Acc:MGI:87883]	protein_coding	9	22126731	22135746	1612	0	0	0	0	0	0	0	21	0	0	0	0	0	0	0	0	0	0	0	0	0	0	0	0	0	0	0	0	0	0	0	0.874987	0	0	0	0	0	0	0	0	0
ENSMUSG00000001349	12797	Cnn1	calponin 1 [Source:MGI Symbol;Acc:MGI:104979]	protein_coding	9	22099281	22109630	2368	0	0	0	0	0	0	0	0	0	0	0	0	0	0	0	0	0	0	0	0	0	0	0	0	0	0	0	0	0	0	0	0	0	0	0	0	0	0	0	0	0
ENSMUSG00000001366	71538	Fbxo9	f-box protein 9 [Source:MGI Symbol;Acc:MGI:1918788]	protein_coding	9	78081499	78109065	3103	0	5	0	2342	0	2504	2	2	1	0	0	0	0	1	0	1	1	0	0	0	0	0	0	2642	0	0.175043	0	63.9197	0	61.2436	0.111235	0.0432908	0.0244767	0	0	0	0	0.0232662	0	0.0387911	0.025012
ENSMUSG00000001376	73288	Ccdc132	coiled-coil domain containing 132 [Source:MGI Symbol;Acc:MGI:1920538]	protein_coding	6	3498382	3603319	9936	1	2	0	221	0	0	16	4728	294	0	0	0	0	0	0	2	0	0	0	16	0	643	0	0	0.00731517	0.0218662	0	1.88369	0	0	0.277907	31.9605	2.24735	0	0	0	0	0	0	0.0242288	0
ENSMUSG00000001380	15115	Hars	histidyl-tRNA synthetase [Source:MGI Symbol;Acc:MGI:108087]	protein_coding	18	36766530	36783205	1987	0	6403	86	0	0	0	0	1	0	1	1	1	0	10	1	0	1	551	0	309	0	181	81	6	0	350.059	4.44802	0	0	0	0	0.0338026	0	0.0511053	0.0985062	0.289245	0	0.363337	0.0467446	0	0.0390601
ENSMUSG00000001383	66492	Zmat2	zinc finger, matrin type 2 [Source:MGI Symbol;Acc:MGI:1913742]	protein_coding	18	36793923	36799660	2257	2463	3	777	408	0	407	1	11482	1	318	0	0	1451	0	0	0	0	264	1	5182	7	1	125	3451	79.3175	0.144393	35.3798	15.3094	0	13.6858	0.0764646	341.691	0.0336514	14.3073	0	0	59.4881	0	0	0	0
ENSMUSG00000001403	68612	Ube2c	ubiquitin-conjugating enzyme E2C [Source:MGI Symbol;Acc:MGI:1915862]	protein_coding	2	164769898	164778822	2600	0	13	0	0	0	0	0	0	0	0	0	1	0	0	0	1	1	0	0	5554	0	0	1347	6288	0	0.543158	0	0	0	0	0	0	0	0	0	0.22105	0	0	0	0.0462957	0.0298509
ENSMUSG00000001415	229512	Smg5	Smg-5 homolog, nonsense mediated mRNA decay factor (C. elegans) [Source:MGI Symbol;Acc:MGI:2447364]	protein_coding	3	88336260	88362338	6956	1	6	0	4034	1789	1	1	0	1	0	0	2984	0	5	1676	3	0	1	0	1739	0	0	1378	1	0.010449	0.0937017	0	49.1141	21.867	0.0109106	0.0248103	0	0.0109188	0	0	246.549	0	0.0518941	22.3792	0.051913	0
ENSMUSG00000001416	12462	Cct3	chaperonin containing Tcp1, subunit 3 (gamma) [Source:MGI Symbol;Acc:MGI:104708]	protein_coding	3	88297116	88321767	6370	2145	30	0	1979	0	0	0	0	0	0	0	1	0	0	1	250	0	1	1	1489	0	0	3353	2613	24.4751	0.511608	0	26.3109	0	0	0	0	0	0	0	0.0902244	0	0	0.0145811	4.72405	0
ENSMUSG00000001418	56700	Glmp	glycosylated lysosomal membrane protein [Source:MGI Symbol;Acc:MGI:1913318]	protein_coding	3	88325023	88331313	6291	179	732	76	402	89	0	2717	2	11060	1187	0	2	0	548	0	4916	2	5	88	0	0	0	13	1	2.06809	12.64	1.24154	5.41173	1.20284	0	74.5353	0.0213529	133.527	19.16	0	0.182715	0	6.28881	0	94.0603	0.0246741
ENSMUSG00000001419	17261	Mef2d	myocyte enhancer factor 2D [Source:MGI Symbol;Acc:MGI:99533]	protein_coding	3	88142372	88172086	5985	0	0	0	1	0	0	0	0	0	0	101	0	0	0	0	0	0	239	0	675	0	0	0	0	0	0	0	0.0141503	0	0	0	0	0	0	3.30308	0	0	0	0	0	0
ENSMUSG00000001420	71913	Tmem79	transmembrane protein 79 [Source:MGI Symbol;Acc:MGI:1919163]	protein_coding	3	88328655	88336148	2912	0	0	0	0	0	0	0	0	1	0	0	0	0	0	447	0	0	0	0	0	0	1123	0	0	0	0	0	0	0	0	0	0	0.0260822	0	0	0	0	0	14.2576	0	0
ENSMUSG00000001424	56463	Snd1	staphylococcal nuclease and tudor domain containing 1 [Source:MGI Symbol;Acc:MGI:1929266]	protein_coding	6	28475139	28935162	9757	24	4	9	159	1	12	58	303	90	1291	265	2	0	4	939	109	2	374	0	142	378	0	11	7858	0.178785	0.0445348	0.0947965	1.3801	0.0087141	0.0933412	1.0259	2.08581	0.700586	13.4361	5.31607	0.117809	0	0.0295972	8.93879	1.3447	0.0159091
ENSMUSG00000001435	12822	Col18a1	collagen, type XVIII, alpha 1 [Source:MGI Symbol;Acc:MGI:88451]	protein_coding	10	77052178	77166548	7021	0	0	0	0	0	0	0	0	0	0	0	0	0	0	0	0	0	0	0	0	0	0	0	0	0	0	0	0	0	0	0	0	0	0	0	0	0	0	0	0	0
ENSMUSG00000001436	20509	Slc19a1	solute carrier family 19 (folate transporter), member 1 [Source:MGI Symbol;Acc:MGI:103182]	protein_coding	10	77032241	77061002	4644	0	0	0	0	0	0	0	0	0	0	0	0	0	0	0	0	0	0	0	0	0	31	0	0	0	0	0	0	0	0	0	0	0	0	0	0	0	0	0	0	0
ENSMUSG00000001440	16211	Kpnb1	karyopherin (importin) beta 1 [Source:MGI Symbol;Acc:MGI:107532]	protein_coding	11	97159714	97187881	6590	1	11	276	2	2	2	3802	7249	0	1	2	0	0	1	0	1	0	1	0	57	0	47	1956	1477	0.0110294	0.181327	4.30417	0.0257024	0.0258038	0.0230331	99.5677	73.8822	0	0.0154091	0.0594027	0	0	0.0109552	0	0.0182654	0
ENSMUSG00000001441	19155	Npepps	aminopeptidase puromycin sensitive [Source:MGI Symbol;Acc:MGI:1101358]	protein_coding	11	97205842	97280638	7206	5199	1872	121	161	2063	11	20	2	7	2	858	3	2	14	0	5	4	2071	5	3	2	1	21	4	52.4399	28.2207	1.72567	1.89217	24.3413	0.115853	0.478991	0.0186416	0.07378	0.0281838	23.3053	0.239271	0.0256821	0.140262	0	0.0835199	0.0430821
ENSMUSG00000001444	57765	Tbx21	T-box 21 [Source:MGI Symbol;Acc:MGI:1888984]	protein_coding	11	97098071	97115331	2488	0	0	0	0	0	0	0	0	0	0	0	0	0	0	0	0	0	0	0	0	0	0	0	0	0	0	0	0	0	0	0	0	0	0	0	0	0	0	0	0	0
ENSMUSG00000001445	107732	Mrpl10	mitochondrial ribosomal protein L10 [Source:MGI Symbol;Acc:MGI:1333801]	protein_coding	11	97041560	97049213	1708	478	201	0	2336	1	1111	24	0	236	0	0	0	0	0	0	148	77	327	0	0	2725	0	1	0	20.3412	12.7839	0	115.828	0.0497795	49.3668	2.42502	0	10.4944	0	0	0	0	0	0	10.4301	3.49892
ENSMUSG00000001467	13121	Cyp51	cytochrome P450, family 51 [Source:MGI Symbol;Acc:MGI:106040]	protein_coding	5	4081145	4104746	4415	2217	0	0	872	1	0	2	0	0	0	0	0	1	1	0	536	0	10605	1	0	1	3	0	0	36.4982	0	0	16.7269	0.0192579	0	0.0781792	0	0	0	0	0	0.0209587	0.0163522	0	14.6133	0
ENSMUSG00000001472	66855	Tcf25	transcription factor 25 (basic helix-loop-helix) [Source:MGI Symbol;Acc:MGI:1914105]	protein_coding	8	123373824	123404173	3765	6	780	2	1580	13651	11	3773	918	264	1	3584	0	965	1	4155	4	2	10004	2	33	1330	2040	4238	1	0.11583	22.5053	0.0545922	35.5404	308.275	0.221736	172.947	16.3767	5.32567	0.0269711	186.322	0	23.7168	0.0191753	102.503	0.127882	0.0412283
ENSMUSG00000001473	67951	Tubb6	tubulin, beta 6 class V [Source:MGI Symbol;Acc:MGI:1915201]	protein_coding	18	67390717	67402748	1757	3	56	0	2	634	1505	2	3	0	0	0	0	0	0	0	0	1	1	2	211	20327	1	6298	3	0.124104	3.46236	0	0.0964024	30.6801	65.0089	0.196449	0.114682	0	0	0	0	0	0	0	0	0.0441732
ENSMUSG00000001482	23854	Def8	differentially expressed in FDCP 8 [Source:MGI Symbol;Acc:MGI:1346331]	protein_coding	8	123442986	123463270	3988	0	0	0	0	0	0	0	0	0	0	0	0	0	0	0	0	0	2	0	0	247	255	0	0	0	0	0	0	0	0	0	0	0	0	0	0	0	0	0	0	0
ENSMUSG00000001493	17285	Meox1	mesenchyme homeobox 1 [Source:MGI Symbol;Acc:MGI:103220]	protein_coding	11	101877510	101894374	2228	0	0	0	0	0	0	0	0	0	0	0	0	0	0	0	0	0	0	0	0	0	0	0	0	0	0	0	0	0	0	0	0	0	0	0	0	0	0	0	0	0
ENSMUSG00000001494	74499	Sost	sclerostin [Source:MGI Symbol;Acc:MGI:1921749]	protein_coding	11	101962458	101967015	2066	0	0	0	0	0	0	0	0	0	0	0	0	0	0	0	0	0	0	0	0	0	0	0	0	0	0	0	0	0	0	0	0	0	0	0	0	0	0	0	0	0
ENSMUSG00000001496	21869	Nkx2-1	NK2 homeobox 1 [Source:MGI Symbol;Acc:MGI:108067]	protein_coding	12	56531958	56536908	2842	4	0	0	0	0	0	0	0	0	3	0	0	4	0	0	0	0	10	1	0	0	0	0	0	0.102299	0	0	0	0	0	0	0	0	0.107192	0	0	0.130236	0	0	0	0
ENSMUSG00000001497	18511	Pax9	paired box 9 [Source:MGI Symbol;Acc:MGI:97493]	protein_coding	12	56691767	56712822	5056	0	0	0	0	0	0	0	0	0	0	0	0	0	0	0	0	0	0	0	0	0	0	0	0	0	0	0	0	0	0	0	0	0	0	0	0	0	0	0	0	0
ENSMUSG00000001504	16372	Irx2	Iroquois related homeobox 2 (Drosophila) [Source:MGI Symbol;Acc:MGI:1197526]	protein_coding	13	72628820	72634198	3282	0	0	0	0	0	0	0	0	0	0	0	0	0	0	0	0	0	0	0	0	0	0	0	0	0	0	0	0	0	0	0	0	0	0	0	0	0	0	0	0	0
ENSMUSG00000001506	12842	Col1a1	collagen, type I, alpha 1 [Source:MGI Symbol;Acc:MGI:88467]	protein_coding	11	94936224	94953042	6563	0	0	0	0	0	2	5	1	0	0	0	0	3	3	4	1	1665	4	0	0	6207	0	0	0	0	0	0	0	0	0.0231279	0.13148	0.010234	0	0	0	0	0.0422974	0.0330009	0.0566092	0.0183405	19.6899
ENSMUSG00000001507	16400	Itga3	integrin alpha 3 [Source:MGI Symbol;Acc:MGI:96602]	protein_coding	11	95044474	95076801	5710	0	0	0	0	0	0	0	0	0	0	0	0	0	0	0	0	0	0	0	0	0	0	0	0	0	0	0	0	0	0	0	0	0	0	0	0	0	0	0	0	0
ENSMUSG00000001508	20391	Sgca	sarcoglycan, alpha (dystrophin-associated glycoprotein) [Source:MGI Symbol;Acc:MGI:894698]	protein_coding	11	94962791	94976327	1735	0	0	0	0	0	0	0	0	0	0	0	0	0	0	0	0	0	0	0	0	0	0	0	0	0	0	0	0	0	0	0	0	0	0	0	0	0	0	0	0	0
ENSMUSG00000001510	13393	Dlx3	distal-less homeobox 3 [Source:MGI Symbol;Acc:MGI:94903]	protein_coding	11	95120119	95125296	2607	0	0	0	0	0	0	0	0	0	0	0	0	0	0	0	0	0	0	0	0	0	0	0	0	0	0	0	0	0	0	0	0	0	0	0	0	0	0	0	0	0
ENSMUSG00000001517	14235	Foxm1	forkhead box M1 [Source:MGI Symbol;Acc:MGI:1347487]	protein_coding	6	128362967	128375893	5498	0	0	0	0	0	0	0	0	0	0	0	0	0	0	0	0	0	0	0	1183	0	0	0	1098	0	0	0	0	0	0	0	0	0	0	0	0	0	0	0	0	0
ENSMUSG00000001518	101142	Itfg2	integrin alpha FG-GAP repeat containing 2 [Source:MGI Symbol;Acc:MGI:1915450]	protein_coding	6	128409444	128424931	5069	0	0	0	0	0	0	0	0	0	0	0	0	0	0	0	0	0	0	0	0	0	0	0	0	0	0	0	0	0	0	0	0	0	0	0	0	0	0	0	0	0
ENSMUSG00000001520	60345	Nrip2	nuclear receptor interacting protein 2 [Source:MGI Symbol;Acc:MGI:1891884]	protein_coding	6	128399296	128408932	3602	0	0	0	0	0	0	0	0	0	0	0	0	0	0	0	0	0	0	0	0	0	0	0	0	0	0	0	0	0	0	0	0	0	0	0	0	0	0	0	0	0
ENSMUSG00000001521	22158	Tulp3	tubby-like protein 3 [Source:MGI Symbol;Acc:MGI:1329045]	protein_coding	6	128321140	128355851	6704	1	0	0	342	1	0	0	1	0	0	0	0	0	8207	33	0	0	0	0	0	863	3	2	0	0.0108418	0	0	4.32038	0.0126825	0	0	0.0100187	0	0	0	0	0	88.3808	0.457203	0	0
ENSMUSG00000001524	14885	Gtf2h4	general transcription factor II H, polypeptide 4 [Source:MGI Symbol;Acc:MGI:1338799]	protein_coding	17	35667730	35673739	3313	219	0	0	0	0	0	0	0	0	528	0	0	0	0	0	0	0	0	0	0	0	0	0	0	4.80462	0	0	0	0	0	0	0	0	16.1836	0	0	0	0	0	0	0
ENSMUSG00000001525	22154	Tubb5	tubulin, beta 5 class I [Source:MGI Symbol;Acc:MGI:107812]	protein_coding	17	35833921	35838306	3327	1465	8410	10503	88	30837	20	12	5742	15366	8757	32	1348	3833	7320	125	3665	42335	5524	134139	178050	49643	119	183840	136884	32.0052	274.599	324.434	2.24006	788.058	0.456232	0.622473	115.92	350.787	267.28	1.8826	232.863	106.606	158.842	3.48969	132.598	987.592
ENSMUSG00000001542	192657	Ell2	elongation factor RNA polymerase II 2 [Source:MGI Symbol;Acc:MGI:2183438]	protein_coding	13	75707484	75772356	3647	0	1	0	0	0	0	0	0	0	67	0	0	0	0	0	0	0	0	0	7	0	0	0	194	0	0.0297865	0	0	0	0	0	0	0	1.86553	0	0	0	0	0	0	0
ENSMUSG00000001552	16480	Jup	junction plakoglobin [Source:MGI Symbol;Acc:MGI:96650]	protein_coding	11	100368958	100397763	6436	0	0	0	1	1	1	0	0	0	0	0	0	0	0	0	0	0	0	6862	0	1	0	124	0	0	0	0	0.0131587	0.0132106	0.0117921	0	0	0	0	0	0	0	0	0	0	0
ENSMUSG00000001555	14230	Fkbp10	FK506 binding protein 10 [Source:MGI Symbol;Acc:MGI:104769]	protein_coding	11	100415697	100424824	2935	1	0	0	125	0	0	1	0	0	0	0	0	1	0	0	0	3	0	0	0	3187	0	0	0	0.0247644	0	0	3.60688	0	0	0.0588009	0	0	0	0	0	0.0315273	0	0	0	0.0793312
ENSMUSG00000001558	66720	Klhl10	kelch-like 10 [Source:MGI Symbol;Acc:MGI:2181067]	protein_coding	11	100441917	100457022	2161	0	0	0	0	0	0	0	0	0	0	0	0	0	0	0	0	0	0	0	0	0	0	0	0	0	0	0	0	0	0	0	0	0	0	0	0	0	0	0	0	0
ENSMUSG00000001566	15285	Mnx1	motor neuron and pancreas homeobox 1 [Source:MGI Symbol;Acc:MGI:109160]	protein_coding	5	29473034	29478470	2250	0	0	0	0	0	0	0	0	0	0	0	0	0	0	0	0	0	0	0	0	0	0	0	0	0	0	0	0	0	0	0	0	0	0	0	0	0	0	0	0	0
ENSMUSG00000001569	433864	Nom1	nucleolar protein with MIF4G domain 1 [Source:MGI Symbol;Acc:MGI:1861749]	protein_coding	5	29434664	29457843	9232	2	1	0	0	0	0	5436	0	0	0	0	1	0	0	1	0	4072	1	1	66	0	1	0	0	0.015746	0.0117668	0	0	0	0	101.619	0	0	0	0	0.062254	0	0	0.0100608	0	34.2328
ENSMUSG00000001576	67458	Ergic1	endoplasmic reticulum-golgi intermediate compartment (ERGIC) 1 [Source:MGI Symbol;Acc:MGI:1914708]	protein_coding	17	26561489	26656931	6456	0	0	0	0	0	0	0	1	0	0	0	1	0	3073	0	1	0	1	717	0	0	0	0	0	0	0	0	0	0	0	0	0.0104036	0	0	0	0.0890225	0	34.3642	0	0.0186445	0
ENSMUSG00000001583	83813	Tnk1	tyrosine kinase, non-receptor, 1 [Source:MGI Symbol;Acc:MGI:1930958]	protein_coding	11	69851005	69858730	3329	0	0	0	0	0	0	0	0	0	0	0	0	0	0	0	0	0	0	0	0	0	0	0	0	0	0	0	0	0	0	0	0	0	0	0	0	0	0	0	0	0
ENSMUSG00000001588	216859	Acap1	ArfGAP with coiled-coil, ankyrin repeat and PH domains 1 [Source:MGI Symbol;Acc:MGI:2388270]	protein_coding	11	69881567	69895539	4878	0	0	0	0	0	0	0	0	0	0	0	0	0	0	0	0	0	0	0	0	0	0	0	0	0	0	0	0	0	0	0	0	0	0	0	0	0	0	0	0	0
ENSMUSG00000001604	21401	Tcea3	transcription elongation factor A (SII), 3 [Source:MGI Symbol;Acc:MGI:1196908]	protein_coding	4	136247729	136274898	1400	9	1	0	0	0	0	0	0	1	0	0	1	0	363	0	1	17391	0	163	1	0	36	0	1	0.467252	0.0775939	0	0	0	0	0	0	0.0542509	0	0	0.410521	0	18.7191	0	0.0859778	964.112
ENSMUSG00000001622	12994	Csn3	casein kappa [Source:MGI Symbol;Acc:MGI:107461]	protein_coding	5	87925579	87932665	4152	0	0	0	0	0	1	0	0	0	0	0	0	0	0	0	0	0	0	0	0	0	0	0	0	0	0	0	0	0	0.0182789	0	0	0	0	0	0	0	0	0	0	0
ENSMUSG00000001627	15982	Ifrd1	interferon-related developmental regulator 1 [Source:MGI Symbol;Acc:MGI:1316717]	protein_coding	12	40201567	40248504	5858	2	3	3526	958	367	795	1	7083	9	2906	6663	1	420	0	0	4390	4	4787	457	1	697	117	1	4	0.0248151	0.0556324	61.8584	13.8499	5.32666	10.2997	0.0294607	81.2111	0.116689	50.3744	222.629	0.0981101	6.63429	0	0	90.2048	0.0529958
ENSMUSG00000001630	232533	Stk38l	serine/threonine kinase 38 like [Source:MGI Symbol;Acc:MGI:1922250]	protein_coding	6	146724995	146778812	4571	9458	8	15	6028	2	2	8	1	1	3	0	1	6	11	4	6	21	3398	2	2988	0	744	3	17615	150.392	0.190123	0.337245	111.684	0.0372012	0.0332068	0.302044	0.0146939	0.0166159	0.0666459	0	0.125734	0.12146	0.173736	0.081279	0.157999	0.356565
ENSMUSG00000001632	78783	Brpf1	bromodomain and PHD finger containing, 1 [Source:MGI Symbol;Acc:MGI:1926033]	protein_coding	6	113307181	113324857	6714	0	0	226	2	35	0	0	0	2	0	1	0	2	5	2	9	0	0	0	8200	1	0	0	0	0	0	3.45934	0.0252277	0.443226	0	0	0	0.0226247	0	0.0291528	0	0.0275641	0.0537645	0.027668	0.161352	0
ENSMUSG00000001642	11677	Akr1b3	aldo-keto reductase family 1, member B3 (aldose reductase) [Source:MGI Symbol;Acc:MGI:1353494]	protein_coding	6	34303934	34317497	3933	10177	68	505	2473	6480	4818	6	8394	5865	1	2	15	380	19754	7718	11358	4918	14330	2	165	6	6	854	11391	188.075	1.8782	13.1957	53.2513	140.084	92.9718	0.263281	143.348	113.261	0.025819	0.0995331	2.19195	8.94034	362.609	182.268	347.61	97.05
ENSMUSG00000001655	15422	Hoxc13	homeobox C13 [Source:MGI Symbol;Acc:MGI:99560]	protein_coding	15	102921103	102928814	2461	0	0	0	0	0	0	0	0	0	0	0	0	0	0	0	0	0	0	0	0	0	0	0	0	0	0	0	0	0	0	0	0	0	0	0	0	0	0	0	0	0
ENSMUSG00000001656	109663	Hoxc11	homeobox C11 [Source:MGI Symbol;Acc:MGI:96193]	protein_coding	15	102954427	102957708	2021	0	0	0	0	0	0	0	0	0	0	0	0	0	0	0	0	0	0	0	0	0	0	0	0	0	0	0	0	0	0	0	0	0	0	0	0	0	0	0	0	0
ENSMUSG00000001657	15426	Hoxc8	homeobox C8 [Source:MGI Symbol;Acc:MGI:96198]	protein_coding	15	102990607	102994111	2832	1	2	1	0	0	0	0	1	0	0	0	1	0	1183	1	2	5610	0	0	0	0	0	1	1	0.0256651	0.0767172	0.0362888	0	0	0	0	0.0237167	0	0	0	0.202941	0	30.1577	0.0327972	0.0850063	153.745
ENSMUSG00000001661	15425	Hoxc6	homeobox C6 [Source:MGI Symbol;Acc:MGI:96197]	protein_coding	15	102998257	103011881	2408	0	0	0	0	0	0	0	0	0	0	0	0	0	0	0	0	341	0	0	0	0	0	0	0	0	0	0	0	0	0	0	0	0	0	0	0	0	0	0	0	10.9908
ENSMUSG00000001663	14871	Gstt1	glutathione S-transferase, theta 1 [Source:MGI Symbol;Acc:MGI:107379]	protein_coding	10	75783813	75798584	1528	18	0	0	161	8547	4	1	1	0	0	0	0	0	1	0	2	480	2	0	1	0	0	0	372	0.85622	0	0	8.92344	475.586	0.198676	0.112945	0.0439566	0	0	0	0	0	0.0472481	0	0.157551	24.3808
ENSMUSG00000001665	103140	Gstt3	glutathione S-transferase, theta 3 [Source:MGI Symbol;Acc:MGI:2143526]	protein_coding	10	75774115	75781414	2627	0	0	0	233	0	0	0	0	0	0	0	0	0	0	0	0	0	0	0	0	0	0	0	0	0	0	0	7.51148	0	0	0	0	0	0	0	0	0	0	0	0	0
ENSMUSG00000001666	13202	Ddt	D-dopachrome tautomerase [Source:MGI Symbol;Acc:MGI:1298381]	protein_coding	10	75771230	75773414	773	834	0	349	85	1	80	27	0	0	0	0	0	0	0	10	0	869	294	584	259	18	182	172	55	78.4193	0	46.3993	9.31256	0.109992	7.85451	6.02804	0	0	0	0	0	0	0	1.20157	0	87.2512
ENSMUSG00000001670	234724	Tat	tyrosine aminotransferase [Source:MGI Symbol;Acc:MGI:98487]	protein_coding	8	109990437	109999803	2405	0	0	0	0	0	0	0	0	0	0	0	0	0	0	0	0	0	0	0	0	0	0	0	0	0	0	0	0	0	0	0	0	0	0	0	0	0	0	0	0	0
ENSMUSG00000001672	73608	Marveld3	MARVEL (membrane-associating) domain containing 3 [Source:MGI Symbol;Acc:MGI:1920858]	protein_coding	8	109947914	109962203	3284	0	0	0	0	0	0	0	0	0	0	0	0	0	0	0	0	0	0	0	0	0	0	0	0	0	0	0	0	0	0	0	0	0	0	0	0	0	0	0	0	0
ENSMUSG00000001674	66942	Ddx18	DEAD (Asp-Glu-Ala-Asp) box polypeptide 18 [Source:MGI Symbol;Acc:MGI:1914192]	protein_coding	1	121553835	121567989	2483	0	67	68	922	0	0	0	1417	86	0	0	0	0	0	0	697	0	67	0	279	0	615	0	13	0	2.93126	2.81448	31.4473	0	0	0	38.3302	2.63061	0	0	0	0	0	0	33.7886	0
ENSMUSG00000001687	24109	Ubl3	ubiquitin-like 3 [Source:MGI Symbol;Acc:MGI:1344373]	protein_coding	5	148504631	148552789	2668	43	80	1890	3440	12608	3	6	1	51	9872	41	3	8	4305	2	3	0	5977	25386	3074	7592	2447	8744	14627	1.17144	3.25732	72.8018	109.195	401.79	0.0853383	0.388112	0.0251745	1.45184	375.736	3.00787	0.646247	0.277459	116.492	0.0696264	0.135347	0
ENSMUSG00000001700	107022	Gramd3	GRAM domain containing 3 [Source:MGI Symbol;Acc:MGI:1914815]	protein_coding	18	56432132	56503792	2605	0	2	0	0	0	0	1	177	0	0	0	0	0	0	517	1	0	0	281	0	0	0	291	0	0	0.0834023	0	0	0	0	0.0662497	4.56366	0	0	0	0	0	0	18.4337	0.0462069	0
ENSMUSG00000001707	66143	Eef1e1	eukaryotic translation elongation factor 1 epsilon 1 [Source:MGI Symbol;Acc:MGI:1913393]	protein_coding	13	38645698	38659028	1032	1	0	0	3083	207	0	2	0	0	5742	0	0	1	0	1	1	0	433	0	0	9447	0	0	0	0.0704298	0	0	253.002	17.0541	0	0.334458	0	0	564.998	0	0	0.0896633	0	0.0900015	0.116637	0
ENSMUSG00000001729	11651	Akt1	thymoma viral proto-oncogene 1 [Source:MGI Symbol;Acc:MGI:87986]	protein_coding	12	112653821	112674884	4098	541	410	31	6	0	0	1777	0	0	96	1114	452	2911	61	8688	0	0	1	130	1745	0	191	879	1	9.59537	10.8685	0.77742	0.123996	0	0	74.8354	0	0	2.37883	53.2077	63.3913	65.7302	1.07465	196.914	0	0
ENSMUSG00000001739	60363	Cldn15	claudin 15 [Source:MGI Symbol;Acc:MGI:1913103]	protein_coding	5	136966616	136975858	2124	0	0	0	0	0	0	0	0	0	0	0	0	0	0	0	0	0	0	0	0	0	0	0	0	0	0	0	0	0	0	0	0	0	0	0	0	0	0	0	0	0
ENSMUSG00000001741	16170	Il16	interleukin 16 [Source:MGI Symbol;Acc:MGI:1270855]	protein_coding	7	83642848	83745726	7842	0	8	0	0	89	0	1	2	0	4591	0	0	1	743	3201	0	0	1	0	1	0	0	1715	0	0	0.11082	0	0	0.964943	0	0.0220072	0.0171297	0	59.4489	0	0	0.0117996	6.84021	37.913	0	0
ENSMUSG00000001750	27060	Tcirg1	T cell, immune regulator 1, ATPase, H+ transporting, lysosomal V0 protein A3 [Source:MGI Symbol;Acc:MGI:1350931]	protein_coding	19	3896050	3907133	4470	2	0	0	2	162	1	1743	0	0	0	0	0	4405	6	3	3	7	5	1	0	3073	237	0	0	0.0325206	0	0	0.0378924	3.08139	0.0169786	67.2948	0	0	0	0	0	91.187	0.0969061	0.0623366	0.0807845	0.121541
ENSMUSG00000001751	27419	Naglu	alpha-N-acetylglucosaminidase (Sanfilippo disease IIIB) [Source:MGI Symbol;Acc:MGI:1351641]	protein_coding	11	101070012	101077672	2658	0	0	3	0	0	0	0	0	0	0	8	0	1	0	0	0	360	0	0	0	0	0	45	0	0	0	0.115993	0	0	0	0	0	0	0	0.58911	0	0.0348128	0	0	0	10.5118
ENSMUSG00000001755	71743	Coasy	Coenzyme A synthase [Source:MGI Symbol;Acc:MGI:1918993]	protein_coding	11	101082565	101086619	2867	0	0	0	0	0	0	0	8	1	0	0	2	0	0	0	8163	1	0	0	1	0	0	0	20	0	0	0	0	0	0	0	0.187417	0.0264915	0	0	0.400927	0	0	0	342.718	0.0270709
ENSMUSG00000001761	319757	Smo	smoothened homolog (Drosophila) [Source:MGI Symbol;Acc:MGI:108075]	protein_coding	6	29735694	29761365	3779	13	0	0	0	0	0	0	0	1	0	0	0	0	0	0	0	0	0	0	0	0	1	0	0	0.250036	0	0	0	0	0	0	0	0.0200982	0	0	0	0	0	0	0	0
ENSMUSG00000001763	232670	Tspan33	tetraspanin 33 [Source:MGI Symbol;Acc:MGI:1919012]	protein_coding	6	29694222	29718559	5195	0	1	0	0	0	0	1	0	0	0	0	0	0	81	0	0	0	43	0	1	1	0	60	0	0	0.0209108	0	0	0	0	0.0332205	0	0	0	0	0	0	1.12566	0	0	0
ENSMUSG00000001767	66877	Crnkl1	Crn, crooked neck-like 1 (Drosophila) [Source:MGI Symbol;Acc:MGI:1914127]	protein_coding	2	145917479	145935014	3844	0	5529	258	0	0	0	0	0	0	0	0	2	0	0	4	334	0	0	15	0	0	29	48	5	0	156.25	6.89767	0	0	0	0	0	0	0	0	0.299027	0	0	0.096651	10.4587	0
ENSMUSG00000001768	74030	Rin2	Ras and Rab interactor 2 [Source:MGI Symbol;Acc:MGI:1921280]	protein_coding	2	145784734	145887616	5399	0	5171	25	1	414	1	0	920	226	952	3	2977	1767	7	17956	1	5066	3	0	3	158	0	112	15188	0	104.044	0.475875	0.0156861	6.51967	0.0140571	0	11.4452	3.17929	17.9055	0.10876	316.905	30.2843	0.0936035	308.906	0.0222947	72.8254
ENSMUSG00000001773	53320	Folh1	folate hydrolase 1 [Source:MGI Symbol;Acc:MGI:1858193]	protein_coding	7	86719352	86775864	2671	0	0	0	0	0	0	0	0	0	0	0	0	0	0	0	0	0	0	0	0	0	0	0	0	0	0	0	0	0	0	0	0	0	0	0	0	0	0	0	0	0
ENSMUSG00000001774	66917	Chordc1	cysteine and histidine-rich domain (CHORD)-containing, zinc-binding protein 1 [Source:MGI Symbol;Acc:MGI:1914167]	protein_coding	9	18292267	18314000	2205	9487	69	0	0	0	1	2685	3	0	1299	0	0	256	0	94	0	0	5393	0	0	1	0	954	0	312.721	3.39935	0	0	0	0.0344191	210.149	0.0913819	0	59.8224	0	0	10.743	0	3.95958	0	0
ENSMUSG00000001783	28088	Rtcb	RNA 2',3'-cyclic phosphate and 5'-OH ligase [Source:MGI Symbol;Acc:MGI:106379]	protein_coding	10	85938637	85957823	2615	5459	16	1	1904	48	1285	0	2	0	1	0	0	77	603	1	6806	0	5906	8467	5537	8720	6428	2757	1	151.732	0.664667	0.0393002	61.663	1.56066	37.2941	0	0.0513695	0	0.0388322	0	0	2.72467	16.6476	0.0355188	313.281	0
ENSMUSG00000001785	103136	Pwp1	PWP1 homolog (S. cerevisiae) [Source:MGI Symbol;Acc:MGI:1914735]	protein_coding	10	85871831	85889096	2730	0	9	4896	0	0	0	1	0	1	0	0	0	0	3857	0	0	0	0	1	13	1	0	2715	0	0	0.358126	184.308	0	0	0	0.0632163	0	0.027821	0	0	0	0	101.999	0	0	0
ENSMUSG00000001786	69754	Fbxo7	F-box protein 7 [Source:MGI Symbol;Acc:MGI:1917004]	protein_coding	10	86021972	86051873	6180	8850	192	0	6118	2655	4	2	8716	0	0	0	0	1	5981	0	1	0	422	2	8910	1	4	2	0	104.086	3.37496	0	83.8399	36.5271	0.0491224	0.0558513	94.7275	0	0	0	0	0.0149729	69.8703	0	0.0194772	0
ENSMUSG00000001794	12336	Capns1	calpain, small subunit 1 [Source:MGI Symbol;Acc:MGI:88266]	protein_coding	7	30186942	30195164	2397	212	8040	9877	87	0	1	2466	422	8	9486	3124	0	2	452	3	14411	1141	1596	2305	93	3226	0	5523	291	6.42842	364.371	423.47	3.07384	0	0.0316621	177.548	11.8247	0.253488	401.864	255.096	0	0.077207	13.6137	0.116247	723.67	36.9444
ENSMUSG00000001802	435965	Lrp3	low density lipoprotein receptor-related protein 3 [Source:MGI Symbol;Acc:MGI:3584516]	protein_coding	7	35200027	35215370	4571	0	0	0	0	0	0	0	0	0	0	0	0	0	0	0	0	0	0	0	0	0	0	0	0	0	0	0	0	0	0	0	0	0	0	0	0	0	0	0	0	0
ENSMUSG00000001804	16769	Dsg4	desmoglein 4 [Source:MGI Symbol;Acc:MGI:2661061]	protein_coding	18	20436175	20471821	3478	0	0	0	0	0	0	0	0	0	0	0	0	0	0	0	0	0	0	0	0	0	0	0	0	0	0	0	0	0	0	0	0	0	0	0	0	0	0	0	0	0
ENSMUSG00000001815	14029	Evx2	even skipped homeotic gene 2 homolog [Source:MGI Symbol;Acc:MGI:95462]	protein_coding	2	74652991	74659557	4191	0	0	0	0	0	0	0	0	0	0	0	0	0	0	0	0	0	0	0	0	0	0	0	0	0	0	0	0	0	0	0	0	0	0	0	0	0	0	0	0	0
ENSMUSG00000001819	15433	Hoxd13	homeobox D13 [Source:MGI Symbol;Acc:MGI:96205]	protein_coding	2	74668310	74671599	2483	0	0	0	0	0	0	0	0	0	0	0	0	0	0	0	0	0	0	0	0	0	0	0	0	0	0	0	0	0	0	0	0	0	0	0	0	0	0	0	0	0
ENSMUSG00000001823	15432	Hoxd12	homeobox D12 [Source:MGI Symbol;Acc:MGI:96204]	protein_coding	2	74675013	74677705	2534	0	0	0	0	0	0	0	0	0	0	0	0	0	0	0	0	0	0	0	0	0	0	0	0	0	0	0	0	0	0	0	0	0	0	0	0	0	0	0	0	0
ENSMUSG00000001827	14275	Folr1	folate receptor 1 (adult) [Source:MGI Symbol;Acc:MGI:95568]	protein_coding	7	101858331	101870788	2297	16794	0	0	639	0	1	2	5	0	0	0	0	3	1	0	0	0	12638	4	0	1	0	0	0	531.41	0	0	23.5597	0	0.0330406	0.150266	0.146203	0	0	0	0	0.120852	0.0314301	0	0	0
ENSMUSG00000001829	20480	Clpb	ClpB caseinolytic peptidase B [Source:MGI Symbol;Acc:MGI:1100517]	protein_coding	7	101663633	101790168	7855	302	1802	0	335	1	1	21	1	1	29	0	0	4501	3	0	0	0	7230	1	0	1	0	12	44	2.79445	24.9209	0	3.61184	0.0108241	0.00966189	0.461387	0.00855069	0.00966916	0.3749	0	0	53.0222	0.0275729	0	0	0
ENSMUSG00000001833	235072	2016-09-07	septin 7 [Source:MGI Symbol;Acc:MGI:1335094]	protein_coding	9	25252439	25308571	2538	4	2	1220	7075	8	3914	1	32	1230	3117	2	0	3787	22764	6	14	2791	4801	8903	4742	1550	3783	284	139	0.114553	0.085604	49.4008	236.083	0.268001	117.041	0.0679986	0.846849	36.8085	124.712	0.154241	0	138.07	647.537	0.219578	0.663974	85.3491
ENSMUSG00000001844	72881	Zdhhc4	zinc finger, DHHC domain containing 4 [Source:MGI Symbol;Acc:MGI:1920131]	protein_coding	5	143316489	143329256	2864	0	4	0	290	1777	0	0	1	0	11	0	0	0	1	0	0	0	0	0	3031	3590	1804	510	0	0	0.15172	0	8.5754	52.7537	0	0	0.0234517	0	0.390017	0	0	0	0.0252078	0	0	0
ENSMUSG00000001847	19353	Rac1	RAS-related C3 botulinum substrate 1 [Source:MGI Symbol;Acc:MGI:97845]	protein_coding	5	143503634	143528036	4496	579	84	233	0	0	559	5353	521	295	2134	1	4	170	323	1	0	2	1	28	649	0	465	2478	2025	9.36027	2.02959	5.32593	0	0	9.43613	205.477	7.78321	4.98346	48.1983	0.0435346	0.511325	3.49878	5.18661	0.0206587	0	0.0345251
ENSMUSG00000001855	227720	Nup214	nucleoporin 214 [Source:MGI Symbol;Acc:MGI:1095411]	protein_coding	2	31974436	32053975	9659	5687	7	4	2237	0	0	17656	2	0	4	0	0	15	2	2031	9	787	0	12	3737	9	1	2	9076	42.7944	0.0787266	0.0425592	19.6139	0	0	315.466	0.0139074	0	0.0420525	0	0	0.143699	0.0149488	19.5302	0.112157	6.32373
ENSMUSG00000001864	108897	Aif1l	allograft inflammatory factor 1-like [Source:MGI Symbol;Acc:MGI:1919598]	protein_coding	2	31950139	31973442	4032	0	0	0	0	0	0	0	0	0	0	0	0	0	0	0	0	0	0	0	0	0	0	0	0	0	0	0	0	0	0	0	0	0	0	0	0	0	0	0	0	0
ENSMUSG00000001865	12873	Cpa3	carboxypeptidase A3, mast cell [Source:MGI Symbol;Acc:MGI:88479]	protein_coding	3	20215620	20242181	1517	0	0	0	0	0	0	0	0	0	0	0	0	0	0	0	0	0	0	0	0	0	0	0	0	0	0	0	0	0	0	0	0	0	0	0	0	0	0	0	0	0
ENSMUSG00000001870	268977	Ltbp1	latent transforming growth factor beta binding protein 1 [Source:MGI Symbol;Acc:MGI:109151]	protein_coding	17	75005568	75392512	10480	0	1	1	0	0	0	0	0	2	4	1	1	1	11	9	6	23980	4	0	1	0	0	5	4	0	0.0103656	0.00980629	0	0	0	0	0	0.0144945	0.0387581	0.0186767	0.0548406	0.00882944	0.0757772	0.0797647	0.0689135	177.59
ENSMUSG00000001891	216558	Ugp2	UDP-glucose pyrophosphorylase 2 [Source:MGI Symbol;Acc:MGI:2183447]	protein_coding	11	21321138	21371201	3069	50	5	1195	5905	3	10092	1	3	1	0	2	1	0	1	1106	1132	0	0	0	2	21	1	90	7757	1.18416	0.176982	40.0163	162.949	0.0831119	249.568	0.0562335	0.0656556	0.0247479	0	0.127554	0.187269	0	0.023524	33.4725	44.398	0
ENSMUSG00000001901	192775	Kcnh6	potassium voltage-gated channel, subfamily H (eag-related), member 6 [Source:MGI Symbol;Acc:MGI:2684139]	protein_coding	11	106008124	106034549	3549	0	0	0	0	0	0	0	0	0	0	0	0	0	0	0	0	0	0	0	0	0	0	0	0	0	0	0	0	0	0	0	0	0	0	0	0	0	0	0	0	0
ENSMUSG00000001909	212528	Trmt1	tRNA methyltransferase 1 [Source:MGI Symbol;Acc:MGI:1289155]	protein_coding	8	84686307	84699808	6306	0	0	84	0	0	0	0	0	0	0	0	0	0	0	0	0	1	0	0	0	32	0	82	0	0	0	1.36896	0	0	0	0	0	0	0	0	0	0	0	0	0	0.0123077
ENSMUSG00000001910	66830	Nacc1	nucleus accumbens associated 1, BEN and BTB (POZ) domain containing [Source:MGI Symbol;Acc:MGI:1914080]	protein_coding	8	84670483	84687862	4300	0	0	0	0	0	0	0	0	0	0	0	0	0	0	0	0	0	0	0	0	0	425	0	0	0	0	0	0	0	0	0	0	0	0	0	0	0	0	0	0	0
ENSMUSG00000001911	18032	Nfix	nuclear factor I/X [Source:MGI Symbol;Acc:MGI:97311]	protein_coding	8	84699876	84800344	7351	582	16	40	0	390	391	55	448	0	1	43	0	27	16	1	108	0	0	780	41	1438	1	1151	504	5.75457	0.236445	0.559216	0	4.51083	4.03681	1.29124	4.09335	0	0.0138139	1.14494	0	0.339869	0.157138	0.0126352	1.76845	0
ENSMUSG00000001918	20514	Slc1a5	solute carrier family 1 (neutral amino acid transporter), member 5 [Source:MGI Symbol;Acc:MGI:105305]	protein_coding	7	16781346	16798274	4156	0	0	0	0	0	0	0	0	0	0	0	0	0	0	0	0	1	1	0	0	2257	0	0	0	0	0	0	0	0	0	0	0	0	0	0	0	0	0	0	0	0.0186748
ENSMUSG00000001924	22201	Uba1	ubiquitin-like modifier activating enzyme 1 [Source:MGI Symbol;Acc:MGI:98890]	protein_coding	X	20658326	20683179	4819	194	4	0	5296	683	0	0	1	5	0	0	0	4294	4	0	17	0	3	2	3	0	0	107	0	2.92605	0.0901693	0	93.0724	12.0504	0	0	0.0139377	0.078804	0	0	0	82.4517	0.0599253	0	0.424626	0
ENSMUSG00000001930	22371	Vwf	Von Willebrand factor homolog [Source:MGI Symbol;Acc:MGI:98941]	protein_coding	6	125546774	125686679	16064	0	0	1	0	0	0	1	0	0	0	0	0	0	0	0	0	0	0	1870	0	0	0	81	0	0	0	0.00639753	0	0	0	0.0107433	0	0	0	0	0	0	0	0	0	0
ENSMUSG00000001942	22619	Siae	sialic acid acetylesterase [Source:MGI Symbol;Acc:MGI:104803]	protein_coding	9	37613847	37648318	3433	0	0	2014	0	0	0	0	0	0	1	114	0	0	0	0	0	0	0	0	0	0	388	0	0	0	0	60.2909	0	0	0	0	0	0	0.0295794	6.49969	0	0	0	0	0	0
ENSMUSG00000001943	57276	Vsig2	V-set and immunoglobulin domain containing 2 [Source:MGI Symbol;Acc:MGI:1928009]	protein_coding	9	37539255	37544205	1170	0	0	0	0	0	0	0	0	0	0	0	0	0	0	0	0	0	0	0	0	0	0	0	0	0	0	0	0	0	0	0	0	0	0	0	0	0	0	0	0	0
ENSMUSG00000001946	69524	Esam	endothelial cell-specific adhesion molecule [Source:MGI Symbol;Acc:MGI:1916774]	protein_coding	9	37528078	37538319	2867	0	0	0	0	0	0	0	0	0	0	0	0	0	0	0	0	0	0	0	0	0	0	0	0	0	0	0	0	0	0	0	0	0	0	0	0	0	0	0	0	0
ENSMUSG00000001948	20686	Spa17	sperm autoantigenic protein 17 [Source:MGI Symbol;Acc:MGI:1333778]	protein_coding	9	37603295	37613720	689	1	25	2	1	1	7349	133	2	2	1	6314	0	0	0	567	1	1	1	2	0	0	0	3485	1	0.105491	3.94164	0.298316	0.122917	0.123401	809.501	33.3138	0.194966	0.220468	0.147382	1793.69	0	0	0	76.4352	0.174701	0.112645
ENSMUSG00000001962	108160	Fam50a	family with sequence similarity 50, member A [Source:MGI Symbol;Acc:MGI:1351626]	protein_coding	X	74313033	74320149	2288	0	2	0	0	0	0	20	0	0	0	112	0	0	0	0	0	0	0	0	113	0	0	361	0	0	0.0949576	0	0	0	0	1.50857	0	0	0	9.58127	0	0	0	0	0	0
ENSMUSG00000001964	13726	Emd	emerin [Source:MGI Symbol;Acc:MGI:108117]	protein_coding	X	74254687	74261548	2517	0	0	5	4	3	43	2	2	0	2	6	0	0	0	0	0	2	55	12	0	0	78	2	0	0	0	0.204152	0.134588	0.101339	1.29656	0.137132	0.0533696	0	0.0806883	0.466583	0	0	0	0	0	0.0616705
ENSMUSG00000001983	70207	Taco1	translational activator of mitochondrially encoded cytochrome c oxidase I [Source:MGI Symbol;Acc:MGI:1917457]	protein_coding	11	106066061	106073612	1383	462	0	0	140	0	0	0	0	0	0	0	0	0	0	0	6	0	0	0	0	0	0	0	0	24.2804	0	0	8.57305	0	0	0	0	0	0	0	0	0	0	0	0.522208	0
ENSMUSG00000001985	14807	Grik3	glutamate receptor, ionotropic, kainate 3 [Source:MGI Symbol;Acc:MGI:95816]	protein_coding	4	125490700	125714173	8973	0	0	0	0	0	0	0	0	0	0	0	0	1	0	1	0	0	0	0	0	0	0	0	0	0	0	0	0	0	0	0	0	0	0	0	0	0.0103123	0	0.0103512	0	0
ENSMUSG00000001986	53623	Gria3	glutamate receptor, ionotropic, AMPA3 (alpha 3) [Source:MGI Symbol;Acc:MGI:95810]	protein_coding	X	41400854	41678601	9859	1070	0	0	2	0	0	1	0	0	0	0	0	0	0	0	0	0	0	0	0	0	0	0	0	7.88837	0	0	0.0171801	0	0	0.0175049	0	0	0	0	0	0	0	0	0	0
ENSMUSG00000001988	18142	Npas1	neuronal PAS domain protein 1 [Source:MGI Symbol;Acc:MGI:109205]	protein_coding	7	16455721	16476780	2091	0	0	0	0	0	0	0	0	0	0	0	0	0	0	0	0	0	0	0	0	0	0	0	0	0	0	0	0	0	0	0	0	0	0	0	0	0	0	0	0	0
ENSMUSG00000001995	244668	Sipa1l2	signal-induced proliferation-associated 1 like 2 [Source:MGI Symbol;Acc:MGI:2676970]	protein_coding	8	125418063	125492710	6365	2	0	0	1	1712	1	0	2	13	0	0	2	6261	2	4	10	2	0	2	47	1	1	0	0	0.0228385	0	0	0.0133055	22.8688	0.0119237	0	0.0211047	0.155124	0	0	0.18059	91.0206	0.022685	0.0583702	0.189111	0.0243872
ENSMUSG00000001998	108011	Ap4e1	adaptor-related protein complex AP-4, epsilon 1 [Source:MGI Symbol;Acc:MGI:1336993]	protein_coding	2	127008717	127067909	9810	0	0	0	0	0	0	0	7	0	0	0	0	0	0	0	0	0	0	0	0	0	0	40	0	0	0	0	0	0	0	0	0.0479266	0	0	0	0	0	0	0	0	0
ENSMUSG00000001999	109778	Blvra	biliverdin reductase A [Source:MGI Symbol;Acc:MGI:88170]	protein_coding	2	127070665	127097084	2446	2068	1	0	7	1	1	5	3372	0	1	0	0	14572	57	3486	0	2	5	6	70	6	11862	9	0	61.4512	0.0444119	0	0.242366	0.0347602	0.0310279	0.352781	92.5931	0	0.0415152	0	0	551.261	1.68239	132.373	0	0.0634606
ENSMUSG00000002006	245469	Pdzd4	PDZ domain containing 4 [Source:MGI Symbol;Acc:MGI:2443483]	protein_coding	X	73793359	73824969	3970	0	0	0	0	0	0	0	0	0	0	0	0	0	0	0	0	0	0	0	0	0	0	0	0	0	0	0	0	0	0	0	0	0	0	0	0	0	0	0	0	0
ENSMUSG00000002007	56504	Srpk3	serine/arginine-rich protein specific kinase 3 [Source:MGI Symbol;Acc:MGI:1891338]	protein_coding	X	73774405	73778925	2784	0	0	0	0	0	0	0	0	0	0	0	0	0	0	0	0	0	0	0	0	0	0	0	0	0	0	0	0	0	0	0	0	0	0	0	0	0	0	0	0	0
ENSMUSG00000002010	15929	Idh3g	isocitrate dehydrogenase 3 (NAD+), gamma [Source:MGI Symbol;Acc:MGI:1099463]	protein_coding	X	73778963	73786897	2701	7636	12	0	78	3	10589	106	3	0	4	7	0	1	5	0	3	0	10581	1	113	5686	505	3	11421	205.484	0.482628	0	2.44568	0.0944355	297.535	6.77288	0.0746009	0	0.150383	0.507265	0	0.0342586	0.133645	0	0.133694	0
ENSMUSG00000002012	93843	Pnck	pregnancy upregulated non-ubiquitously expressed CaM kinase [Source:MGI Symbol;Acc:MGI:1347357]	protein_coding	X	73655994	73660117	1971	0	0	0	0	0	0	0	0	0	0	0	0	0	0	0	0	0	0	0	0	0	0	0	0	0	0	0	0	0	0	0	0	0	0	0	0	0	0	0	0	0
ENSMUSG00000002014	20832	Ssr4	signal sequence receptor, delta [Source:MGI Symbol;Acc:MGI:1099464]	protein_coding	X	73787028	73790830	3096	5684	25	857	865	4000	4	6	1214	3	34	1	0	2677	0	1	3700	17790	1747	7817	2605	4	1116	3383	1537	133.441	0.877193	28.4476	23.6616	109.849	0.0980545	0.334458	26.3369	0.0735962	1.11517	0.0632209	0	80.0096	0	0.0300005	143.852	445.97
ENSMUSG00000002015	27061	Bcap31	B cell receptor associated protein 31 [Source:MGI Symbol;Acc:MGI:1350933]	protein_coding	X	73686178	73716175	1219	407	115	8711	1508	5	4	4	3472	0	1	0	7	1471	7424	0	1	2	10831	1439	2	8031	1	491	16037	24.2676	10.2483	734.396	104.768	0.348743	0.249037	0.566302	191.304	0	0.0833029	0	3.30033	111.662	439.685	0	0.098744	0.127338
ENSMUSG00000002017	72722	Fam98a	family with sequence similarity 98, member A [Source:MGI Symbol;Acc:MGI:1919972]	protein_coding	17	75537086	75551946	3479	0	93	15	0	0	0	536	0	4	0	1	0	0	1	0	0	3867	0	1	0	1	1439	10669	1	0	2.90392	0.443101	0	0	0	26.589	0	0.0873254	0	0.0562609	0	0	0.0207517	0	0	86.2682
ENSMUSG00000002020	16997	Ltbp2	latent transforming growth factor beta binding protein 2 [Source:MGI Symbol;Acc:MGI:99502]	protein_coding	12	84783212	84876532	8184	0	0	0	0	0	0	0	0	0	0	0	0	1	0	0	0	0	0	0	0	0	0	0	0	0	0	0	0	0	0	0	0	0	0	0	0	0.0113065	0	0	0	0
ENSMUSG00000002028	214162	Kmt2a	lysine (K)-specific methyltransferase 2A [Source:MGI Symbol;Acc:MGI:96995]	protein_coding	9	44803355	44881296	16670	0	0	1	40	0	0	932	1273	1	1	1	1	2	562	1	0	20057	1504	1368	0	2	2	26	1	0	0	0.00616496	0.203214	0	0	9.64877	5.12909	0.00455616	0.00609155	0.0117416	0.0344769	0.0111017	2.43393	0.00557178	0	93.3816
ENSMUSG00000002031	76568	Ift46	intraflagellar transport 46 [Source:MGI Symbol;Acc:MGI:1923818]	protein_coding	9	44767908	44792714	5658	0	399	64	618	1	1	3	0	1456	22632	1885	2	553	0	1	0	2	1	17349	617	0	0	8108	5	0	7.66065	1.16247	9.25029	0.0150271	0.0134136	0.0915061	0	19.5449	406.185	65.2093	0.203156	9.04392	0	0.016416	0	0.0274346
ENSMUSG00000002032	71687	Tmem25	transmembrane protein 25 [Source:MGI Symbol;Acc:MGI:1918937]	protein_coding	9	44793776	44799307	2902	1	0	0	0	0	0	0	1	0	0	4	0	655	0	0	0	0	0	988	0	0	0	0	0	0.025046	0	0	0	0	0	0	0.0231446	0	0	0.269789	0	20.8852	0	0	0	0
ENSMUSG00000002033	12502	Cd3g	CD3 antigen, gamma polypeptide [Source:MGI Symbol;Acc:MGI:88333]	protein_coding	9	44969572	44980431	1070	0	0	0	0	0	0	0	0	0	0	0	0	0	0	0	0	0	0	0	0	600	0	0	0	0	0	0	0	0	0	0	0	0	0	0	0	0	0	0	0	0
ENSMUSG00000002043	67091	Trappc6a	trafficking protein particle complex 6A [Source:MGI Symbol;Acc:MGI:1914341]	protein_coding	7	19508670	19516145	1317	0	10	0	51	0	1	2	0	1	0	0	0	0	0	1	0	0	0	0	78	3022	0	726	0	0	0.824841	0	3.27955	0	0.0576265	0.262081	0	0.0576699	0	0	0	0	0	0.0705251	0	0
ENSMUSG00000002052	20926	Supt6	suppressor of Ty 6 [Source:MGI Symbol;Acc:MGI:107726]	protein_coding	11	78206746	78245987	7095	0	0	0	934	42	1318	248	118	23	0	0	0	1	1	767	492	134	143	2	1698	12901	1	0	0	0	0	0	11.1487	0.50331	14.0985	6.03241	1.11706	0.246213	0	0	0	0.0130419	0.0101755	10.0409	8.34694	1.46583
ENSMUSG00000002055	54141	Spag5	sperm associated antigen 5 [Source:MGI Symbol;Acc:MGI:1927470]	protein_coding	11	78301529	78322457	5624	0	7	0	0	0	0	0	0	0	0	0	0	0	0	0	0	0	0	0	403	0	0	1364	0	0	0.13521	0	0	0	0	0	0	0	0	0	0	0	0	0	0	0
ENSMUSG00000002057	15218	Foxn1	forkhead box N1 [Source:MGI Symbol;Acc:MGI:102949]	protein_coding	11	78357577	78386558	3214	0	0	0	0	0	0	0	0	0	0	0	0	0	0	0	0	0	0	0	0	0	0	0	0	0	0	0	0	0	0	0	0	0	0	0	0	0	0	0	0	0
ENSMUSG00000002058	22248	Unc119	unc-119 homolog (C. elegans) [Source:MGI Symbol;Acc:MGI:1328357]	protein_coding	11	78343482	78349164	2448	0	12	1	2002	0	0	0	0	0	0	0	0	0	0	2484	0	0	0	1065	5069	0	0	830	0	0	0.532507	0.0419812	69.26	0	0	0	0	0	0	0	0	0	0	94.2475	0	0
ENSMUSG00000002059	19376	Rab34	RAB34, member RAS oncogene family [Source:MGI Symbol;Acc:MGI:104606]	protein_coding	11	78188430	78192193	2385	2	11	6	12	2	0	3	0	3	6	1	1	3	6	22	4199	3	617	2	1	1862	0	432	2	0.0609506	0.501026	0.258541	0.426111	0.0712985	0	0.217082	0	0.0955362	0.255462	0.0820678	0.240977	0.116393	0.181623	0.856769	211.92	0.0976256
ENSMUSG00000002064	20316	Sdf2	stromal cell derived factor 2 [Source:MGI Symbol;Acc:MGI:108019]	protein_coding	11	78245746	78255496	1515	2	0	0	229	12229	0	1	7	0	0	0	0	0	0	0	0	0	138	0	1245	2	5044	0	0	0.0959519	0	0	12.8013	686.305	0	0.113915	0.310336	0	0	0	0	0	0	0	0	0
ENSMUSG00000002068	12447	Ccne1	cyclin E1 [Source:MGI Symbol;Acc:MGI:88316]	protein_coding	7	38097984	38107534	2662	0	0	0	0	0	0	0	0	0	0	0	0	0	724	0	0	0	0	0	0	0	1	0	0	0	0	0	0	0	0	0	0	0	0	0	0	0	19.6353	0	0	0
ENSMUSG00000002076	74377	Hsf2bp	heat shock transcription factor 2 binding protein [Source:MGI Symbol;Acc:MGI:1921627]	protein_coding	17	31944769	32034508	2973	0	0	0	0	0	0	0	0	0	0	0	0	0	0	0	0	0	0	0	0	0	0	0	0	0	0	0	0	0	0	0	0	0	0	0	0	0	0	0	0	0
ENSMUSG00000002083	170770	Bbc3	BCL2 binding component 3 [Source:MGI Symbol;Acc:MGI:2181667]	protein_coding	7	16309616	16318205	2008	0	0	0	0	0	0	0	0	0	0	0	0	0	0	0	0	0	0	0	0	0	0	0	0	0	0	0	0	0	0	0	0	0	0	0	0	0	0	0	0	0
ENSMUSG00000002100	17868	Mybpc3	myosin binding protein C, cardiac [Source:MGI Symbol;Acc:MGI:102844]	protein_coding	2	91118144	91136516	4163	0	0	0	0	0	0	0	0	0	0	0	0	0	0	0	0	0	0	0	0	0	0	0	0	0	0	0	0	0	0	0	0	0	0	0	0	0	0	0	0	0
ENSMUSG00000002102	19182	Psmc3	proteasome (prosome, macropain) 26S subunit, ATPase 3 [Source:MGI Symbol;Acc:MGI:1098754]	protein_coding	2	91054009	91066369	2607	795	0	16	1960	6	7317	33	22202	3151	0	0	0	433	3	1269	499	0	3935	9	182	15676	641	9	1	22.1647	0	0.630732	63.6714	0.195681	213.01	2.18456	572.003	91.7999	0	0	0	15.3689	0.0830783	45.2116	23.0395	0
ENSMUSG00000002103	11432	Acp2	acid phosphatase 2, lysosomal [Source:MGI Symbol;Acc:MGI:87882]	protein_coding	2	91202885	91214098	5186	8270	4	8193	11	2	81	4	932	2	1	0	5	0	740	5	0	1	2	0	697	0	2793	600	5	115.907	0.0837883	162.359	0.179635	0.0327896	1.18539	0.133113	12.0707	0.0292909	0.0195808	0	0.554116	0	10.3016	0.0895503	0	0.0149657
ENSMUSG00000002104	19400	Rapsn	receptor-associated protein of the synapse [Source:MGI Symbol;Acc:MGI:99422]	protein_coding	2	91035620	91045729	1802	0	0	0	0	1	4	1	1774	0	0	0	0	1	1	0	0	0	0	0	0	1	9104	0	0	0	0	0	0	0.0471828	0.168467	0.0957717	66.122	0	0	0	0	0.0513499	0.0400638	0	0	0
ENSMUSG00000002105	68427	Slc39a13	solute carrier family 39 (metal ion transporter), member 13 [Source:MGI Symbol;Acc:MGI:1915677]	protein_coding	2	91061791	91070417	4869	0	0	1879	3561	0	0	0	0	1	0	0	0	0	0	0	1	0	0	0	0	0	0	0	1	0	0	39.66	61.9387	0	0	0	0	0.0155989	0	0	0	0	0	0	0.0247215	0
ENSMUSG00000002107	14007	Celf2	CUGBP, Elav-like family member 2 [Source:MGI Symbol;Acc:MGI:1338822]	protein_coding	2	6539694	7509563	25884	3588	82	5764	295	2	2815	1108	400	2	12146	3	5	23312	316	5883	41	55	7	220	17242	10011	13343	8187	8617	10.0753	0.344143	22.8854	0.965207	0.00656957	8.25383	7.38755	1.03795	0.00586859	47.6503	0.0226856	0.11102	83.3379	0.88138	21.1104	0.190663	0.164916
ENSMUSG00000002108	22259	Nr1h3	nuclear receptor subfamily 1, group H, member 3 [Source:MGI Symbol;Acc:MGI:1352462]	protein_coding	2	91184061	91202834	2515	0	0	0	0	0	0	0	0	0	0	0	0	0	0	0	0	0	0	0	0	0	0	0	0	0	0	0	0	0	0	0	0	0	0	0	0	0	0	0	0	0
ENSMUSG00000002109	107986	Ddb2	damage specific DNA binding protein 2 [Source:MGI Symbol;Acc:MGI:1355314]	protein_coding	2	91211572	91236982	2736	0	0	0	0	0	270	0	0	2320	0	0	0	0	0	0	0	0	0	0	0	0	0	0	0	0	0	0	0	0	7.48956	0	0	64.4031	0	0	0	0	0	0	0	0
ENSMUSG00000002111	20375	Spi1	spleen focus forming virus (SFFV) proviral integration oncogene [Source:MGI Symbol;Acc:MGI:98282]	protein_coding	2	91082390	91115756	2695	2365	226	661	1	2	5160	331	446	3503	915	0	0	157	6	42	0	1	0	0	976	11381	60	5144	7945	63.7835	9.10973	25.2063	0.0314247	0.0630972	145.311	21.1963	11.1154	98.7225	34.4767	0	0	5.39058	0.160731	1.44751	0	0.0287986
ENSMUSG00000002129	67465	Sf3a1	splicing factor 3a, subunit 1 [Source:MGI Symbol;Acc:MGI:1914715]	protein_coding	11	4160350	4182541	6147	0	2	7687	1	0	0	0	682	1	1	0	1	0	0	0	0	1	1	541	1196	1	20	298	1	0	0.0353446	128.517	0.0137774	0	0	0	7.45193	0.0123558	0.0165196	0	0.0934975	0	0	0	0	0.0126261
ENSMUSG00000002147	20852	Stat6	signal transducer and activator of transcription 6 [Source:MGI Symbol;Acc:MGI:103034]	protein_coding	10	127642986	127660957	4402	2541	2	54	3	1	10115	323	0	1	3	1	3	9	158	1	2	41219	0	1	1	31	869	0	4	41.9557	0.0493555	1.26069	0.0577166	0.0193147	174.391	12.6632	0	0.0172538	0.0692046	0.0444643	0.391683	0.189185	2.59128	0.0210999	0.0546883	726.739
ENSMUSG00000002190	12745	Clgn	calmegin [Source:MGI Symbol;Acc:MGI:107472]	protein_coding	8	83389867	83428552	4025	0	0	0	0	0	0	0	0	0	0	0	0	1	1	2	0	0	0	0	0	0	2	44	0	0	0	0	0	0	0	0	0	0	0	0	0	0.0229895	0.0179367	0.0461523	0	0
ENSMUSG00000002204	16541	Napsa	napsin A aspartic peptidase [Source:MGI Symbol;Acc:MGI:109365]	protein_coding	7	44572432	44586862	2158	0	36	1	0	0	0	0	0	0	0	0	1	0	0	0	0	0	0	1514	6348	396	0	3956	7030	0	1.8122	0.0476228	0	0	0	0	0	0	0	0	0.266325	0	0	0	0	0
ENSMUSG00000002205	101568	Vrk3	vaccinia related kinase 3 [Source:MGI Symbol;Acc:MGI:2182465]	protein_coding	7	44748413	44777515	3098	0	0	0	0	1	2	0	2002	0	4707	0	0	427	0	0	42	0	0	1	27	0	0	139	0	0	0	0	0	0.0274446	0.0489956	0	43.404	0	154.286	0	0	12.7538	0	0	1.63186	0
ENSMUSG00000002210	71997	Smg9	smg-9 homolog, nonsense mediated mRNA decay factor (C. elegans) [Source:MGI Symbol;Acc:MGI:1919247]	protein_coding	7	24399619	24422778	3702	0	0	2	0	0	45	56	0	4	0	0	0	1	0	0	0	0	0	0	0	0	0	0	37	0	0	0.0555213	0	0	0.922538	2.61062	0	0.0820651	0	0	0	0.0249953	0	0	0	0
ENSMUSG00000002221	55982	Paxip1	PAX interacting (with transcription-activation domain) protein 1 [Source:MGI Symbol;Acc:MGI:1890430]	protein_coding	5	27740080	27791691	10271	0	0	0	2	1	0	0	1037	0	0	0	0	0	0	0	0	1	0	0	0	33	0	0	3816	0	0	0	0.016491	0.00827801	0	0	6.78131	0	0	0	0	0	0	0	0	0.00755646
ENSMUSG00000002222	68477	Rmnd5a	required for meiotic nuclear division 5 homolog A (S. cerevisiae) [Source:MGI Symbol;Acc:MGI:1915727]	protein_coding	6	71388634	71440637	6783	0	0	2218	475	0	0	1	4	0	1	0	0	0	1	0	210	0	1	77	0	0	0	0	0	0	0	33.6051	5.93064	0	0	0.0254431	0.0396082	0	0.0149707	0	0	0	0.0106435	0	3.72659	0
ENSMUSG00000002227	17454	Mov10	Moloney leukemia virus 10 [Source:MGI Symbol;Acc:MGI:97054]	protein_coding	3	104794836	104818563	5607	0	0	0	0	0	0	1	0	0	0	1	0	0	0	0	0	0	0	0	0	0	0	0	0	0	0	0	0	0	0	0.0307795	0	0	0	0.0349085	0	0	0	0	0	0
ENSMUSG00000002228	71887	Ppm1j	protein phosphatase 1J [Source:MGI Symbol;Acc:MGI:1919137]	protein_coding	3	104781056	104786018	1814	0	0	0	0	0	0	0	0	0	0	0	0	0	0	0	0	0	0	0	0	0	0	0	0	0	0	0	0	0	0	0	0	0	0	0	0	0	0	0	0	0
ENSMUSG00000002233	11853	Rhoc	ras homolog gene family, member C [Source:MGI Symbol;Acc:MGI:106028]	protein_coding	3	104788375	104794459	1618	42	0	0	0	0	0	0	0	0	0	0	0	0	0	0	0	1	0	0	0	94	0	0	347	1.88672	0	0	0	0	0	0	0	0	0	0	0	0	0	0	0	0.0479681
ENSMUSG00000002240	73779	Prr27	proline rich 27 [Source:MGI Symbol;Acc:MGI:1921029]	protein_coding	5	87825686	87846387	1337	0	0	0	0	0	0	0	0	0	0	0	0	0	0	0	0	0	0	0	0	0	0	0	0	0	0	0	0	0	0	0	0	0	0	0	0	0	0	0	0	0
ENSMUSG00000002249	21678	Tead3	TEA domain family member 3 [Source:MGI Symbol;Acc:MGI:109241]	protein_coding	17	28331671	28350805	4398	0	0	0	0	0	0	0	0	0	0	0	0	0	0	0	0	0	0	0	0	0	0	0	0	0	0	0	0	0	0	0	0	0	0	0	0	0	0	0	0	0
ENSMUSG00000002250	19015	Ppard	peroxisome proliferator activator receptor delta [Source:MGI Symbol;Acc:MGI:101884]	protein_coding	17	28232754	28301469	4631	0	0	0	0	0	0	0	0	0	20	0	0	0	0	0	0	1	0	0	0	0	0	275	0	0	0	0	0	0	0	0	0	0	0.43855	0	0	0	0	0	0	0.0167593
ENSMUSG00000002257	23853	Def6	differentially expressed in FDCP 6 [Source:MGI Symbol;Acc:MGI:1346328]	protein_coding	17	28207778	28228608	2524	0	0	0	0	0	0	0	0	0	0	0	0	0	1	0	0	0	0	272	0	0	0	0	0	0	0	0	0	0	0	0	0	0	0	0	0	0	0.0286034	0	0	0
ENSMUSG00000002265	18616	Peg3	paternally expressed 3 [Source:MGI Symbol;Acc:MGI:104748]	protein_coding	7	6703892	6730421	13314	0	1	2	0	0	0	0	0	1	1	0	2	13	19	11	10704	10185	4	0	0	49	0	0	2	0	0.0081592	0.0154379	0	0	0	0	0	0.00570462	0.00762702	0	0.0863346	0.0903502	0.103027	0.0767386	96.7725	59.3722
ENSMUSG00000002266	22776	Zim1	zinc finger, imprinted 1 [Source:MGI Symbol;Acc:MGI:1341879]	protein_coding	7	6675443	6696450	3641	0	0	0	0	0	0	0	0	0	0	0	0	0	0	0	0	0	0	0	0	0	0	0	0	0	0	0	0	0	0	0	0	0	0	0	0	0	0	0	0	0
ENSMUSG00000002274	70083	Metrn	meteorin, glial cell differentiation regulator [Source:MGI Symbol;Acc:MGI:1917333]	protein_coding	17	25794571	25797136	1434	0	0	0	1	1049	0	0	0	0	0	0	0	1	0	0	0	0	0	1	0	0	0	0	0	0	0	0	0.0590582	62.1964	0	0	0	0	0	0	0	0.0645276	0	0	0	0
ENSMUSG00000002279	76483	Lmf1	lipase maturation factor 1 [Source:MGI Symbol;Acc:MGI:1923733]	protein_coding	17	25579174	25662826	13471	0	0	0	0	0	0	0	0	1	0	0	0	0	0	0	0	0	0	294	0	0	1	0	0	0	0	0	0	0	0	0	0	0.00563813	0	0	0	0	0	0	0	0
ENSMUSG00000002280	67563	Narfl	nuclear prelamin A recognition factor-like [Source:MGI Symbol;Acc:MGI:1914813]	protein_coding	17	25773776	25783332	3826	0	0	0	24	0	0	0	0	0	0	0	0	0	0	0	0	0	0	0	0	0	0	39	0	0	0	0	0.531246	0	0	0	0	0	0	0	0	0	0	0	0	0
ENSMUSG00000002289	57875	Angptl4	angiopoietin-like 4 [Source:MGI Symbol;Acc:MGI:1888999]	protein_coding	17	33773750	33781575	3286	0	0	0	0	0	0	0	0	0	0	0	0	0	0	0	0	0	382	0	0	0	0	0	0	0	0	0	0	0	0	0	0	0	0	0	0	0	0	0	0	0
ENSMUSG00000002297	27214	Dbf4	DBF4 homolog (S. cerevisiae) [Source:MGI Symbol;Acc:MGI:1351328]	protein_coding	5	8396973	8422716	8728	0	269	1	0	0	379	0	155	0	0	1	0	0	0	0	0	0	0	0	8043	0	0	6568	1	0	3.34806	0.0117747	0	0	3.29559	0	1.19279	0	0	0.0224257	0	0	0	0	0	0
ENSMUSG00000002307	13163	Daxx	Fas death domain-associated protein [Source:MGI Symbol;Acc:MGI:1197015]	protein_coding	17	33909414	33915589	3058	0	0	0	0	0	0	55	0	0	0	0	0	0	0	0	0	0	0	0	0	0	0	0	0	0	0	0	0	0	0	3.10397	0	0	0	0	0	0	0	0	0	0
ENSMUSG00000002308	54219	Cd320	CD320 antigen [Source:MGI Symbol;Acc:MGI:1860083]	protein_coding	17	33843091	33849774	2592	0	0	0	0	0	0	0	0	0	0	0	0	0	0	0	0	0	0	0	0	0	0	0	0	0	0	0	0	0	0	0	0	0	0	0	0	0	0	0	0	0
ENSMUSG00000002319	75751	Ipo4	importin 4 [Source:MGI Symbol;Acc:MGI:1923001]	protein_coding	14	55625400	55637895	5362	0	1	1	1	0	0	0	0	1	25	7512	1	0	0	0	0	0	0	0	1	0	0	1	2	0	0.0202595	0.0191663	0.0157944	0	0	0	0	0.0141647	0.473453	274.214	0.107186	0	0	0	0	0
ENSMUSG00000002320	74140	Tm9sf1	transmembrane 9 superfamily member 1 [Source:MGI Symbol;Acc:MGI:1921390]	protein_coding	14	55635965	55643806	3880	0	6	0	0	1	0	0	0	0	493	0	0	4	6	15	0	1	0	0	309	0	0	512	0	0	0.167987	0	0	0.0219133	0	0	0	0	12.9026	0	0	0.0953944	0.111642	0.359078	0	0.0200032
ENSMUSG00000002324	56739	Rec8	REC8 meiotic recombination protein [Source:MGI Symbol;Acc:MGI:1929645]	protein_coding	14	55618037	55625395	2748	1421	0	0	0	0	0	0	0	0	0	0	0	0	0	0	0	0	0	1	0	0	0	0	0	37.5849	0	0	0	0	0	0	0	0	0	0	0	0	0	0	0	0
ENSMUSG00000002325	16391	Irf9	interferon regulatory factor 9 [Source:MGI Symbol;Acc:MGI:107587]	protein_coding	14	55603571	55610030	5386	4441	118	0	5964	2	0	2484	0	0	0	0	2	2216	2	0	1232	0	2	2	0	2	21541	13191	659	59.9309	2.37997	0	93.778	0.031572	0	79.5934	0	0	0	0	0.213416	38.0713	0.0268084	0	27.5333	0
ENSMUSG00000002326	105446	Gmpr2	guanosine monophosphate reductase 2 [Source:MGI Symbol;Acc:MGI:1917903]	protein_coding	14	55672235	55678750	1543	0	2	0	0	0	0	0	0	5400	0	0	2	0	0	0	0	0	0	0	31	0	806	0	129	0	0.140806	0	0	0	0	0	0	265.805	0	0	0.74495	0	0	0	0	0
ENSMUSG00000002329	67881	Mdp1	magnesium-dependent phosphatase 1 [Source:MGI Symbol;Acc:MGI:1915131]	protein_coding	14	55657879	55660508	1733	561	0	0	0	1	0	0	1	0	0	0	0	1	0	0	0	0	1068	0	0	0	0	0	185	23.5288	0	0	0	0.0490614	0	0	0.0387569	0	0	0	0	0.0533944	0	0	0	0
ENSMUSG00000002332	52585	Dhrs1	dehydrogenase/reductase (SDR family) member 1 [Source:MGI Symbol;Acc:MGI:1196314]	protein_coding	14	55739020	55745690	2760	217	0	158	0	0	1	0	200	4	3478	2	4	2172	0	3	2	52623	0	0	358	0	0	4	5	5.71461	0	5.8832	0	0	0.0274979	0	4.86708	0.110074	127.963	0.141835	0.832941	72.8191	0	0.100958	0.0872238	1479.78
ENSMUSG00000002341	13004	Ncan	neurocan [Source:MGI Symbol;Acc:MGI:104694]	protein_coding	8	70093085	70120873	7195	0	0	0	0	0	0	0	1	1	0	0	0	0	0	0	0	1	0	0	0	0	0	0	1	0	0	0	0	0	0	0	0.00933505	0.0105561	0	0	0	0	0	0	0	0.010787
ENSMUSG00000002342	234371	Tmem161a	transmembrane protein 161A [Source:MGI Symbol;Acc:MGI:2384577]	protein_coding	8	70172356	70183681	3673	0	0	0	1	0	0	0	0	0	0	0	0	0	0	0	0	0	0	0	0	0	0	0	0	0	0	0	0.0230573	0	0	0	0	0	0	0	0	0	0	0	0	0
ENSMUSG00000002343	76813	Armc6	armadillo repeat containing 6 [Source:MGI Symbol;Acc:MGI:1924063]	protein_coding	8	70220172	70234466	3262	0	0	0	0	0	0	0	0	0	0	0	0	0	0	0	0	0	0	0	0	0	0	0	0	0	0	0	0	0	0	0	0	0	0	0	0	0	0	0	0	0
ENSMUSG00000002345	72368	2310045N01Rik	RIKEN cDNA 2310045N01 gene [Source:MGI Symbol;Acc:MGI:1919618]	protein_coding	8	70139499	70167488	2743	0	0	0	2	2942	0	1	0	0	0	0	0	1	0	0	0	0	1514	0	558	0	1	0	0	0	0	0	0.0617496	91.1917	0	0.0629167	0	0	0	0	0	0.0337341	0	0	0	0
ENSMUSG00000002346	73095	Slc25a42	solute carrier family 25, member 42 [Source:MGI Symbol;Acc:MGI:1920345]	protein_coding	8	70184340	70212305	5996	2	4	0	0	3	0	4	0	0	2	8	0	1	0	0	2	1	0	2	0	0	1	2	1	0.024244	0.0724693	0	0	0.0425401	0	0.11513	0	0	0.0338713	0.26115	0	0.0154324	0	0	0.0401497	0.012944
ENSMUSG00000002365	66616	Snx9	sorting nexin 9 [Source:MGI Symbol;Acc:MGI:1913866]	protein_coding	17	5841328	5931033	2411	11	0	0	0	0	0	0	7	225	0	0	0	0	0	0	0	0	0	0	0	0	1	51	225	0.331613	0	0	0	0	0	0	0.195006	7.08794	0	0	0	0	0	0	0	0
ENSMUSG00000002372	71810	Ranbp3	RAN binding protein 3 [Source:MGI Symbol;Acc:MGI:1919060]	protein_coding	17	56673225	56711769	2511	0	13	0	0	0	0	0	0	0	0	0	0	0	0	0	0	0	0	0	0	654	0	3674	0	0	0.562409	0	0	0	0	0	0	0	0	0	0	0	0	0	0	0
ENSMUSG00000002379	239760	Ndufa11	NADH dehydrogenase (ubiquinone) 1 alpha subcomplex 11 [Source:MGI Symbol;Acc:MGI:1917125]	protein_coding	17	56717762	56724248	2661	3522	2	184	724	38	678	836	3	3986	0	0	1	0	9391	6996	175	1078	5093	1	3440	345	1	0	212	96.2012	0.0816471	7.10622	23.0422	1.21416	19.3372	54.2192	0.0757223	113.77	0	0	0.215982	0	254.785	244.194	7.91603	31.4416
ENSMUSG00000002384	12164	Bmp8b	bone morphogenetic protein 8b [Source:MGI Symbol;Acc:MGI:107335]	protein_coding	4	123105165	123132099	3880	0	0	0	0	0	0	0	0	0	0	0	0	0	0	0	0	0	0	0	0	0	0	0	0	0	0	0	0	0	0	0	0	0	0	0	0	0	0	0	0	0
ENSMUSG00000002393	13864	Nr2f6	nuclear receptor subfamily 2, group F, member 6 [Source:MGI Symbol;Acc:MGI:1352453]	protein_coding	8	71374123	71381960	2983	0	0	0	0	0	0	0	0	0	0	0	0	0	0	36	0	0	0	0	338	0	0	0	41	0	0	0	0	0	0	0	0	0	0	0	0	0	0	1.12093	0	0
ENSMUSG00000002395	67023	Use1	unconventional SNARE in the ER 1 homolog (S. cerevisiae) [Source:MGI Symbol;Acc:MGI:1914273]	protein_coding	8	71366848	71369732	2203	1754	9	592	341	3	14655	0	619	1	4	1	0	1534	0	2	492	0	6	2148	2	0	0	448	3930	57.8697	0.443797	27.6168	13.109	0.115783	504.87	0	18.8722	0.0344763	0.184378	0.0888478	0	64.4326	0	0.0843228	26.8822	0
ENSMUSG00000002396	77090	Ocel1	occludin/ELL domain containing 1 [Source:MGI Symbol;Acc:MGI:1924340]	protein_coding	8	71371298	71379361	7133	0	4	258	0	0	0	0	0	2	1	1	0	0	0	2	0	1	0	0	1380	0	0	0	6075	0	0.0609177	3.71718	0	0	0	0	0	0.0212957	0.0142361	0.0274403	0	0	0	0.0260428	0	0.0108807
ENSMUSG00000002409	13549	Dyrk1b	dual-specificity tyrosine-(Y)-phosphorylation regulated kinase 1b [Source:MGI Symbol;Acc:MGI:1330302]	protein_coding	7	28179469	28187294	2695	0	0	0	0	0	0	0	0	0	0	0	0	0	0	0	0	0	0	0	0	0	0	0	0	0	0	0	0	0	0	0	0	0	0	0	0	0	0	0	0	0
ENSMUSG00000002413	109880	Braf	Braf transforming gene [Source:MGI Symbol;Acc:MGI:88190]	protein_coding	6	39603237	39725463	13862	356	10699	1	5	1	3	1	6	406	4676	1	7	6	2	3	0	0	18101	1	3950	2	62	2766	24	1.86664	83.8442	0.00741379	0.0305474	0.00613356	0.0164249	0.0124499	0.0290719	2.22451	34.2541	0.01412	0.290225	0.0400516	0.0104163	0.0201013	0	0
ENSMUSG00000002416	68198	Ndufb2	NADH dehydrogenase (ubiquinone) 1 beta subcomplex, 2 [Source:MGI Symbol;Acc:MGI:1915448]	protein_coding	6	39592574	39603382	5628	26	0	61	915	66	1	0	0	5	0	1	0	182	0	0	0	0	108	13	18	137	30	34	38	0.335781	0	1.11389	13.7688	0.997077	0.0134851	0	0	0.0674762	0	0.0347782	0	2.99235	0	0	0	0
ENSMUSG00000002428	20585	Hltf	helicase-like transcription factor [Source:MGI Symbol;Acc:MGI:1196437]	protein_coding	3	20057811	20118490	5931	203	22	2	1599	0	2	1	0	0	5199	0	0	2	0	585	0	458	2	0	144	9767	1384	3468	0	2.48774	0.40295	0.0346552	22.8323	0	0.0255924	0.0290981	0	0	89.0134	0	0	0.031203	0	9.16131	0	5.99333
ENSMUSG00000002455	68879	Prpf6	PRP6 pre-mRNA splicing factor 6 homolog (yeast) [Source:MGI Symbol;Acc:MGI:1922946]	protein_coding	2	181591868	181655660	3859	0	0	0	0	0	0	0	0	0	625	0	107	6	0	4	0	0	19	0	0	0	0	8	0	0	0	0	0	0	0	0	0	0	16.4463	0	15.9357	0.14387	0	0.0962753	0	0
ENSMUSG00000002458	56470	Rgs19	regulator of G-protein signaling 19 [Source:MGI Symbol;Acc:MGI:1915153]	protein_coding	2	181688419	181693977	2230	157	31	0	5	5746	0	3	1	5	3866	0	0	5168	2995	0	0	0	3	614	1117	55	3	4200	0	5.11718	1.51012	0	0.189887	219.078	0	0.232171	0.0301191	0.170294	176.044	0	0	214.443	96.9615	0	0	0
ENSMUSG00000002459	58175	Rgs20	regulator of G-protein signaling 20 [Source:MGI Symbol;Acc:MGI:1929866]	protein_coding	1	4909576	5070285	4239	0	0	0	0	0	0	0	0	0	2	8	0	0	0	0	0	0	0	0	0	0	0	0	3	0	0	0	0	0	0	0	0	0	0.0479104	0.369392	0	0	0	0	0	0
ENSMUSG00000002475	106861	Abhd3	abhydrolase domain containing 3 [Source:MGI Symbol;Acc:MGI:2147183]	protein_coding	18	10644411	10706771	1962	0	0	0	0	0	0	0	0	0	0	0	0	0	0	0	0	0	25	0	0	0	1	0	223	0	0	0	0	0	0	0	0	0	0	0	0	0	0	0	0	0
ENSMUSG00000002477	20641	Snrpd1	small nuclear ribonucleoprotein D1 [Source:MGI Symbol;Acc:MGI:98344]	protein_coding	18	10617796	10628230	837	806	22	3	363	1	0	0	2	0	3	1	0	329	2	3	3264	1	0	2125	1060	2776	762	1190	12134	69.9916	2.85531	0.368351	36.7291	0.101581	0	0	0.160491	0	0.363965	0.233849	0	36.3718	0.172509	0.332909	469.396	0.0927268
ENSMUSG00000002486	77832	Tchp	trichoplein, keratin filament binding [Source:MGI Symbol;Acc:MGI:1925082]	protein_coding	5	114707760	114722327	3851	0	0	0	308	0	0	0	0	206	0	0	0	0	0	0	0	0	0	0	0	7	0	0	0	0	0	0	6.7734	0	0	0	0	4.06283	0	0	0	0	0	0	0	0
ENSMUSG00000002489	21844	Tiam1	T cell lymphoma invasion and metastasis 1 [Source:MGI Symbol;Acc:MGI:103306]	protein_coding	16	89787111	89980080	9911	0	0	0	0	0	0	49	0	0	1	0	0	0	0	0	0	0	0	47	416	0	0	0	0	0	0	0	0	0	0	0.853238	0	0	0.0102458	0	0	0	0	0	0	0
ENSMUSG00000002496	22084	Tsc2	tuberous sclerosis 2 [Source:MGI Symbol;Acc:MGI:102548]	protein_coding	17	24595937	24632629	6018	0	24	0	0	390	0	880	0	0	0	0	0	177	0	0	1	0	0	0	0	0	1	2310	0	0	0.433226	0	0	5.50999	0	25.2361	0	0	0	0	0	2.72155	0	0	0.0200015	0
ENSMUSG00000002500	66211	Rpl3l	ribosomal protein L3-like [Source:MGI Symbol;Acc:MGI:1913461]	protein_coding	17	24727820	24736143	1643	0	0	0	0	0	0	0	0	0	0	0	0	0	0	0	0	0	0	0	0	0	0	0	0	0	0	0	0	0	0	0	0	0	0	0	0	0	0	0	0	0
ENSMUSG00000002504	65962	Slc9a3r2	solute carrier family 9 (sodium/hydrogen exchanger), member 3 regulator 2 [Source:MGI Symbol;Acc:MGI:1890662]	protein_coding	17	24639282	24650305	2257	0	1	1	0	0	0	0	0	4024	1	0	1	0	0	0	0	292	0	0	0	0	0	0	19	0	0.0481309	0.0455338	0	0	0	0	0	135.413	0.0449917	0	0.254643	0	0	0	0	10.0411
ENSMUSG00000002524	67959	Puf60	poly-U binding splicing factor 60 [Source:MGI Symbol;Acc:MGI:1915209]	protein_coding	15	76070184	76080946	1912	4647	1	856	0	1	1	1989	4	1	0	2	1	2	0	0	0	2	1	28	1	0	0	72	2435	176.653	0.0568157	46.01	0	0.0444683	0.0396936	179.531	0.140514	0.0397235	0	0.20474	0.300591	0.0967914	0	0	0	0.0811845
ENSMUSG00000002546	99412	Golga2	golgi autoantigen, golgin subfamily a, 2 [Source:MGI Symbol;Acc:MGI:2139395]	protein_coding	2	32287384	32307921	5500	1102	0	8	0	0	222	0	0	0	0	0	0	0	0	0	0	0	0	1	0	0	0	0	0	14.5631	0	0.149483	0	0	3.06336	0	0	0	0	0	0	0	0	0	0	0
ENSMUSG00000002550	22245	Uck1	uridine-cytidine kinase 1 [Source:MGI Symbol;Acc:MGI:98904]	protein_coding	2	32255002	32260159	2751	0	0	0	0	0	326	1	2282	0	0	0	0	0	1	0	0	0	1	1	0	0	0	0	0	0	0	0	0	0	8.99364	0.0627337	55.715	0	0	0	0	0	0.0262432	0	0	0
ENSMUSG00000002565	20259	Scin	scinderin [Source:MGI Symbol;Acc:MGI:1306794]	protein_coding	12	40059769	40134228	2999	0	0	0	0	0	0	0	0	0	0	0	0	0	0	0	0	0	0	0	0	0	0	0	0	0	0	0	0	0	0	0	0	0	0	0	0	0	0	0	0	0
ENSMUSG00000002578	22781	Ikzf4	IKAROS family zinc finger 4 [Source:MGI Symbol;Acc:MGI:1343139]	protein_coding	10	128630843	128645991	5995	0	0	0	0	0	0	0	0	0	0	0	0	0	0	0	0	0	0	0	0	0	0	0	0	0	0	0	0	0	0	0	0	0	0	0	0	0	0	0	0	0
ENSMUSG00000002580	103742	Mien1	migration and invasion enhancer 1 [Source:MGI Symbol;Acc:MGI:1913678]	protein_coding	11	98437708	98438991	747	16	125	26	555	0	0	0	0	0	0	0	0	63	2025	0	37	0	0	0	0	0	144	0	0	1.55681	18.178	3.577	62.9219	0	0	0	0	0	0	0	0	7.80395	195.709	0	5.96205	0
ENSMUSG00000002588	18979	Pon1	paraoxonase 1 [Source:MGI Symbol;Acc:MGI:103295]	protein_coding	6	5168090	5193946	2898	0	0	0	0	0	0	0	0	0	0	0	0	0	0	0	0	0	0	0	0	0	0	0	0	0	0	0	0	0	0	0	0	0	0	0	0	0	0	0	0	0
ENSMUSG00000002602	26362	Axl	AXL receptor tyrosine kinase [Source:MGI Symbol;Acc:MGI:1347244]	protein_coding	7	25757273	25788705	5033	481	14	9088	8	364	2	1	20958	1055	3	0	5	3374	1275	4224	85	1	5	0	137	850	11874	3148	2	6.94631	0.302174	185.57	0.134615	6.14912	0.0301586	0.0342898	279.686	15.9206	0.0605282	0	0.570961	62.0316	18.289	77.9519	2.03285	0.0154207
ENSMUSG00000002603	21803	Tgfb1	transforming growth factor, beta 1 [Source:MGI Symbol;Acc:MGI:98725]	protein_coding	7	25687002	25705077	2558	0	0	0	0	0	0	0	0	0	0	0	0	0	1	0	2	0	0	0	0	10	0	0	1	0	0	0	0	0	0	0	0	0	0	0	0	0	0.0282232	0	0.0941117	0
ENSMUSG00000002608	52132	Ccdc97	coiled-coil domain containing 97 [Source:MGI Symbol;Acc:MGI:1196455]	protein_coding	7	25711106	25719088	3939	0	2	0	1	1	1	0	602	55	144	0	0	1	0	0	1	0	0	2490	199	0	0	159	0	0	0.0551569	0	0.0215003	0.021585	0.0192674	0	10.265	1.0605	3.71227	0	0	0.0234914	0	0	0.0305582	0
ENSMUSG00000002617	22700	Zfp40	zinc finger protein 40 [Source:MGI Symbol;Acc:MGI:99185]	protein_coding	17	23173869	23193252	4482	0	0	0	0	0	0	0	1	0	0	0	0	0	68	0	0	0	0	0	0	0	0	0	0	0	0	0	0	0	0	0	0.0149856	0	0	0	0	0	1.09533	0	0	0
ENSMUSG00000002625	54194	Akap8l	A kinase (PRKA) anchor protein 8-like [Source:MGI Symbol;Acc:MGI:1860606]	protein_coding	17	32321425	32350581	2075	1	14	5033	5	0	0	1	545	0	0	0	0	408	0	2	0	0	215	0	0	0	30	1507	0	0.0350282	0.732936	249.273	0.204071	0	0	0.0831713	17.6411	0	0	0	0	18.1944	0	0.0895244	0	0
ENSMUSG00000002633	20423	Shh	sonic hedgehog [Source:MGI Symbol;Acc:MGI:98297]	protein_coding	5	28456815	28467256	2847	0	0	0	0	0	0	0	0	0	0	0	0	0	0	0	0	0	0	0	0	0	0	0	0	0	0	0	0	0	0	0	0	0	0	0	0	0	0	0	0	0
ENSMUSG00000002635	68079	Pdcd2l	programmed cell death 2-like [Source:MGI Symbol;Acc:MGI:1915329]	protein_coding	7	34184499	34196661	1315	2461	3	0	245	0	2	94	2242	1817	0	546	0	9648	456	3	5	1	2	12	29	233	2	0	0	136.026	0.247829	0	15.7787	0	0.115428	12.3366	114.514	104.946	0	81.2696	0	678.9	25.0349	0.211897	0.457676	0.0590208
ENSMUSG00000002658	98053	Gtf2f1	general transcription factor IIF, polypeptide 1 [Source:MGI Symbol;Acc:MGI:1923848]	protein_coding	17	57003405	57011288	1717	4	3	472	0	3	191	2	7783	1	0	16577	1	0	2	1	2	0	3	1	0	18348	0	74	68	0.169327	0.189805	28.2512	0	0.148556	8.44251	0.201026	304.456	0.0442349	0	1889.72	0.334729	0	0.0840944	0.0540953	0.140208	0
ENSMUSG00000002660	53895	Clpp	caseinolytic mitochondrial matrix peptidase proteolytic subunit [Source:MGI Symbol;Acc:MGI:1858213]	protein_coding	17	56990264	56996371	1207	41	0	0	1	0	1	0	9141	0	0	0	0	0	0	0	0	0	30	0	1804	6	0	0	269	2.46895	0	0	0.0701653	0	0.0628783	0	508.667	0	0	0	0	0	0	0	0	0
ENSMUSG00000002661	66400	Alkbh7	alkB, alkylation repair homolog 7 (E. coli) [Source:MGI Symbol;Acc:MGI:1913650]	protein_coding	17	56997339	56999322	1029	61	0	0	0	2	0	0	0	1557	0	1	0	0	0	0	0	0	0	0	0	0	0	0	0	4.30874	0	0	0	0.165254	0	0	0	114.923	0	0.190216	0	0	0	0	0	0
ENSMUSG00000002664	19197	Pspn	persephin [Source:MGI Symbol;Acc:MGI:1201684]	protein_coding	17	56999457	57000018	474	0	0	0	0	16	0	0	0	0	0	0	0	0	0	0	0	0	0	0	0	0	0	0	0	0	0	0	0	2.86999	0	0	0	0	0	0	0	0	0	0	0	0
ENSMUSG00000002668	70785	Dennd1c	DENN/MADD domain containing 1C [Source:MGI Symbol;Acc:MGI:1918035]	protein_coding	17	57066056	57078510	2520	0	0	0	0	0	0	51	0	222	0	0	0	215	878	0	0	0	0	0	84	0	63	7	0	0	0	0	0	0	0	3.4927	0	6.69094	0	0	0	7.89464	25.1537	0	0	0
ENSMUSG00000002679	69792	Med6	mediator complex subunit 6 [Source:MGI Symbol;Acc:MGI:1917042]	protein_coding	12	81573557	81595008	1447	847	1	0	1073	0	0	0	0	0	0	1	0	0	0	2	0	0	0	1	0	0	1	3	1915	42.5453	0.0750736	0	62.8002	0	0	0	0	0	0	0.135267	0	0	0	0.128378	0	0
ENSMUSG00000002688	18760	Prkd1	protein kinase D1 [Source:MGI Symbol;Acc:MGI:99879]	protein_coding	12	50341231	50649223	3778	0	0	0	0	0	0	0	0	0	0	0	0	0	0	0	0	0	0	0	0	682	0	0	0	0	0	0	0	0	0	0	0	0	0	0	0	0	0	0	0	0
ENSMUSG00000002699	16822	Lcp2	lymphocyte cytosolic protein 2 [Source:MGI Symbol;Acc:MGI:1321402]	protein_coding	11	34046920	34092295	4459	5	1	545	3	47	1	5	38	33	10	1325	1	1	22505	72	14430	0	5	3	153	3	2275	0	2952	0.0815021	0.0243623	12.561	0.0569788	0.896188	0.0170204	0.193519	0.572392	0.562097	0.227733	58.162	0.128892	0.0207519	364.375	1.49977	389.532	0
ENSMUSG00000002718	110750	Cse1l	chromosome segregation 1-like (S. cerevisiae) [Source:MGI Symbol;Acc:MGI:1339951]	protein_coding	2	166906040	166946389	5273	14	7	0	0	1187	1	0	0	95	1897	55	325	17	49	0	1382	0	130	17	318	1	201	936	5	0.192977	0.14421	0	0	19.1395	0.014393	0	0	1.36836	36.532	2.04158	35.4233	0.298322	0.670881	0	31.5475	0
ENSMUSG00000002728	67877	Naa20	N(alpha)-acetyltransferase 20, NatB catalytic subunit [Source:MGI Symbol;Acc:MGI:1915127]	protein_coding	2	145902099	145916425	3705	1277	3997	0	1465	1	622	1	928	0	0	0	0	3175	59	0	0	0	515	0	86	2	1	57	221	25.0518	117.193	0	33.4872	0.0229483	12.7412	0.0465804	16.8231	0	0	0	0	79.2958	1.14966	0	0	0
ENSMUSG00000002731	23992	Prkra	protein kinase, interferon inducible double stranded RNA dependent activator [Source:MGI Symbol;Acc:MGI:1344375]	protein_coding	2	76629898	76648015	2028	0	908	88	5495	73	0	2	3815	1	0	0	0	0	1	1	0	0	4	1	4	0	0	4	0	0	48.6378	4.45944	229.472	3.06051	0	0.170198	126.35	0.0374513	0	0	0	0	0.0355991	0.0457996	0	0
ENSMUSG00000002732	14231	Fkbp7	FK506 binding protein 7 [Source:MGI Symbol;Acc:MGI:1336879]	protein_coding	2	76663044	76673116	1485	1	0	0	0	0	0	0	273	0	287	0	0	5	11	1	0	2072	1442	0	0	0	0	0	0	0.0489452	0	0	0	0	0	0	12.3476	0	19.6254	0	0	0.311557	0.534778	0.0625465	0	108.291
ENSMUSG00000002733	83435	Plekha3	pleckstrin homology domain-containing, family A (phosphoinositide binding specific) member 3 [Source:MGI Symbol;Acc:MGI:1932515]	protein_coding	2	76675281	76696828	3126	1	0	0	3206	1	1	1	10679	0	0	0	0	4	1	0	1	0	1	1	8	0	2	0	0	0.0232513	0	0	86.8569	0.0271988	0.0242784	0.0552081	229.45	0	0	0	0	0.118404	0.023095	0	0.0385057	0
ENSMUSG00000002741	56418	Ykt6	YKT6 homolog (S. Cerevisiae) [Source:MGI Symbol;Acc:MGI:1927550]	protein_coding	11	5955693	5967780	2984	0	74	342	8566	0	2	687	0	0	0	0	1	1	0	0	0	0	56	0	0	248	1	8066	1	0	2.69395	11.7786	243.113	0	0.0508674	39.7329	0	0	0	0	0.192604	0.0310096	0	0	0	0
ENSMUSG00000002748	22385	Baz1b	bromodomain adjacent to zinc finger domain, 1B [Source:MGI Symbol;Acc:MGI:1353499]	protein_coding	5	135187264	135246129	10794	3	1	1031	0	0	0	0	0	3154	1	1	1	0	0	0	0	0	0	0	1100	0	1	0	1	0.0202011	0.0100641	9.81617	0	0	0	0	0	22.1929	0.00940765	0.0181334	0.0532452	0	0	0	0	0
ENSMUSG00000002763	224824	Pex6	peroxisomal biogenesis factor 6 [Source:MGI Symbol;Acc:MGI:2385054]	protein_coding	17	46711463	46725541	3796	0	0	0	0	0	0	0	0	1	1688	0	0	0	0	0	0	0	0	0	0	0	0	0	0	0	0	0	0	0	0	0	0	0.0200082	45.1554	0	0	0	0	0	0	0
ENSMUSG00000002767	27398	Mrpl2	mitochondrial ribosomal protein L2 [Source:MGI Symbol;Acc:MGI:1351622]	protein_coding	17	46646229	46650139	1170	3	2	10	1	0	1	290	3	0	687	1	1	9852	5	6	1	21	7	1	0	0	2	317	875	0.186368	0.185695	0.878375	0.0723842	0	0.0648668	42.7764	0.17222	0	59.6258	0.167292	0.491222	779.172	0.308526	0.476316	0.102879	1.39304
ENSMUSG00000002768	17256	Mea1	male enhanced antigen 1 [Source:MGI Symbol;Acc:MGI:96957]	protein_coding	17	46681137	46683105	840	0	13	1416	13	0	0	357	0	4	2	7646	1	0	0	17589	7	2	0	0	0	0	0	4	4	0	1.6812	173.241	1.31067	0	0	73.3467	0	0.361673	0.241777	1781.63	0.684201	0	0	1944.87	1.00307	0.184791
ENSMUSG00000002769	14711	Gnmt	glycine N-methyltransferase [Source:MGI Symbol;Acc:MGI:1202304]	protein_coding	17	46725664	46729168	1206	0	0	0	157	0	0	0	0	0	0	0	0	0	0	0	0	0	0	0	0	0	0	0	0	0	0	0	11.0251	0	0	0	0	0	0	0	0	0	0	0	0	0
ENSMUSG00000002771	14814	Grin2d	glutamate receptor, ionotropic, NMDA2D (epsilon 4) [Source:MGI Symbol;Acc:MGI:95823]	protein_coding	7	45831883	45870928	5862	0	0	0	0	0	0	0	0	0	0	0	0	0	0	0	0	0	0	0	0	0	0	0	0	0	0	0	0	0	0	0	0	0	0	0	0	0	0	0	0	0
ENSMUSG00000002778	68137	Kdelr1	KDEL (Lys-Asp-Glu-Leu) endoplasmic reticulum protein retention receptor 1 [Source:MGI Symbol;Acc:MGI:1915387]	protein_coding	7	45872772	45883731	1873	0	0	0	0	0	0	0	425	0	0	0	0	678	0	0	0	0	0	40	0	0	0	0	0	0	0	0	0	0	0	0	15.2405	0	0	0	0	33.4955	0	0	0	0
ENSMUSG00000002781	70209	Tmem143	transmembrane protein 143 [Source:MGI Symbol;Acc:MGI:1917459]	protein_coding	7	45896941	45917413	5636	0	0	0	0	0	0	0	1	0	0	0	0	0	0	0	0	0	0	0	0	683	0	0	0	0	0	0	0	0	0	0	0.0119173	0	0	0	0	0	0	0	0	0
ENSMUSG00000002797	110175	Ggct	gamma-glutamyl cyclotransferase [Source:MGI Symbol;Acc:MGI:95700]	protein_coding	6	54982580	54992950	4437	6	0	0	2467	0	0	0	0	0	0	0	0	0	0	0	27	0	1710	0	0	0	0	0	0	0.0982874	0	0	47.0879	0	0	0	0	0	0	0	0	0	0	0	0.732468	0
ENSMUSG00000002799	16450	Jag2	jagged 2 [Source:MGI Symbol;Acc:MGI:1098270]	protein_coding	12	112908590	112929495	4054	0	0	0	0	0	0	0	0	0	0	0	0	0	0	0	0	0	0	0	0	0	0	0	0	0	0	0	0	0	0	0	0	0	0	0	0	0	0	0	0	0
ENSMUSG00000002803	399566	Btbd6	BTB (POZ) domain containing 6 [Source:MGI Symbol;Acc:MGI:3026623]	protein_coding	12	112976482	112978930	2088	8851	0	0	0	1	0	0	1	0	0	0	0	0	0	0	0	0	1	0	0	0	0	0	0	308.105	0	0	0	0.04072	0	0	0.0321675	0	0	0	0	0	0	0	0	0
ENSMUSG00000002804	66174	Nudt14	nudix (nucleoside diphosphate linked moiety X)-type motif 14 [Source:MGI Symbol;Acc:MGI:1913424]	protein_coding	12	112934733	112942118	793	0	3	223	663	0	0	0	0	0	0	0	0	0	0	0	0	0	0	0	0	0	0	408	0	0	0.410964	28.9	70.806	0	0	0	0	0	0	0	0	0	0	0	0	0
ENSMUSG00000002808	105298	Epdr1	ependymin related protein 1 (zebrafish) [Source:MGI Symbol;Acc:MGI:2145369]	protein_coding	13	19591709	19619830	2386	0	0	0	0	0	0	0	0	0	0	0	0	0	0	0	0	0	0	0	0	0	0	0	0	0	0	0	0	0	0	0	0	0	0	0	0	0	0	0	0	0
ENSMUSG00000002812	14248	Flii	flightless I homolog (Drosophila) [Source:MGI Symbol;Acc:MGI:1342286]	protein_coding	11	60714123	60727263	5039	1268	13	0	1813	41	562	1	0	0	1	0	0	0	0	1	5359	1	158	0	0	9180	1	1219	1	18.2899	0.280256	0	30.4707	0.691796	8.46448	0.034249	0	0	0.0201521	0	0	0	0	0.0184325	128.013	0.0154023
ENSMUSG00000002814	21975	Top3a	topoisomerase (DNA) III alpha [Source:MGI Symbol;Acc:MGI:1197527]	protein_coding	11	60740058	60777365	4599	0	0	0	0	0	0	0	0	0	0	0	0	0	0	0	0	0	0	0	0	0	0	0	0	0	0	0	0	0	0	0	0	0	0	0	0	0	0	0	0	0
ENSMUSG00000002820	235040	Atg4d	autophagy related 4D, cysteine peptidase [Source:MGI Symbol;Acc:MGI:2444308]	protein_coding	9	21265299	21274368	2541	0	20	0	0	0	0	0	0	0	0	0	0	0	0	1	0	0	0	0	0	0	0	1794	0	0	0.85503	0	0	0	0	0	0	0	0	0	0	0	0	0.0365532	0	0
ENSMUSG00000002825	60507	Qtrt1	queuine tRNA-ribosyltransferase 1 [Source:MGI Symbol;Acc:MGI:1931441]	protein_coding	9	21411837	21420277	1319	0	2	0	0	0	0	342	0	0	0	0	0	0	0	0	0	0	0	0	0	0	0	76	0	0	0.164718	0	0	0	0	44.7479	0	0	0	0	0	0	0	0	0	0
ENSMUSG00000002831	57435	Plin4	perilipin 4 [Source:MGI Symbol;Acc:MGI:1929709]	protein_coding	17	56100591	56109803	5777	0	0	0	0	0	0	0	0	0	0	0	0	0	0	0	0	0	0	0	0	0	0	0	0	0	0	0	0	0	0	0	0	0	0	0	0	0	0	0	0	0
ENSMUSG00000002833	15193	Hdgfrp2	hepatoma-derived growth factor, related protein 2 [Source:MGI Symbol;Acc:MGI:1194492]	protein_coding	17	56079657	56100596	2251	2	5	3	1	6094	155	1609	0	3404	7	36088	1	0	16	2	7	4	1730	11	1	1	0	5	13	0.0645789	0.241296	0.136966	0.0376231	230.179	5.22594	123.359	0	114.855	0.315781	3137.97	0.255322	0	0.513159	0.0825247	0.374315	0.137916
ENSMUSG00000002835	27221	Chaf1a	chromatin assembly factor 1, subunit A (p150) [Source:MGI Symbol;Acc:MGI:1351331]	protein_coding	17	56040416	56068026	3308	0	0	0	0	0	0	0	0	0	0	0	0	0	0	0	0	0	0	0	57	0	0	0	0	0	0	0	0	0	0	0	0	0	0	0	0	0	0	0	0	0
ENSMUSG00000002844	11544	Adprh	ADP-ribosylarginine hydrolase [Source:MGI Symbol;Acc:MGI:1098234]	protein_coding	16	38445399	38452689	1583	2	0	1112	0	0	1	0	4836	0	1	0	0	0	1	0	32	1	1	1	257	0	3651	1	1	0.0918302	0	72.1921	0	0	0.0479432	0	205.188	0	0.0641479	0	0	0	0.0456065	0	2.43323	0.0490287
ENSMUSG00000002845	67846	Tmem39a	transmembrane protein 39a [Source:MGI Symbol;Acc:MGI:1915096]	protein_coding	16	38558698	38592162	4094	0	2	1	0	0	0	0	13	0	495	0	0	0	0	2356	1	0	967	1	0	0	0	1	181	0	0.0530686	0.0251026	0	0	0	0	0.213276	0	12.2778	0	0	0	0	53.4512	0.0294013	0
ENSMUSG00000002846	76916	Timmdc1	translocase of inner mitochondrial membrane domain containing 1 [Source:MGI Symbol;Acc:MGI:1922139]	protein_coding	16	38498347	38522663	1784	7	286	1222	7	0	9	16	3	730	1	4	2	290	4	2	9	5	1042	431	1	0	5	0	1536	0.285193	17.4151	70.3951	0.332302	0	0.382874	1.54781	0.112947	31.0787	0.0569205	0.43886	0.644315	15.0417	0.161872	0.104127	0.607242	0.217523
ENSMUSG00000002847	85031	Pla1a	phospholipase A1 member A [Source:MGI Symbol;Acc:MGI:1934677]	protein_coding	16	38396119	38433145	1972	0	0	0	0	0	0	0	0	0	0	0	0	0	0	0	0	0	0	0	0	0	0	0	0	0	0	0	0	0	0	0	0	0	0	0	0	0	0	0	0	0
ENSMUSG00000002870	17216	Mcm2	minichromosome maintenance deficient 2 mitotin (S. cerevisiae) [Source:MGI Symbol;Acc:MGI:105380]	protein_coding	6	88883475	88898780	3370	0	0	0	0	0	0	0	39	0	0	0	0	0	0	0	0	0	1	0	0	0	0	0	0	0	0	0	0	0	0	0	0.777288	0	0	0	0	0	0	0	0	0
ENSMUSG00000002871	24100	Tpra1	transmembrane protein, adipocyte asscociated 1 [Source:MGI Symbol;Acc:MGI:1345190]	protein_coding	6	88902251	88912238	3026	6	0	0	5	11446	1	2	5054	740	0	1	0	1	2	0	0	0	38	1	8	1	4752	0	0	0.144118	0	0	0.139936	321.606	0.0250807	0.114065	112.18	18.5737	0	0.0646833	0	0.0305792	0.0477165	0	0	0
ENSMUSG00000002881	17936	Nab1	Ngfi-A binding protein 1 [Source:MGI Symbol;Acc:MGI:107564]	protein_coding	1	52457294	52500679	4100	59	0	218	2721	0	0	91	0	0	0	0	0	30	2603	0	0	7	7175	0	0	1	1	445	0	1.04593	0	5.46435	56.2049	0	0	3.83045	0	0	0	0	0	0.677067	45.835	0	0	0.132509
ENSMUSG00000002885	26364	Adgre5	adhesion G protein-coupled receptor E5 [Source:MGI Symbol;Acc:MGI:1347095]	protein_coding	8	83723251	83741326	3757	0	42	936	0	0	5368	50	0	0	15	0	0	0	1	0	0	0	0	0	194	3802	0	5343	0	0	1.21441	25.6036	0	0	108.438	2.29679	0	0	0.405428	0	0	0	0.0192161	0	0	0
ENSMUSG00000002897	16172	Il17ra	interleukin 17 receptor A [Source:MGI Symbol;Acc:MGI:107399]	protein_coding	6	120463197	120483727	3970	0	4873	1	1	0	963	0	0	800	401	2	0	0	0	2	0	0	0	0	512	0	0	72	0	0	133.34	0.0258866	0.0213324	0	18.4096	0	0	15.305	10.2569	0.0986054	0	0	0	0.0467917	0	0
ENSMUSG00000002900	16777	Lamb1	laminin B1 [Source:MGI Symbol;Acc:MGI:96743]	protein_coding	12	31265234	31329644	9917	1	0	0	9228	2	2	1	0	1	0	1	1	0	0	0	5530	1111	0	0	1	118	0	2	1	0.00732919	0	0	78.8056	0.017147	0.0153059	0.0174025	0	0.00765869	0	0.019737	0.0579539	0	0	0	67.1211	8.6949
ENSMUSG00000002908	84036	Kcnn1	potassium intermediate/small conductance calcium-activated channel, subfamily N, member 1 [Source:MGI Symbol;Acc:MGI:1933993]	protein_coding	8	70842049	70857008	4054	0	0	0	0	0	0	0	0	0	0	0	0	0	0	0	0	0	0	0	0	0	0	0	0	0	0	0	0	0	0	0	0	0	0	0	0	0	0	0	0	0
ENSMUSG00000002910	70807	Arrdc2	arrestin domain containing 2 [Source:MGI Symbol;Acc:MGI:1918057]	protein_coding	8	70835155	70839720	2329	0	0	0	0	0	0	0	0	0	804	0	0	0	0	0	0	0	0	0	0	0	0	1	0	0	0	0	0	0	0	0	0	0	35.055	0	0	0	0	0	0	0
ENSMUSG00000002930	19051	Ppp1r17	protein phosphatase 1, regulatory subunit 17 [Source:MGI Symbol;Acc:MGI:1333876]	protein_coding	6	56017515	56032688	1738	0	0	0	0	0	0	0	0	0	0	0	0	0	0	0	0	0	0	0	0	0	1	0	0	0	0	0	0	0	0	0	0	0	0	0	0	0	0	0	0	0
ENSMUSG00000002944	12491	Cd36	CD36 antigen [Source:MGI Symbol;Acc:MGI:107899]	protein_coding	5	17781690	17888801	3590	36137	2	25	22	1	76	250	107	764	2117	0	3	1	57	1	0	0	10652	2316	111	2	2	736	397	731.634	0.060519	0.715668	0.518989	0.0236834	1.60667	12.0181	2.00187	16.1634	59.8811	0	0.480275	0.0257751	1.14627	0.0258723	0	0
ENSMUSG00000002948	26400	Map2k7	mitogen-activated protein kinase kinase 7 [Source:MGI Symbol;Acc:MGI:1346871]	protein_coding	8	4238740	4251423	5359	1	0	0	51	0	1	0	0	0	0	0	0	0	2601	0	0	0	1	0	0	1	32	0	0	0.0135629	0	0	0.805965	0	0.014162	0	0	0	0	0	0	0	35.04	0	0	0
ENSMUSG00000002949	21856	Timm44	translocase of inner mitochondrial membrane 44 [Source:MGI Symbol;Acc:MGI:1343262]	protein_coding	8	4259731	4275913	3664	0	4	0	76	726	0	830	85	28	0	0	0	0	0	0	22	0	0	0	0	0	0	380	268	0	0.118593	0	1.75666	16.8469	0	39.0944	1.55816	0.580414	0	0	0	0	0	0	0.722739	0
ENSMUSG00000002957	11772	Ap2a2	adaptor-related protein complex 2, alpha 2 subunit [Source:MGI Symbol;Acc:MGI:101920]	protein_coding	7	141562180	141633011	4639	1114	813	4091	5	86	11536	16668	3341	27432	6493	3	2920	5165	12523	12269	4	5	1125	1300	2616	899	8251	75	3	17.4541	19.038	90.6298	0.0912799	1.57621	188.729	620.085	48.3726	449.126	142.13	0.126578	361.761	103.024	194.891	245.649	0.103789	0.083652
ENSMUSG00000002963	59047	Pnkp	polynucleotide kinase 3'- phosphatase [Source:MGI Symbol;Acc:MGI:1891698]	protein_coding	7	44857139	44862925	3133	0	1	0	0	0	0	0	0	1616	0	0	0	56	0	0	750	0	0	0	8380	0	0	78	1	0	0.0346733	0	0	0	0	0	0	39.1756	0	0	0	1.65395	0	0	28.8148	0
ENSMUSG00000002968	75613	Med25	mediator complex subunit 25 [Source:MGI Symbol;Acc:MGI:1922863]	protein_coding	7	44879391	44892397	2297	9	0	0	0	0	0	0	0	29	0	0	0	0	0	0	0	0	0	0	0	0	0	0	1124	0.284785	0	0	0	0	0	0	0	0.958897	0	0	0	0	0	0	0	0
ENSMUSG00000002980	57278	Bcam	basal cell adhesion molecule [Source:MGI Symbol;Acc:MGI:1929940]	protein_coding	7	19756131	19771016	3199	0	0	0	0	0	0	0	0	0	0	0	0	0	0	0	0	0	0	0	0	0	0	0	0	0	0	0	0	0	0	0	0	0	0	0	0	0	0	0	0	0
ENSMUSG00000002981	56457	Clptm1	cleft lip and palate associated transmembrane protein 1 [Source:MGI Symbol;Acc:MGI:1927155]	protein_coding	7	19631581	19665030	4130	0	1	0	0	1	0	0	690	0	101	0	0	105	0	0	0	0	0	0	0	1	1	0	0	0	0.026303	0	0	0.0205868	0	0	11.2214	0	2.48333	0	0	2.35252	0	0	0	0
ENSMUSG00000002983	19698	Relb	avian reticuloendotheliosis viral (v-rel) oncogene related B [Source:MGI Symbol;Acc:MGI:103289]	protein_coding	7	19606217	19629438	3885	0	0	0	0	0	0	0	0	0	0	0	0	0	7	1	0	0	0	0	0	0	0	0	0	0	0	0	0	0	0	0	0	0	0	0	0	0	0.130081	0.0239077	0	0
ENSMUSG00000002984	53333	Tomm40	translocase of outer mitochondrial membrane 40 homolog (yeast) [Source:MGI Symbol;Acc:MGI:1858259]	protein_coding	7	19701313	19715438	4239	32	2	0	0	0	0	0	0	0	0	0	0	0	0	0	0	1	0	0	0	1	0	284	775	0.548685	0.0512534	0	0	0	0	0	0	0	0	0	0	0	0	0	0	0.0183091
ENSMUSG00000002985	11816	Apoe	apolipoprotein E [Source:MGI Symbol;Acc:MGI:88057]	protein_coding	7	19696109	19699166	1980	82413	100449	117253	8960	106208	152179	11310	297010	329536	69413	25145	7573	133126	228841	71090	2663	67260	641	5131	41153	2425	65576	41703	10029	3025.29	5511.07	6085.9	383.241	4560.69	5833.08	985.801	10075.2	12640.7	3559.91	2485.69	2198.19	6221.46	8344.03	3334.82	161.89	2636.47
ENSMUSG00000002992	11813	Apoc2	apolipoprotein C-II [Source:MGI Symbol;Acc:MGI:88054]	protein_coding	7	19671579	19681423	932	0	2600	0	0	0	0	0	0	1	0	0	0	0	0	0	0	0	0	0	0	0	0	38	0	0	303.049	0	0	0	0	0	0	0.0814928	0	0	0	0	0	0	0	0
ENSMUSG00000002996	73389	Hbp1	high mobility group box transcription factor 1 [Source:MGI Symbol;Acc:MGI:894659]	protein_coding	12	31926254	31950535	6167	257	4	4622	0	2	575	316	1	20	6	3	5	4519	0	3	6664	76662	1019	6	591	1701	1	4	642	3.02897	0.0704599	77.0233	0	0.0275737	7.07624	8.84311	0.0108911	0.246315	0.0987964	0.0952157	0.465971	67.8052	0	0.0451832	130.069	964.8
ENSMUSG00000002997	19088	Prkar2b	protein kinase, cAMP dependent regulatory, type II beta [Source:MGI Symbol;Acc:MGI:97760]	protein_coding	12	31958476	32061296	3652	1	7	1	1	0	3	0	4389	5200	0	1	1	220	1	0	1	0	1	8193	0	508	1	1556	0	0.0199024	0.20822	0.0281407	0.0231899	0	0.0623446	0	80.7202	108.145	0	0.0535958	0.157374	5.57425	0.0197686	0	0.0329597	0
ENSMUSG00000003031	12576	Cdkn1b	cyclin-dependent kinase inhibitor 1B [Source:MGI Symbol;Acc:MGI:104565]	protein_coding	6	134920401	134925513	4552	336	14	260	13	0	1332	1	394	303	478	0	1	0	3649	164	344	0	1	8101	2864	776	249	212	279	5.36504	0.334104	5.86999	0.241864	0	22.208	0.0379131	5.81355	5.05563	10.6632	0	0.126259	0	57.8734	3.34635	9.09642	0
ENSMUSG00000003032	16600	Klf4	Kruppel-like factor 4 (gut) [Source:MGI Symbol;Acc:MGI:1342287]	protein_coding	4	55527143	55532466	3049	0	49	2624	0	110	841	39	0	1	959	1	3	5	8	15	376	2	0	889	3855	5722	110	7596	2357	0	1.7458	88.4448	0	3.06742	20.9337	2.20749	0	0.0249102	31.9393	0.0641954	0.565493	0.151742	0.189426	0.456944	14.8438	0.05091
ENSMUSG00000003033	11767	Ap1m1	adaptor-related protein complex AP-1, mu subunit 1 [Source:MGI Symbol;Acc:MGI:102776]	protein_coding	8	72240018	72257385	3150	1	1	0	8	0	0	2	6	1	2959	1	0	0	0	0	1	1	0	0	1	5717	0	0	3134	0.0230741	0.0344862	0	0.215084	0	0	0.109575	0.127935	0.0241115	95.3889	0.0621371	0	0	0	0	0.0382124	0.0246388
ENSMUSG00000003037	17274	Rab8a	RAB8A, member RAS oncogene family [Source:MGI Symbol;Acc:MGI:96960]	protein_coding	8	72161200	72183904	4678	1332	70	180	119	0	1	1	844	1	0	0	0	7	7	33	4	0	1575	1	0	0	0	8577	0	20.6957	1.62553	3.95438	2.15435	0	0.0162236	0.0368919	12.118	0.0162358	0	0	0	0.138463	0.10803	0.655214	0.102923	0
ENSMUSG00000003038	15331	Hmgn2	high mobility group nucleosomal binding domain 2 [Source:MGI Symbol;Acc:MGI:96136]	protein_coding	4	133964738	133968650	3060	820	88	31	107	15	3	7	13739	8	12	21	4	56	3413	50	304	10	4	5	15255	12794	3	10637	18721	19.4773	3.12404	1.04113	2.96137	0.416782	0.074406	0.394792	301.565	0.198565	0.39822	1.34326	0.75128	1.69341	80.5234	1.51767	11.9582	0.253635
ENSMUSG00000003039	67922	Fam32a	family with sequence similarity 32, member A [Source:MGI Symbol;Acc:MGI:1915172]	protein_coding	8	72219730	72223764	1910	4050	220	1	3	6954	1	22639	2	0	0	0	1	4	0	2	1	871	92	4	154	5090	0	9814	0	154.12	12.5125	0.0538062	0.13302	309.557	0.0397352	2045.58	0.0703306	0	0	0	0.300905	0.193785	0	0.0972582	0.0630204	35.3929
ENSMUSG00000003051	13710	Elf3	E74-like factor 3 [Source:MGI Symbol;Acc:MGI:1101781]	protein_coding	1	135253575	135258568	2217	0	0	0	0	0	0	0	0	0	0	0	0	0	0	0	0	0	0	0	0	0	0	0	0	0	0	0	0	0	0	0	0	0	0	0	0	0	0	0	0	0
ENSMUSG00000003053	13095	Cyp2c29	cytochrome P450, family 2, subfamily c, polypeptide 29 [Source:MGI Symbol;Acc:MGI:103238]	protein_coding	19	39269405	39330713	3061	0	0	0	0	0	0	0	0	0	0	0	0	0	0	0	0	0	0	0	0	0	0	0	0	0	0	0	0	0	0	0	0	0	0	0	0	0	0	0	0	0
ENSMUSG00000003062	76205	Stard3nl	STARD3 N-terminal like [Source:MGI Symbol;Acc:MGI:1923455]	protein_coding	13	19357676	19395795	5580	0	59	7688	389	8	1624	675	1741	1	1	90	145	5	8	1304	16	0	5045	2	2684	12455	2339	7891	1	0	1.14861	141.594	5.90398	0.121897	22.0882	20.8767	20.9562	0.0136113	0.0181982	3.15696	14.9347	0.0829145	0.103505	21.7057	0.345144	0
ENSMUSG00000003068	20869	Stk11	serine/threonine kinase 11 [Source:MGI Symbol;Acc:MGI:1341870]	protein_coding	10	80115803	80130682	4580	1	1	1	1	0	0	0	4594	0	0	0	0	0	3073	0	56	0	2	3	0	0	1	733	0	0.0158698	0.0237187	0.0224388	0.0184912	0	0	0	67.371	0	0	0	0	0	48.44	0	1.47176	0
ENSMUSG00000003070	13637	Efna2	ephrin A2 [Source:MGI Symbol;Acc:MGI:102707]	protein_coding	10	80179482	80190010	2131	0	0	0	0	0	0	0	0	0	0	0	0	0	0	0	0	0	0	0	0	0	0	0	0	0	0	0	0	0	0	0	0	0	0	0	0	0	0	0	0	0
ENSMUSG00000003072	66043	Atp5d	ATP synthase, H+ transporting, mitochondrial F1 complex, delta subunit [Source:MGI Symbol;Acc:MGI:1913293]	protein_coding	10	80138632	80145818	1928	2987	585	0	0	83	1	3	60	3	3610	1	4	10	0	0	0	1	1372	2133	3014	7715	0	5068	5790	112.607	32.9613	0	0	3.66024	0.0393642	0.268538	2.09022	0.118181	190.136	0.101521	1.19238	0.479941	0	0	0	0.0402554
ENSMUSG00000003099	19060	Ppp5c	protein phosphatase 5, catalytic subunit [Source:MGI Symbol;Acc:MGI:102666]	protein_coding	7	17004640	17027924	3136	0	6	1	0	0	2	0	1059	24	0	19922	3	0	1932	6	3	0	0	0	2384	0	745	3	18	0	0.207841	0.032771	0	0	0.0484019	0	22.6813	0.58126	0	1243.42	0.549805	0	44.4773	0.177707	0.115149	0
ENSMUSG00000003119	69131	Cdk12	cyclin-dependent kinase 12 [Source:MGI Symbol;Acc:MGI:1098802]	protein_coding	11	98203059	98278504	11730	1283	2289	2503	39	9	0	0	11	0	9719	1	4	2	157	3924	153	1	0	0	1	78	0	42	1	7.94996	21.1984	21.9295	0.281576	0.0652354	0	0	0.0629857	0	84.137	0.0166864	0.195986	0.0157771	0.966293	31.0714	1.57003	0.00661657
ENSMUSG00000003123	16890	Lipe	lipase, hormone sensitive [Source:MGI Symbol;Acc:MGI:96790]	protein_coding	7	25379527	25398710	4518	0	0	0	3483	0	0	0	0	0	1	0	0	0	0	0	0	0	184	0	0	0	0	0	715	0	0	0	65.2885	0	0	0	0	0	0.0224759	0	0	0	0	0	0	0
ENSMUSG00000003131	18475	Pafah1b2	platelet-activating factor acetylhydrolase, isoform 1b, subunit 2 [Source:MGI Symbol;Acc:MGI:108415]	protein_coding	9	45965311	45984871	4241	2	162	11	3	1	5331	3	10857	1370	1	3	3	1	2492	35064	4	1	1	30	2	0	0	3	1016	0.0342766	4.14957	0.266557	0.0599077	0.020048	95.4001	0.12208	171.945	24.5351	0.0239439	0.138457	0.406552	0.0218186	42.4216	767.932	0.113529	0.0183005
ENSMUSG00000003134	54610	Tbc1d8	TBC1 domain family, member 8 [Source:MGI Symbol;Acc:MGI:1927225]	protein_coding	1	39371492	39478755	5239	0	0	0	0	0	1053	0	0	0	0	0	0	0	0	0	1	0	0	0	0	0	133	2	3	0	0	0	0	0	15.2542	0	0	0	0	0	0	0	0	0	0.0229756	0
ENSMUSG00000003135	52846	Cnot11	CCR4-NOT transcription complex, subunit 11 [Source:MGI Symbol;Acc:MGI:106580]	protein_coding	1	39534992	39546889	3508	0	0	0	0	0	0	0	0	0	0	0	0	0	0	0	0	0	0	0	0	0	504	0	0	0	0	0	0	0	0	0	0	0	0	0	0	0	0	0	0	0
ENSMUSG00000003153	20527	Slc2a3	solute carrier family 2 (facilitated glucose transporter), member 3 [Source:MGI Symbol;Acc:MGI:95757]	protein_coding	6	122727809	122801640	7245	0	1	7	0	0	0	0	0	1	184	0	3	35	11	40928	33	3	2	0	3	0	0	6	2	0	0.014994	0.0992946	0	0	0	0	0	0.0104833	2.57895	0	0.237983	0.447017	0.109613	524.701	0.548264	0.0321376
ENSMUSG00000003154	60611	Foxj2	forkhead box J2 [Source:MGI Symbol;Acc:MGI:1926805]	protein_coding	6	122819914	122845366	5283	0	0	0	1	892	595	0	0	0	0	0	0	0	0	0	0	0	0	0	107	144	13	0	0	0	0	0	0.0160306	14.3557	8.54761	0	0	0	0	0	0	0	0	0	0	0
ENSMUSG00000003161	109552	Sri	sorcin [Source:MGI Symbol;Acc:MGI:98419]	protein_coding	5	8046078	8069379	4852	1	33	1104	76	1	0	1748	1	129	29	2	0	16	27	16	1181	211	910	1568	2981	8820	115	4396	50	0.0149801	0.738838	23.3838	1.32655	0.0175234	0	62.1745	0.0138429	2.01931	0.606933	0.0806809	0	0.305136	0.401745	0.306287	29.2984	3.37515
ENSMUSG00000003166	13356	Dgcr2	DiGeorge syndrome critical region gene 2 [Source:MGI Symbol;Acc:MGI:892866]	protein_coding	16	17839482	17894145	6638	0	0	0	0	0	0	0	0	205	0	0	0	3	2	1	4	0	1	0	0	0	1	0	0	0	0	0	0	0	0	0	0	2.34559	0	0	0	0.0418195	0.021752	0.0139924	0.0725332	0
ENSMUSG00000003178	194401	Mical3	microtubule associated monooxygenase, calponin and LIM domain containing 3 [Source:MGI Symbol;Acc:MGI:2442733]	protein_coding	6	121007241	121081609	2893	3083	0	0	1	0	0	0	0	0	0	0	0	0	0	0	0	0	0	0	0	0	0	0	0	77.4571	0	0	0.0292739	0	0	0	0	0	0	0	0	0	0	0	0	0
ENSMUSG00000003184	54131	Irf3	interferon regulatory factor 3 [Source:MGI Symbol;Acc:MGI:1859179]	protein_coding	7	44997648	45002848	3187	1	5840	0	0	0	0	0	3192	0	1	0	0	0	0	0	0	0	69	0	0	5	0	91	22	0.0228063	199.061	0	0	0	0	0	67.2711	0	0.0318626	0	0	0	0	0	0	0
ENSMUSG00000003190	75736	Bcl2l12	BCL2-like 12 (proline rich) [Source:MGI Symbol;Acc:MGI:1922986]	protein_coding	7	44991222	44998712	1976	0	0	0	0	0	926	0	0	0	0	0	0	0	0	0	152	0	0	0	27	0	0	0	0	0	0	0	0	0	35.5658	0	0	0	0	0	0	0	0	0	9.25915	0
ENSMUSG00000003198	224893	Zfp959	zinc finger protein 959 [Source:MGI Symbol;Acc:MGI:2385058]	protein_coding	17	55892120	55898928	2028	0	0	0	0	0	0	0	0	1	2703	0	0	0	0	0	1	0	0	0	0	0	0	0	0	0	0	0	0	0	0	0	0	0.0374513	135.345	0	0	0	0	0	0.0593535	0
ENSMUSG00000003199	68047	Mpnd	MPN domain containing [Source:MGI Symbol;Acc:MGI:1915297]	protein_coding	17	56005711	56016790	2305	0	0	189	122	1	0	0	0	0	0	0	0	364	0	0	0	170	0	0	0	1	0	1	275	0	0	8.42669	4.48248	0.0368865	0	0	0	0	0	0	0	14.6125	0	0	0	5.72412
ENSMUSG00000003200	20405	Sh3gl1	SH3-domain GRB2-like 1 [Source:MGI Symbol;Acc:MGI:700010]	protein_coding	17	56016753	56036637	2072	11	0	59	609	0	0	0	2	72	0	0	0	0	0	0	0	0	0	0	0	0	0	0	0	0.385868	0	2.92636	24.8919	0	0	0	0.0648317	2.63923	0	0	0	0	0	0	0	0
ENSMUSG00000003206	50498	Ebi3	Epstein-Barr virus induced gene 3 [Source:MGI Symbol;Acc:MGI:1354171]	protein_coding	17	55952623	55957021	1170	0	1	1233	0	0	0	0	0	0	155	1	0	0	0	1	0	0	0	0	0	0	0	0	0	0	0.0928475	108.304	0	0	0	0	0	0	13.4527	0.167292	0	0	0	0.079386	0	0
ENSMUSG00000003208	72886	Ccdc94	coiled-coil domain containing 94 [Source:MGI Symbol;Acc:MGI:1920136]	protein_coding	17	55959187	55967949	1311	22	0	0	0	0	0	0	0	0	0	0	0	0	0	0	0	0	0	0	0	0	0	0	0	1.21971	0	0	0	0	0	0	0	0	0	0	0	0	0	0	0	0
ENSMUSG00000003226	19386	Ranbp2	RAN binding protein 2 [Source:MGI Symbol;Acc:MGI:894323]	protein_coding	10	58446852	58494155	9477	5534	1595	1	0	0	300	1145	2	11105	6182	15	4	1	1	0	9560	0	3	18396	322	1	5558	177	156	42.4428	18.2829	0.0108441	0	0	2.40247	20.851	0.0141745	88.9985	66.2402	0.3098	0.242579	0.00976391	0.00761792	0	121.423	0
ENSMUSG00000003227	13608	Edar	ectodysplasin-A receptor [Source:MGI Symbol;Acc:MGI:1343498]	protein_coding	10	58600789	58675654	3637	0	0	0	0	0	0	0	0	0	0	0	0	0	0	0	0	0	0	0	0	0	0	0	0	0	0	0	0	0	0	0	0	0	0	0	0	0	0	0	0	0
ENSMUSG00000003228	14773	Grk5	G protein-coupled receptor kinase 5 [Source:MGI Symbol;Acc:MGI:109161]	protein_coding	19	60889749	61092553	3165	0	1	0	0	0	0	0	0	0	0	1	0	0	0	0	0	0	0	0	0	0	0	0	62	0	0.0343228	0	0	0	0	0	0	0	0	0.0618426	0	0	0	0	0	0
ENSMUSG00000003233	13544	Dvl3	dishevelled 3, dsh homolog (Drosophila) [Source:MGI Symbol;Acc:MGI:108100]	protein_coding	16	20516982	20532520	4899	0	0	0	1601	2	0	0	0	1	0	0	0	0	0	0	0	0	0	0	30	0	0	0	0	0	0	0	27.6767	0.0347105	0	0	0	0.0155034	0	0	0	0	0	0	0	0
ENSMUSG00000003234	27406	Abcf3	ATP-binding cassette, sub-family F (GCN20), member 3 [Source:MGI Symbol;Acc:MGI:1351656]	protein_coding	16	20548577	20561379	3557	0	0	0	0	0	11	0	0	0	0	0	0	0	6	2	4553	0	0	0	0	0	0	1	0	0	0	0	0	0	0.234702	0	0	0	0	0	0	0	0.12178	0.0522247	154.074	0
ENSMUSG00000003235	224045	Eif2b5	eukaryotic translation initiation factor 2B, subunit 5 epsilon [Source:MGI Symbol;Acc:MGI:2446176]	protein_coding	16	20498817	20509955	3209	1	0	0	109	0	0	0	0	0	0	1	0	0	4362	0	0	0	0	0	177	0	0	0	0	0.0226499	0	0	2.87665	0	0	0	0	0	0	0.0609946	0	0	98.1348	0	0	0
ENSMUSG00000003269	19158	Cyth2	cytohesin 2 [Source:MGI Symbol;Acc:MGI:1334255]	protein_coding	7	45806637	45814581	3515	7	733	0	0	763	0	0	0	0	0	0	0	0	0	0	0	0	0	0	4824	0	0	8	0	0.144747	22.6535	0	0	18.456	0	0	0	0	0	0	0	0	0	0	0	0
ENSMUSG00000003271	54200	Sult2b1	sulfotransferase family, cytosolic, 2B, member 1 [Source:MGI Symbol;Acc:MGI:1926342]	protein_coding	7	45729983	45759612	1888	1	0	0	0	0	1	0	0	3	0	0	0	0	0	0	0	0	1282	1	0	0	1	0	0	0.0384977	0	0	0	0	0.0401982	0	0	0.120685	0	0	0	0	0	0	0	0
ENSMUSG00000003273	12348	Car11	carbonic anhydrase 11 [Source:MGI Symbol;Acc:MGI:1336193]	protein_coding	7	45699843	45704682	1926	0	0	0	0	0	0	0	0	0	0	0	0	0	0	0	0	0	0	0	0	0	0	0	0	0	0	0	0	0	0	0	0	0	0	0	0	0	0	0	0	0
ENSMUSG00000003279	224997	Dlgap1	discs, large (Drosophila) homolog-associated protein 1 [Source:MGI Symbol;Acc:MGI:1346065]	protein_coding	17	69969073	70821413	16992	0	0	0	1	0	0	0	0	0	0	0	0	0	0	0	0	0	0	0	0	0	0	0	0	0	0	0	0.00498408	0	0	0	0	0	0	0	0	0	0	0	0	0
ENSMUSG00000003282	56711	Plag1	pleiomorphic adenoma gene 1 [Source:MGI Symbol;Acc:MGI:1891916]	protein_coding	4	3900996	3938423	8487	0	1	0	0	0	0	0	1	0	0	0	0	0	0	0	0	0	1	1	0	0	1547	0	0	0	0.0127998	0	0	0	0	0	0.00791395	0	0	0	0	0	0	0	0	0
ENSMUSG00000003283	15162	Hck	hemopoietic cell kinase [Source:MGI Symbol;Acc:MGI:96052]	protein_coding	2	153108468	153151441	2092	0	0	0	0	0	0	0	0	647	0	0	1	67	0	0	0	0	0	0	2174	0	0	0	1455	0	0	0	0	0	0	0	0	23.4897	0	0	0.274727	2.96352	0	0	0	0
ENSMUSG00000003299	66163	Mrpl4	mitochondrial ribosomal protein L4 [Source:MGI Symbol;Acc:MGI:2137210]	protein_coding	9	21002737	21008835	1285	688	227	3200	1866	7996	3	35	1	1	4	0	1	0	2	1	1	128	6911	1	348	1874	1	9	9917	38.9154	19.1902	255.925	122.981	529.064	0.177185	4.70064	0.052269	0.059106	0.316097	0	0.44726	0	0.112366	0.0722814	0.0936723	7.73104
ENSMUSG00000003308	50868	Keap1	kelch-like ECH-associated protein 1 [Source:MGI Symbol;Acc:MGI:1858732]	protein_coding	9	21229730	21239332	4664	0	0	24	0	0	0	0	21	0	0	0	0	0	0	0	0	6	0	0	0	0	0	0	0	0	0	0.528833	0	0	0	0	0.302418	0	0	0	0	0	0	0	0	0.0998444
ENSMUSG00000003309	11768	Ap1m2	adaptor protein complex AP-1, mu 2 subunit [Source:MGI Symbol;Acc:MGI:1336974]	protein_coding	9	21295457	21312333	1738	0	0	0	0	0	0	0	0	0	0	0	0	0	0	0	0	0	0	0	0	0	0	0	0	0	0	0	0	0	0	0	0	0	0	0	0	0	0	0	0	0
ENSMUSG00000003316	20340	Glg1	golgi apparatus protein 1 [Source:MGI Symbol;Acc:MGI:104967]	protein_coding	8	111154421	111259216	7090	63	0	0	189	12385	0	0	40	4102	0	0	29	350	3	1	745	0	4675	1	512	2	1	0	4	0.645848	0	0	2.25759	148.521	0	0	0.378932	43.9425	0	0	2.3508	4.5679	0.030548	0.0131004	12.6481	0
ENSMUSG00000003341	67331	Atp8b3	ATPase, class I, type 8B, member 3 [Source:MGI Symbol;Acc:MGI:1914581]	protein_coding	10	80519585	80539124	4411	0	1038	0	0	922	1	0	0	27	0	10	1	0	0	0	1	0	0	0	0	0	0	13	1	0	25.5633	0	0	17.7718	0.0172057	0	0	0.464902	0	0.443736	0.130295	0	0	0	0.0272883	0
ENSMUSG00000003344	208198	Btbd2	BTB (POZ) domain containing 2 [Source:MGI Symbol;Acc:MGI:1933831]	protein_coding	10	80642617	80657071	3586	0	0	0	688	0	0	0	0	0	0	1	0	340	0	0	0	0	0	0	0	0	0	0	0	0	0	0	16.2483	0	0	0	0	0	0	0.0545822	0	8.7733	0	0	0	0
ENSMUSG00000003345	103236	Csnk1g2	casein kinase 1, gamma 2 [Source:MGI Symbol;Acc:MGI:1920014]	protein_coding	10	80622780	80640771	2511	0	2	0	2	0	300	0	729	0	0	0	6	23	0	1	0	0	0	3159	0	1	154	195	1233	0	0.0865245	0	0.0674548	0	9.0674	0	19.4997	0	0	0	1.37331	0.84757	0	0.0369899	0	0
ENSMUSG00000003346	216169	Abhd17a	abhydrolase domain containing 17A [Source:MGI Symbol;Acc:MGI:106388]	protein_coding	10	80583654	80590341	1547	0	0	1849	3	0	1	302	0	201	0	286	0	0	1	3	1	0	757	0	6	1	0	5	2	0	0	122.832	0.164233	0	0.0490589	33.6906	0	9.86826	0	36.1857	0	0	0.0466678	0.180119	0.077808	0
ENSMUSG00000003348	208228	Mob3a	MOB kinase activator 3A [Source:MGI Symbol;Acc:MGI:3050117]	protein_coding	10	80685256	80701820	2644	0	0	0	0	0	0	0	0	1	0	0	0	1	1	0	8	2	3438	0	2964	0	0	0	0	0	0	0	0	0	0	0	0	0.0287259	0	0	0	0.0349972	0.0273052	0	0.364202	0.0587083
ENSMUSG00000003352	12297	Cacnb3	calcium channel, voltage-dependent, beta 3 subunit [Source:MGI Symbol;Acc:MGI:103307]	protein_coding	15	98632220	98644530	3120	0	0	0	0	0	0	0	0	0	0	0	0	0	0	0	0	0	0	0	0	56	0	0	0	0	0	0	0	0	0	0	0	0	0	0	0	0	0	0	0	0
ENSMUSG00000003354	105833	Ccdc65	coiled-coil domain containing 65 [Source:MGI Symbol;Acc:MGI:2146001]	protein_coding	15	98708207	98723326	1890	0	0	0	0	0	0	0	0	0	0	0	0	0	1	0	0	0	0	0	0	0	0	0	0	0	0	0	0	0	0	0	0	0	0	0	0	0	0.0381984	0	0	0
ENSMUSG00000003355	66120	Fkbp11	FK506 binding protein 11 [Source:MGI Symbol;Acc:MGI:1913370]	protein_coding	15	98724373	98728198	731	0	0	0	0	0	0	0	0	0	0	0	0	0	0	0	0	0	0	0	0	0	0	0	0	0	0	0	0	0	0	0	0	0	0	0	0	0	0	0	0	0
ENSMUSG00000003360	74351	Ddx23	DEAD (Asp-Glu-Ala-Asp) box polypeptide 23 [Source:MGI Symbol;Acc:MGI:1921601]	protein_coding	15	98645134	98662889	5452	0	0	21	0	0	2	2	2	4	6	0	0	0	1	0	1	0	0	0	14	1	0	0	0	0	0	0.395849	0	0	0.0278409	0.0633091	0.0246389	0.0557236	0.111753	0	0	0	0.0132419	0	0.0220779	0
ENSMUSG00000003363	18807	Pld3	phospholipase D family, member 3 [Source:MGI Symbol;Acc:MGI:1333782]	protein_coding	7	27532000	27553218	2924	7729	15716	931	13535	4	97	156	1800	29112	12864	2	15	7648	0	33778	12579	4	21425	6	4	9	2	288	13	192.124	583.876	32.7219	392.022	0.116311	2.51769	9.20744	41.3469	756.188	446.748	0.133879	2.94834	242.028	0	1072.97	517.825	0.106173
ENSMUSG00000003378	14809	Grik5	glutamate receptor, ionotropic, kainate 5 (gamma 2) [Source:MGI Symbol;Acc:MGI:95818]	protein_coding	7	25009853	25072369	3836	0	0	0	0	0	0	0	0	0	0	0	0	0	0	0	0	0	0	0	0	0	1	0	0	0	0	0	0	0	0	0	0	0	0	0	0	0	0	0	0	0
ENSMUSG00000003379	12518	Cd79a	CD79A antigen (immunoglobulin-associated alpha) [Source:MGI Symbol;Acc:MGI:101774]	protein_coding	7	24897381	24902197	1457	0	0	0	0	0	0	0	0	0	0	0	0	0	0	0	0	0	0	0	0	0	0	0	0	0	0	0	0	0	0	0	0	0	0	0	0	0	0	0	0	0
ENSMUSG00000003380	14470	Rabac1	Rab acceptor 1 (prenylated) [Source:MGI Symbol;Acc:MGI:1201692]	protein_coding	7	24969750	24972728	875	1170	0	129	2862	1	2056	3286	0	247	299	673	1	0	1	0	5238	4221	238	0	1066	1	4106	6	1279	97.1883	0	15.1512	277.007	0.0971696	178.33	648.114	0	21.44	34.6998	150.546	0.656833	0	0.0825086	0	720.563	374.402
ENSMUSG00000003382	27049	Etv3	ets variant 3 [Source:MGI Symbol;Acc:MGI:1350926]	protein_coding	3	87525407	87540156	10274	0	85	0	1	0	3	0	1660	0	0	0	0	0	1	0	0	0	0	4608	0	0	1642	9292	0	0	0.898742	0	0.00824309	0	0.022161	0	10.8522	0	0	0	0	0	0.00702696	0	0	0
ENSMUSG00000003402	19089	Prkcsh	protein kinase C substrate 80K-H [Source:MGI Symbol;Acc:MGI:107877]	protein_coding	9	22003035	22014219	2013	0	0	150	1	969	0	3	312	1	0	0	0	1824	0	1	3375	0	1	1	158	0	1	0	0	0	0	7.65797	0.0420713	40.9278	0	0.257199	10.4102	0.0377304	0	0	0	83.8447	0	0.0461409	201.811	0
ENSMUSG00000003410	15571	Elavl3	ELAV (embryonic lethal, abnormal vision, Drosophila)-like 3 (Hu antigen C) [Source:MGI Symbol;Acc:MGI:109157]	protein_coding	9	22015005	22052023	5027	0	0	0	0	0	0	0	0	0	0	0	0	0	0	0	0	0	0	0	0	0	0	0	0	0	0	0	0	0	0	0	0	0	0	0	0	0	0	0	0	0
ENSMUSG00000003411	69908	Rab3b	RAB3B, member RAS oncogene family [Source:MGI Symbol;Acc:MGI:1917158]	protein_coding	4	108879063	108943324	3524	0	0	0	0	0	0	0	0	0	0	0	0	0	0	0	0	0	0	0	0	0	0	0	0	0	0	0	0	0	0	0	0	0	0	0	0	0	0	0	0	0
ENSMUSG00000003418	241230	St8sia6	ST8 alpha-N-acetyl-neuraminide alpha-2,8-sialyltransferase 6 [Source:MGI Symbol;Acc:MGI:2386797]	protein_coding	2	13651021	13794064	7664	0	0	0	0	0	0	0	0	0	0	0	0	0	0	0	0	0	0	0	0	0	0	0	0	0	0	0	0	0	0	0	0	0	0	0	0	0	0	0	0	0
ENSMUSG00000003420	14132	Fcgrt	Fc receptor, IgG, alpha chain transporter [Source:MGI Symbol;Acc:MGI:103017]	protein_coding	7	45092993	45103822	1738	532	3338	2	489	2	3608	27	1377	6817	3373	1	1	7070	0	8344	66	5	3	642	875	1	5382	813	4	22.2484	208.638	0.118262	23.8281	0.0978405	157.552	2.68106	53.2147	297.905	197.074	0.112619	0.330684	376.413	0	445.917	4.57097	0.223281
ENSMUSG00000003421	66394	Nosip	nitric oxide synthase interacting protein [Source:MGI Symbol;Acc:MGI:1913644]	protein_coding	7	45062429	45078503	2920	3	6	0	1	2	5	3	11947	0	1	0	0	14990	8	2	3679	17	1775	31	5477	5	2	1	32	0.0746749	0.223215	0	0.0290033	0.0582352	0.129956	0.177309	274.804	0	0.0347761	0	0	475.022	0.197795	0.0636175	151.657	0.451853
ENSMUSG00000003423	68845	Pih1d1	PIH1 domain containing 1 [Source:MGI Symbol;Acc:MGI:1916095]	protein_coding	7	45154303	45160069	2024	0	0	1	0	0	153	0	0	4280	0	0	0	0	0	0	3123	0	0	0	400	0	0	2	1	0	0	0.0507756	0	0	5.73706	0	0	160.608	0	0	0	0	0	0	185.727	0
ENSMUSG00000003429	27207	Rps11	ribosomal protein S11 [Source:MGI Symbol;Acc:MGI:1351329]	protein_coding	7	45122388	45124389	602	6469	8522	1285	7902	5088	3736	1127	7565	2649	1944	14069	18	4775	268	26	3296	16299	12192	16988	17174	8459	3547	8174	38634	781.047	1537.8	219.368	1111.66	718.603	470.998	323.087	844.034	334.211	327.917	4574.34	17.1846	733.958	32.14	4.0115	659.03	2101.34
ENSMUSG00000003435	20924	Supt5	suppressor of Ty 5 [Source:MGI Symbol;Acc:MGI:1202400]	protein_coding	7	28314898	28338719	3509	309	18	77	0	6	0	0	0	0	58	0	0	0	0	6	0	0	42	374	16	0	0	0	0	6.40046	0.557243	2.25514	0	0.145381	0	0	0	0	1.67845	0	0	0	0	0.158817	0	0
ENSMUSG00000003436	13389	Dll3	delta-like 3 (Drosophila) [Source:MGI Symbol;Acc:MGI:1096877]	protein_coding	7	28293553	28302238	2850	0	0	0	0	0	0	0	0	0	0	0	0	0	0	0	0	0	0	0	0	0	0	0	0	0	0	0	0	0	0	0	0	0	0	0	0	0	0	0	0	0
ENSMUSG00000003437	54624	Paf1	Paf1, RNA polymerase II associated factor, homolog (S. cerevisiae) [Source:MGI Symbol;Acc:MGI:1923988]	protein_coding	7	28392951	28399388	3438	0	2	0	0	0	0	901	0	0	1	4065	0	0	0	0	0	0	0	0	1	20	0	128	262	0	0.0631946	0	0	0	0	45.2284	0	0	0.0295364	231.428	0	0	0	0	0	0
ENSMUSG00000003438	66525	Timm50	translocase of inner mitochondrial membrane 50 [Source:MGI Symbol;Acc:MGI:1913775]	protein_coding	7	28305516	28312072	2684	529	0	8	0	480	0	0	0	0	0	0	0	0	1	0	0	0	0	0	312	0	1519	1	0	14.3255	0	0.306319	0	15.2054	0	0	0	0	0	0	0	0	0.0268983	0	0	0
ENSMUSG00000003444	67224	Med29	mediator complex subunit 29 [Source:MGI Symbol;Acc:MGI:1914474]	protein_coding	7	28386146	28392708	1281	812	0	31	1	213	0	0	0	0	0	0	0	0	0	0	0	0	304	0	0	132	0	0	0	46.0726	0	2.48702	0.066112	14.1374	0	0	0	0	0	0	0	0	0	0	0	0
ENSMUSG00000003452	12121	Bicd1	bicaudal D homolog 1 (Drosophila) [Source:MGI Symbol;Acc:MGI:1101760]	protein_coding	6	149408984	149563329	13747	0	0	0	0	0	0	0	0	0	0	0	0	0	0	0	0	0	0	0	0	0	0	0	0	0	0	0	0	0	0	0	0	0	0	0	0	0	0	0	0	0
ENSMUSG00000003458	59287	Ncstn	nicastrin [Source:MGI Symbol;Acc:MGI:1891700]	protein_coding	1	172066013	172082795	3975	827	7	46	1328	0	28360	1	14	1	3676	0	6	31	258	34	8	2	982	48	21	1	1677	0	9561	15.1218	0.191301	1.18929	28.2938	0	541.474	0.0434165	0.236558	0.0191072	93.9079	0	0.867516	0.721637	4.68587	0.794459	0.242252	0.0390502
ENSMUSG00000003464	19298	Pex19	peroxisomal biogenesis factor 19 [Source:MGI Symbol;Acc:MGI:1334458]	protein_coding	1	172126755	172136493	3815	41	1	1	380	6978	8	0	0	6907	1	0	0	0	0	1	709	2	1123	0	200	0	1	0	361	0.781134	0.0284748	0.0269384	8.43565	155.516	0.159149	0	0	137.509	0.0266176	0	0	0	0	0.0243464	22.37	0.040688
ENSMUSG00000003469	105653	Phyhip	phytanoyl-CoA hydroxylase interacting protein [Source:MGI Symbol;Acc:MGI:1860417]	protein_coding	14	70457476	70468832	2910	0	0	0	0	0	0	0	0	0	0	0	0	0	0	0	0	0	0	0	0	0	0	0	0	0	0	0	0	0	0	0	0	0	0	0	0	0	0	0	0	0
ENSMUSG00000003476	12922	Crhr2	corticotropin releasing hormone receptor 2 [Source:MGI Symbol;Acc:MGI:894312]	protein_coding	6	55090049	55133016	5112	0	0	0	0	0	0	0	0	0	0	0	0	0	0	0	0	0	0	0	0	0	0	0	0	0	0	0	0	0	0	0	0	0	0	0	0	0	0	0	0	0
ENSMUSG00000003477	21743	Inmt	indolethylamine N-methyltransferase [Source:MGI Symbol;Acc:MGI:102963]	protein_coding	6	55170626	55175043	1600	0	0	0	0	0	0	0	0	0	0	0	0	0	0	0	0	0	0	0	0	0	0	0	0	0	0	0	0	0	0	0	0	0	0	0	0	0	0	0	0	0
ENSMUSG00000003484	72054	Cyp4f18	cytochrome P450, family 4, subfamily f, polypeptide 18 [Source:MGI Symbol;Acc:MGI:1919304]	protein_coding	8	71988482	72009626	1855	0	0	0	0	0	0	0	0	0	48	1885	0	0	0	0	0	0	0	0	0	0	0	0	0	0	0	0	0	0	0	0	0	0	2.62761	198.897	0	0	0	0	0	0
ENSMUSG00000003500	23917	Impdh1	inosine 5'-phosphate dehydrogenase 1 [Source:MGI Symbol;Acc:MGI:96567]	protein_coding	6	29200434	29216364	3294	0	0	0	0	0	0	0	1269	624	0	10	0	0	0	0	0	0	0	1	0	0	0	0	0	0	0	0	0	0	0	0	25.8753	14.3879	0	0.594207	0	0	0	0	0	0
ENSMUSG00000003505	26438	Psg18	pregnancy specific glycoprotein 18 [Source:MGI Symbol;Acc:MGI:1347251]	protein_coding	7	18345422	18355009	3232	0	0	0	0	0	0	0	0	0	0	0	0	0	0	0	0	0	0	0	0	0	0	0	0	0	0	0	0	0	0	0	0	0	0	0	0	0	0	0	0	0
ENSMUSG00000003518	72349	Dusp3	dual specificity phosphatase 3 (vaccinia virus phosphatase VH1-related) [Source:MGI Symbol;Acc:MGI:1919599]	protein_coding	11	101971143	101987013	4682	50	70	1824	480	502	1	3	163	9858	2	8	2	2	20127	29	218	1	4705	1663	3461	10127	2	1306	15367	0.776202	1.62414	40.0368	8.68239	9.11614	0.0162098	0.110581	2.33832	159.916	0.0433773	0.334441	0.245506	0.0395269	310.352	0.575302	5.60453	0.0165768
ENSMUSG00000003526	19125	Prodh	proline dehydrogenase [Source:MGI Symbol;Acc:MGI:97770]	protein_coding	16	18060357	18090203	3461	1579	0	0	0	0	0	0	0	0	0	0	0	0	0	0	0	0	276	0	0	0	0	0	0	33.1602	0	0	0	0	0	0	0	0	0	0	0	0	0	0	0	0
ENSMUSG00000003527	27886	Dgcr14	DiGeorge syndrome critical region gene 14 [Source:MGI Symbol;Acc:MGI:107854]	protein_coding	16	17900711	17911348	2819	0	0	35	0	0	0	0	0	0	1	0	0	0	0	0	77	0	0	0	0	0	0	0	0	0	0	1.27597	0	0	0	0	0	0	0.0360221	0	0	0	0	0	3.28783	0
ENSMUSG00000003528	13358	Slc25a1	solute carrier family 25 (mitochondrial carrier, citrate transporter), member 1 [Source:MGI Symbol;Acc:MGI:1345283]	protein_coding	16	17925211	17928219	2176	0	0	24	69	0	3	1	0	0	0	0	0	2625	0	0	0	0	0	2532	0	2	0	0	207	0	0	1.13349	2.68547	0	0.104633	0.0793109	0	0	0	0	0	111.626	0	0	0	0
ENSMUSG00000003531	13353	Dgcr6	DiGeorge syndrome critical region gene 6 [Source:MGI Symbol;Acc:MGI:1202877]	protein_coding	16	18052860	18071632	2985	3024	0	0	108	1	0	0	1	0	77	0	0	0	1	0	0	0	2781	0	0	0	1	0	0	73.6332	0	0	3.06414	0.0284836	0	0	0.0225011	0	2.61945	0	0	0	0.0241859	0	0	0
ENSMUSG00000003534	12305	Ddr1	discoidin domain receptor family, member 1 [Source:MGI Symbol;Acc:MGI:99216]	protein_coding	17	35681567	35704621	4774	0	0	0	0	0	0	0	0	0	0	0	0	0	0	0	0	0	0	0	0	0	0	0	0	0	0	0	0	0	0	0	0	0	0	0	0	0	0	0	0	0
ENSMUSG00000003541	15937	Ier3	immediate early response 3 [Source:MGI Symbol;Acc:MGI:104814]	protein_coding	17	35821684	35822923	1131	1122	1723	0	2	22567	28369	9	14161	671	3	0	2	2	9	0	84	0	8	2	0	5	15189	8	0	72.1052	165.493	0	0.14976	1696.48	1903.66	1.37332	840.967	45.0604	0.269353	0	1.01632	0.16363	0.574496	0	8.93987	0
ENSMUSG00000003545	14282	Fosb	FBJ osteosarcoma oncogene B [Source:MGI Symbol;Acc:MGI:95575]	protein_coding	7	19302721	19310045	3751	1949	23	5	1446	17602	6	10694	10883	1	6980	5545	63	722	1	1	6372	1	315	3302	958	275	26	4125	0	37.766	0.666096	0.13699	32.6476	398.982	0.121398	492.022	194.872	0.0202483	188.961	289.345	9.65288	17.8109	0.0192469	0.0247618	204.476	0.0206911
ENSMUSG00000003546	74764	Klc4	kinesin light chain 4 [Source:MGI Symbol;Acc:MGI:1922014]	protein_coding	17	46630631	46645144	2322	0	0	0	0	0	1	0	0	0	0	0	0	190	0	0	0	0	0	0	0	1	1	0	0	0	0	0	0	0	0.0326848	0	0	0	0	0	0	7.57157	0	0	0	0
ENSMUSG00000003549	13870	Ercc1	excision repair cross-complementing rodent repair deficiency, complementation group 1 [Source:MGI Symbol;Acc:MGI:95412]	protein_coding	7	19344778	19356524	3111	0	0	0	0	3	1	0	9473	2674	0	0	0	0	0	1	0	0	1	0	1	1	0	0	0	0	0	0	0	0.0819898	0.0243954	0	204.52	65.2824	0	0	0	0	0	0.0298559	0	0
ENSMUSG00000003555	13074	Cyp17a1	cytochrome P450, family 17, subfamily a, polypeptide 1 [Source:MGI Symbol;Acc:MGI:88586]	protein_coding	19	46667165	46672974	2166	720	1	0	18637	18	26	5222	21	0	0	0	1	29	16	2603	32822	8	163150	15	9637	18	565	2	1	24.1607	0.0501531	0	728.697	0.706566	0.91101	416.074	0.651191	0	0	0	0.265341	1.23889	0.533297	111.621	1823.98	0.286657
ENSMUSG00000003559	57344	As3mt	arsenic (+3 oxidation state) methyltransferase [Source:MGI Symbol;Acc:MGI:1929882]	protein_coding	19	46707443	46741095	1751	0	0	0	0	0	0	324	0	0	821	0	0	0	0	0	0	0	0	0	0	0	293	0	0	0	0	0	0	0	0	31.9338	0	0	47.6125	0	0	0	0	0	0	0
ENSMUSG00000003573	26558	Homer3	homer homolog 3 (Drosophila) [Source:MGI Symbol;Acc:MGI:1347359]	protein_coding	8	70282827	70294361	3440	0	0	0	0	0	0	0	0	0	0	0	0	0	0	0	0	0	0	0	0	0	0	0	0	0	0	0	0	0	0	0	0	0	0	0	0	0	0	0	0	0
ENSMUSG00000003575	382056	Crtc1	CREB regulated transcription coactivator 1 [Source:MGI Symbol;Acc:MGI:2142523]	protein_coding	8	70382355	70439579	11182	0	0	56	0	0	0	0	0	7890	1	2	0	0	0	0	1	1	0	0	4537	0	0	1	0	0	0	0.514677	0	0	0	0	0	53.5911	0.00908122	0.0350084	0	0	0	0	0.0107645	0.00694083
ENSMUSG00000003581	71673	Rnf215	ring finger protein 215 [Source:MGI Symbol;Acc:MGI:1918923]	protein_coding	11	4135202	4141172	2232	0	0	0	0	0	0	2	0	0	0	0	0	0	0	0	0	0	0	0	0	0	0	0	0	0	0	0	0	0	0	0.154642	0	0	0	0	0	0	0	0	0	0
ENSMUSG00000003585	67815	Sec14l2	SEC14-like 2 (S. cerevisiae) [Source:MGI Symbol;Acc:MGI:1915065]	protein_coding	11	4097039	4123415	3505	0	0	0	0	0	0	0	0	0	0	0	0	0	0	0	0	0	0	0	0	0	0	0	0	0	0	0	0	0	0	0	0	0	0	0	0	0	0	0	0	0
ENSMUSG00000003604	74268	Aven	apoptosis, caspase activation inhibitor [Source:MGI Symbol;Acc:MGI:1921518]	protein_coding	2	112492964	112634573	5001	0	0	0	0	0	0	0	0	0	0	0	0	0	0	0	0	0	0	0	0	0	0	0	0	0	0	0	0	0	0	0	0	0	0	0	0	0	0	0	0	0
ENSMUSG00000003617	12870	Cp	ceruloplasmin [Source:MGI Symbol;Acc:MGI:88476]	protein_coding	3	19957054	20009145	9566	583	4097	53	204	2	2226	2	4396	11312	7353	2466	1	6790	80	11999	4085	55	52	7	43	4	192	3214	3	4.4297	46.5255	0.569392	1.80605	0.0177762	17.6605	0.0360821	30.8656	89.814	78.0545	50.4573	0.0600804	65.6801	0.603764	116.505	51.4015	0.446235
ENSMUSG00000003623	74114	Crot	carnitine O-octanoyltransferase [Source:MGI Symbol;Acc:MGI:1921364]	protein_coding	5	8966033	8997324	5456	2	4	0	6151	1	1	1	0	0	0	0	0	6466	3	0	0	0	578	0	0	0	0	0	0	0.0266435	0.0796419	0	95.4775	0.0155835	0.0139102	0.0316313	0	0	0	0	0	109.662	0.0396967	0	0	0
ENSMUSG00000003644	20111	Rps6ka1	ribosomal protein S6 kinase polypeptide 1 [Source:MGI Symbol;Acc:MGI:104558]	protein_coding	4	133847290	133887797	4258	0	46	3073	0	15	0	1	2506	5821	88	0	1	1	1	14268	3	675	0	0	754	2	0	3676	358	0	1.17357	74.1691	0	0.299519	0	0.0405309	39.5296	103.831	2.09865	0	0.134976	0.0217315	0.0169552	311.234	0.0848067	12.3035
ENSMUSG00000003657	12308	Calb2	calbindin 2 [Source:MGI Symbol;Acc:MGI:101914]	protein_coding	8	110142539	110168206	1430	0	0	0	0	0	0	0	0	0	0	0	0	0	0	0	0	0	0	0	0	0	0	0	0	0	0	0	0	0	0	0	0	0	0	0	0	0	0	0	0	0
ENSMUSG00000003660	320632	Snrnp200	small nuclear ribonucleoprotein 200 (U5) [Source:MGI Symbol;Acc:MGI:2444401]	protein_coding	2	127208386	127240451	7819	1197	3	0	1	0	3	4	1	0	0	898	0	12	12	19	1451	0	189	4	543	27885	1	444	0	11.127	0.0416798	0	0.0108312	0	0.0291191	0.0882878	0.00859006	0	0	22.4795	0	0.142012	0.110799	0.2257	22.3373	0
ENSMUSG00000003662	26371	Ciao1	cytosolic iron-sulfur protein assembly 1 [Source:MGI Symbol;Acc:MGI:1346998]	protein_coding	2	127240938	127247816	3197	9188	0	1	1	685	0	0	0	5785	1	0	0	0	0	1	0	0	1	1	45	76	1	0	0	208.889	0	0.0321457	0.0264903	18.2174	0	0	0	137.434	0.031763	0	0	0	0	0.0290527	0	0
ENSMUSG00000003665	15116	Has1	hyaluronan synthase1 [Source:MGI Symbol;Acc:MGI:106590]	protein_coding	17	17843328	17855188	2090	0	0	0	6	0	0	0	0	0	0	0	0	0	0	0	0	0	0	0	0	0	0	0	0	0	0	0	0.243128	0	0	0	0	0	0	0	0	0	0	0	0	0
ENSMUSG00000003680	225895	Taf6l	TAF6-like RNA polymerase II, p300/CBP-associated factor (PCAF)-associated factor [Source:MGI Symbol;Acc:MGI:2444957]	protein_coding	19	8772522	8786417	5884	1478	11696	1	93	1	1	4	646	0	0	0	1	0	11948	150	0	1	3732	91	3005	651	0	1299	13	18.2574	215.934	0.017466	1.33857	0.0144499	0.0128984	0.117322	7.37407	0	0	0	0.0976766	0	146.599	2.36782	0	0.0131904
ENSMUSG00000003721	72999	Insig2	insulin induced gene 2 [Source:MGI Symbol;Acc:MGI:1920249]	protein_coding	1	121304353	121332589	3473	316	0	0	18	0	0	2447	0	0	0	0	0	0	0	0	14	0	548	486	0	0	1	0	0	6.6133	0	0	0.438932	0	0	121.596	0	0	0	0	0	0	0	0	0.485219	0
ENSMUSG00000003731	16650	Kpna6	karyopherin (importin) alpha 6 [Source:MGI Symbol;Acc:MGI:1100836]	protein_coding	4	129643980	129672767	6729	0	0	0	0	0	0	0	0	0	0	0	0	0	0	0	0	0	0	0	0	0	0	0	0	0	0	0	0	0	0	0	0	0	0	0	0	0	0	0	0	0
ENSMUSG00000003746	17155	Man1a	mannosidase 1, alpha [Source:MGI Symbol;Acc:MGI:104677]	protein_coding	10	53904788	54075796	9058	3	1	2078	1	0	4	0	2689	0	1841	361	0	256	2	0	0	0	0	1	96	1	1548	0	0	0.0240727	0.0119929	23.5765	0.00934969	0	0.0335148	0	19.9391	0	20.6388	7.80075	0	2.61518	0.0159406	0	0	0
ENSMUSG00000003752	233011	Itpkc	inositol 1,4,5-trisphosphate 3-kinase C [Source:MGI Symbol;Acc:MGI:2442554]	protein_coding	7	27207172	27228628	3644	0	33	0	0	0	0	0	0	0	1	1	2	0	0	3	0	1	0	0	0	0	0	2623	3337	0	0.983765	0	0	0	0	0	0	0	0.0278667	0.0537134	0.315439	0	0	0.0764667	0	0.0212987
ENSMUSG00000003762	76889	Adck4	aarF domain containing kinase 4 [Source:MGI Symbol;Acc:MGI:1924139]	protein_coding	7	27233023	27262252	3175	1	0	0	0	0	0	0	0	322	0	0	0	0	0	0	0	0	0	0	0	0	0	0	0	0.0228925	0	0	0	0	0	0	0	7.70277	0	0	0	0	0	0	0	0
ENSMUSG00000003778	78656	Brd8	bromodomain containing 8 [Source:MGI Symbol;Acc:MGI:1925906]	protein_coding	18	34598615	34624601	10633	0	111	0	606	51	0	3	2320	0	3	10	1	0	1553	0	0	1	1318	0	1836	3	3622	15242	652	0	1.13403	0	4.82666	0.407805	0	0.048692	14.6548	0	0.0286503	0.18408	0.0540515	0	10.5444	0	0	0.0072992
ENSMUSG00000003779	19348	Kif20a	kinesin family member 20A [Source:MGI Symbol;Acc:MGI:1201682]	protein_coding	18	34624624	34633265	3796	1	3	0	0	0	0	1	1205	0	0	0	0	0	0	0	0	0	0	0	0	0	1	274	0	0.0191474	0.0858521	0	0	0	0	0.0454638	21.321	0	0	0	0	0	0	0	0	0
ENSMUSG00000003808	66590	Farsa	phenylalanyl-tRNA synthetase, alpha subunit [Source:MGI Symbol;Acc:MGI:1913840]	protein_coding	8	84856989	84869257	4538	0	2246	3560	0	0	0	0	0	0	1	0	0	0	1	1	1	1	151	1	0	0	0	24	2	0	53.7652	80.6216	0	0	0	0	0	0	0.0223769	0	0	0	0.015909	0.0204675	0.0265247	0.0171028
ENSMUSG00000003809	270076	Gcdh	glutaryl-Coenzyme A dehydrogenase [Source:MGI Symbol;Acc:MGI:104541]	protein_coding	8	84886393	84893921	2754	0	0	1	1	219	0	0	1779	0	2	1751	1	0	1	0	0	8218	1	3240	0	2	213	2	1	0	0	0.0373166	0.0307515	6.76112	0	0	43.387	0	0.0737445	124.447	0.208689	0	0.0262146	0	0	231.597
ENSMUSG00000003810	17776	Mast2	microtubule associated serine/threonine kinase 2 [Source:MGI Symbol;Acc:MGI:894676]	protein_coding	4	116306762	116464183	7645	144	0	281	1	1	1	0	1	0	0	0	0	1790	4	0	0	0	1	0	0	0	1	0	0	1.36906	0	3.77742	0.0110778	0.0111214	0.00992729	0	0.00878557	0	0	0	0	21.6656	0.0377737	0	0	0
ENSMUSG00000003812	13423	Dnase2a	deoxyribonuclease II alpha [Source:MGI Symbol;Acc:MGI:1329019]	protein_coding	8	84908560	84922915	5389	709	1329	4622	1748	12730	10532	3	10160	1	51	0	0	1	5	1	0	1	2	2	0	8	8197	649	1	9.56256	26.79	88.143	27.4703	200.844	148.324	0.0960738	126.629	0.0140938	0.961005	0	0	0.0171706	0.0669837	0.0172354	0	0.014402
ENSMUSG00000003813	19358	Rad23a	RAD23a homolog (S. cerevisiae) [Source:MGI Symbol;Acc:MGI:105126]	protein_coding	8	84834019	84840665	2577	234	0	556	0	0	0	367	0	0	0	0	0	0	644	0	0	0	0	0	0	0	0	0	0	6.5999	0	22.1731	0	0	0	24.5778	0	0	0	0	0	0	18.0418	0	0	0
ENSMUSG00000003814	12317	Calr	calreticulin [Source:MGI Symbol;Acc:MGI:88252]	protein_coding	8	84841850	84846934	2880	4	60	1296	1748	4403	2735	5	14567	7133	2114	5009	3	325	2189	1104	860	338	6	6	10796	17739	31	6626	184	0.100949	2.26316	46.2465	51.4018	129.985	72.0731	0.299619	339.723	188.111	74.5377	340.424	0.598676	10.442	54.8732	35.6046	35.9435	9.10867
ENSMUSG00000003824	71846	Syce2	synaptonemal complex central element protein 2 [Source:MGI Symbol;Acc:MGI:1919096]	protein_coding	8	84872111	84888221	1968	0	20	2643	0	0	0	0	0	0	0	0	0	0	0	0	0	0	0	0	0	0	0	2413	3	0	1.10398	138.019	0	0	0	0	0	0	0	0	0	0	0	0	0	0
ENSMUSG00000003847	54446	Nfat5	nuclear factor of activated T cells 5 [Source:MGI Symbol;Acc:MGI:1859333]	protein_coding	8	107293470	107379517	18378	1760	909	0	1	1985	1	6	0	0	4	0	1	267	14	1282	937	52	248	35034	32	0	1	3	3	6.96066	5.37306	0	0.0046082	9.18335	0.00412962	0.0563436	0	0	0.0221017	0	0.0312727	1.34434	0.0549968	6.47917	6.13699	0.219602
ENSMUSG00000003848	67619	Nob1	NIN1/RPN12 binding protein 1 homolog (S. cerevisiae) [Source:MGI Symbol;Acc:MGI:1914869]	protein_coding	8	107412486	107425051	3486	0	0	0	441	0	0	0	0	0	217	0	0	0	1	0	1107	0	0	0	0	0	0	0	0	0	0	0	10.7137	0	0	0	0	0	6.32115	0	0	0	0.02071	0	38.2239	0
ENSMUSG00000003849	18104	Nqo1	NAD(P)H dehydrogenase, quinone 1 [Source:MGI Symbol;Acc:MGI:103187]	protein_coding	8	107388225	107403206	1553	129	0	0	6369	0	1	0	1	0	0	2	0	1	0	0	1	6386	0	3	0	0	0	0	2	6.03746	0	0	347.32	0	0.0488694	0	0.043249	0	0	0.252069	0	0.0595831	0	0	0.0775073	319.145
ENSMUSG00000003863	76787	Ppfia3	protein tyrosine phosphatase, receptor type, f polypeptide (PTPRF), interacting protein (liprin), alpha 3 [Source:MGI Symbol;Acc:MGI:1924037]	protein_coding	7	45339126	45367019	5293	0	0	0	0	0	0	0	0	0	0	0	0	0	0	0	0	0	0	0	0	0	0	0	0	0	0	0	0	0	0	0	0	0	0	0	0	0	0	0	0	0
ENSMUSG00000003865	14936	Gys1	glycogen synthase 1, muscle [Source:MGI Symbol;Acc:MGI:101805]	protein_coding	7	45434844	45456619	4789	0	12	1	2	9035	2	2	1	0	0	1	1	0	1	0	0	1	2	1	2	1144	1	1	5942	0	0.272203	0.0214596	0.0353684	160.407	0.0316952	0.0720737	0.014025	0	0	0.0408711	0.12001	0	0.0150752	0	0	0.0162064
ENSMUSG00000003868	20174	Ruvbl2	RuvB-like protein 2 [Source:MGI Symbol;Acc:MGI:1342299]	protein_coding	7	45421852	45438096	2573	6	29	0	178	0	11008	0	1	0	0	1	0	1	0	0	1694	0	0	1	0	0	3754	2825	0	0.169491	1.22437	0	5.85882	0	324.696	0	0.026104	0	0	0.0760714	0	0.0359629	0	0	79.2479	0
ENSMUSG00000003872	22342	Lin7b	lin-7 homolog B (C. elegans) [Source:MGI Symbol;Acc:MGI:1330858]	protein_coding	7	45367891	45370583	1463	0	0	0	0	0	0	0	0	0	0	0	0	0	0	0	0	0	0	0	0	0	0	0	0	0	0	0	0	0	0	0	0	0	0	0	0	0	0	0	0	0
ENSMUSG00000003873	12028	Bax	BCL2-associated X protein [Source:MGI Symbol;Acc:MGI:99702]	protein_coding	7	45461695	45466898	869	0	528	0	50	0	0	0	0	1	0	0	2	0	0	0	0	2	214	0	240	0	0	37	4744	0	66.004	0	4.87281	0	0	0	0	0.0874008	0	0	1.32274	0	0	0	0	0.178625
ENSMUSG00000003882	16197	Il7r	interleukin 7 receptor [Source:MGI Symbol;Acc:MGI:96562]	protein_coding	15	9506161	9529876	3208	0	0	0	0	0	0	0	0	0	0	0	0	0	0	0	0	0	0	0	0	129	0	0	0	0	0	0	0	0	0	0	0	0	0	0	0	0	0	0	0	0
ENSMUSG00000003923	21780	Tfam	transcription factor A, mitochondrial [Source:MGI Symbol;Acc:MGI:107810]	protein_coding	10	71225464	71238280	4438	0	0	0	565	0	3487	0	0	0	0	0	0	0	0	100	4561	0	0	0	0	0	0	295	0	0	0	0	10.7818	0	59.6311	0	0	0	0	0	0	0	0	2.09287	123.705	0
ENSMUSG00000003929	224694	Zfp81	zinc finger protein 81 [Source:MGI Symbol;Acc:MGI:1890752]	protein_coding	17	33329342	33358878	6639	0	0	0	0	0	0	0	0	0	0	0	0	0	0	48	0	0	788	0	1211	0	0	0	0	0	0	0	0	0	0	0	0	0	0	0	0	0	0	0.671534	0	0
ENSMUSG00000003934	13643	Efnb3	ephrin B3 [Source:MGI Symbol;Acc:MGI:109196]	protein_coding	11	69554092	69560205	3183	0	0	0	0	0	0	0	0	0	0	0	0	0	0	0	0	0	0	0	0	0	0	0	0	0	0	0	0	0	0	0	0	0	0	0	0	0	0	0	0	0
ENSMUSG00000003948	67468	Mmd	monocyte to macrophage differentiation-associated [Source:MGI Symbol;Acc:MGI:1914718]	protein_coding	11	90187684	90278589	5386	0	0	0	0	0	0	0	0	14	0	0	0	0	0	0	0	0	0	0	0	0	0	0	0	0	0	0	0	0	0	0	0	0.197423	0	0	0	0	0	0	0	0
ENSMUSG00000003949	217082	Hlf	hepatic leukemia factor [Source:MGI Symbol;Acc:MGI:96108]	protein_coding	11	90336536	90390895	6681	0	0	0	0	0	0	0	0	0	0	0	0	0	0	0	0	0	24	0	0	0	0	0	0	0	0	0	0	0	0	0	0	0	0	0	0	0	0	0	0	0
ENSMUSG00000003955	70186	Fam162a	family with sequence similarity 162, member A [Source:MGI Symbol;Acc:MGI:1917436]	protein_coding	16	36043844	36071515	635	354	679	0	0	1	1	0	1	2512	1	5071	0	0	0	2	2	0	2203	324	0	0	0	3	1	40.5197	116.159	0	0	0.133895	0.119518	0	0.105773	300.456	0.159915	1563.08	0	0	0	0.29254	0.379115	0
ENSMUSG00000003970	26961	Rpl8	ribosomal protein L8 [Source:MGI Symbol;Acc:MGI:1350927]	protein_coding	15	76904071	76906318	862	1404	24	8	713	1787	8094	7	220	2594	1072	3	19149	7	4804	9	2974	18915	1360	5720	4404	7935	48	1307	16222	118.385	3.02454	0.953781	70.0506	176.261	712.63	1.40147	17.1421	228.559	126.285	0.681201	12767.4	0.751424	402.349	0.969761	415.287	1703.06
ENSMUSG00000003974	108069	Grm3	glutamate receptor, metabotropic 3 [Source:MGI Symbol;Acc:MGI:1351340]	protein_coding	5	9485541	9725170	3049	0	0	0	0	0	0	0	0	0	0	0	0	0	0	0	0	0	0	0	0	0	0	0	0	0	0	0	0	0	0	0	0	0	0	0	0	0	0	0	0	0
ENSMUSG00000003992	66970	Ssbp2	single-stranded DNA binding protein 2 [Source:MGI Symbol;Acc:MGI:1914220]	protein_coding	13	91460283	91703429	7961	0	0	0	0	0	0	0	0	0	0	0	0	6	34	0	1	0	0	0	0	0	0	0	104	0	0	0	0	0	0	0	0	0	0	0	0	0.0697394	0.308332	0	0.0151198	0
ENSMUSG00000004018	67030	Fancl	Fanconi anemia, complementation group L [Source:MGI Symbol;Acc:MGI:1914280]	protein_coding	11	26386135	26471876	3372	1062	0	0	0	0	0	0	0	0	0	0	0	0	0	0	0	0	0	0	393	0	0	0	0	22.8914	0	0	0	0	0	0	0	0	0	0	0	0	0	0	0	0
ENSMUSG00000004031	240843	Brinp2	bone morphogenic protein/retinoic acid inducible neural-specific 2 [Source:MGI Symbol;Acc:MGI:2443333]	protein_coding	1	158245269	158356326	8767	0	0	0	1	0	1	0	0	0	0	0	0	0	0	0	0	0	0	0	0	0	0	0	0	0	0	0	0.00966003	0	0.0086568	0	0	0	0	0	0	0	0	0	0	0
ENSMUSG00000004032	14866	Gstm5	glutathione S-transferase, mu 5 [Source:MGI Symbol;Acc:MGI:1309466]	protein_coding	3	107895821	107898686	1278	55	2464	13	2929	1	430	1	4732	0	1	1	4	0	0	14280	10763	0	2802	1	1	0	1602	532	4822	3.12801	209.443	1.04539	194.097	0.0665285	25.5356	0.13504	248.692	0	0.0794571	0.153155	1.79884	0	0	1037.83	1013.72	0
ENSMUSG00000004035	68312	Gstm7	glutathione S-transferase, mu 7 [Source:MGI Symbol;Acc:MGI:1915562]	protein_coding	3	107926334	107931817	1601	758	0	0	2301	1	5028	1	1	0	0	0	0	0	0	0	0	0	183	0	0	0	0	0	0	34.4123	0	0	121.718	0.0531065	238.348	0.107795	0.0419523	0	0	0	0	0	0	0	0	0
ENSMUSG00000004038	14864	Gstm3	glutathione S-transferase, mu 3 [Source:MGI Symbol;Acc:MGI:106026]	protein_coding	3	107963696	107969283	1311	13	1	0	11	0	0	0	0	0	0	0	0	0	1	3	3	15	12	0	0	0	0	0	2	0.720737	0.0828616	0	0.710591	0	0	0	0	0	0	0	0	0	0.0550687	0.212544	0.275444	0.888013
ENSMUSG00000004040	20848	Stat3	signal transducer and activator of transcription 3 [Source:MGI Symbol;Acc:MGI:103038]	protein_coding	11	100885098	100939540	9527	3	2644	1	1	7534	2655	2520	0	3212	210	6	0	9	484	1596	104	0	888	1	901	77	0	215	3	0.0228877	30.1482	0.0107872	0.00888942	67.237	21.1503	45.6495	0	25.6067	2.23834	0.12327	0	0.087414	3.66772	15.5599	1.31399	0
ENSMUSG00000004043	20850	Stat5a	signal transducer and activator of transcription 5A [Source:MGI Symbol;Acc:MGI:103036]	protein_coding	11	100859351	100885169	7133	413	0	0	0	0	1	1472	0	0	0	0	0	1720	1	0	1	0	0	1	0	0	0	0	0	4.20837	0	0	0	0	0.0106399	35.6145	0	0	0	0	0	22.3126	0.0101213	0	0.0168749	0
ENSMUSG00000004044	19285	Ptrf	polymerase I and transcript release factor [Source:MGI Symbol;Acc:MGI:1277968]	protein_coding	11	100956733	100970887	3587	15178	5	1	91	2	0	4	2	1	0	0	2	456	4	5	9	21	17144	3	0	334	0	1	5415	307.553	0.151424	0.0286507	2.14852	0.0474064	0	0.192451	0.0374495	0.021174	0	0	0.320451	11.7633	0.0805074	0.12947	0.302013	0.45438
ENSMUSG00000004054	26403	Map3k11	mitogen-activated protein kinase kinase kinase 11 [Source:MGI Symbol;Acc:MGI:1346880]	protein_coding	19	5689131	5702862	3801	0	974	0	0	0	3386	33	0	0	0	0	0	0	0	0	0	0	0	0	4360	0	0	20	0	0	27.8366	0	0	0	67.6079	1.49833	0	0	0	0	0	0	0	0	0	0
ENSMUSG00000004056	11652	Akt2	thymoma viral proto-oncogene 2 [Source:MGI Symbol;Acc:MGI:104874]	protein_coding	7	27591552	27640826	7131	0	0	2	12893	1	1031	0	1	0	0	0	0	0	1	551	0	0	0	1	109	0	1	0	0	0	0	0.0288234	153.12	0.0119231	10.9728	0	0.00941883	0	0	0	0	0	0.0101241	7.1768	0	0
ENSMUSG00000004069	83945	Dnaja3	DnaJ (Hsp40) homolog, subfamily A, member 3 [Source:MGI Symbol;Acc:MGI:1933786]	protein_coding	16	4639989	4707695	3912	67	0	0	0	0	7508	1	0	0	0	0	0	1	1	0	0	0	4351	1	0	0	2	0	0	1.24484	0	0	0	0	145.658	0.0441157	0	0	0	0	0	0.0236535	0.0184548	0	0	0
ENSMUSG00000004070	15369	Hmox2	heme oxygenase 2 [Source:MGI Symbol;Acc:MGI:109373]	protein_coding	16	4726361	4766742	2217	1	0	6836	0	260	17407	0	0	9181	204	0	0	0	4	6	1	0	3	0	114	0	0	3	3	0.0327846	0	316.885	0	9.97117	595.891	0	0	314.528	9.3439	0	0	0	0.130257	0.251371	0.0542936	0
ENSMUSG00000004071	66626	Cdip1	cell death inducing Trp53 target 1 [Source:MGI Symbol;Acc:MGI:1913876]	protein_coding	16	4750348	4790292	5746	2	6	2	0	1	33027	419	0	4243	1	1	4	6	5	296	6	2	3	126	0	1	0	1511	241	0.0252988	0.113434	0.0357709	0	0.014797	436.226	12.5846	0	56.0844	0.0176725	0.034064	0.40009	0.0966229	0.062822	4.78471	0.12569	0.0270144
ENSMUSG00000004085	65964	Zak	sterile alpha motif and leucine zipper containing kinase AZK [Source:MGI Symbol;Acc:MGI:2443258]	protein_coding	2	72285637	72442610	10175	690	1	0	2	8	20074	12	1	0	0	799	0	1	20194	0	0	0	6	2	0	1	1	167	0	4.92891	0.0106763	0	0.0166466	0.0668489	149.73	0.203535	0.00660105	0	0	15.37	0	0.00909411	143.283	0	0	0
ENSMUSG00000004096	66070	Cwc15	CWC15 homolog (S. cerevisiae) [Source:MGI Symbol;Acc:MGI:1913320]	protein_coding	9	14500617	14510577	1111	533	7	1238	306	116	4747	0	1	108	3418	0	1	1	11	2	28	565	2770	0	962	9528	721	3	7411	34.8698	0.684447	114.518	23.3258	8.87733	324.275	0	0.0604552	7.3832	312.408	0	0.517308	0.0832876	0.714802	0.167204	3.0336	39.4698
ENSMUSG00000004098	53867	Col5a3	collagen, type V, alpha 3 [Source:MGI Symbol;Acc:MGI:1858212]	protein_coding	9	20770050	20815067	6809	0	0	0	0	0	0	0	0	0	0	0	0	0	0	0	0	0	1	0	0	0	0	0	0	0	0	0	0	0	0	0	0	0	0	0	0	0	0	0	0	0
ENSMUSG00000004099	13433	Dnmt1	DNA methyltransferase (cytosine-5) 1 [Source:MGI Symbol;Acc:MGI:94912]	protein_coding	9	20907206	20959888	6304	0	0	0	537	0	0	0	0	0	0	0	0	188	0	936	1253	0	0	0	0	0	0	0	0	0	0	0	7.21419	0	0	0	0	0	0	0	0	2.75954	0	13.7908	23.9248	0
ENSMUSG00000004100	235036	Ppan	peter pan homolog (Drosophila) [Source:MGI Symbol;Acc:MGI:2178445]	protein_coding	9	20888175	20892178	2504	0	0	0	0	0	0	75	0	0	0	0	0	0	0	59	0	0	0	0	6247	0	0	0	1	0	0	0	0	0	0	5.16915	0	0	0	0	0	0	0	2.1885	0	0
ENSMUSG00000004105	26360	Angptl2	angiopoietin-like 2 [Source:MGI Symbol;Acc:MGI:1347002]	protein_coding	2	33216069	33247717	6286	0	0	0	0	0	0	0	0	0	0	0	0	0	0	0	0	0	0	0	0	19	0	0	0	0	0	0	0	0	0	0	0	0	0	0	0	0	0	0	0	0
ENSMUSG00000004110	12290	Cacna1e	calcium channel, voltage-dependent, R type, alpha 1E subunit [Source:MGI Symbol;Acc:MGI:106217]	protein_coding	1	154390731	154884501	24813	0	0	0	1	0	1	1	0	0	0	2	0	1	0	0	3	1	0	0	0	0	0	0	1	0	0	0	0.00341311	0	0.00305865	0.00695525	0	0	0	0.0157765	0	0.0037292	0	0	0.0145531	0.00312789
ENSMUSG00000004113	12287	Cacna1b	calcium channel, voltage-dependent, N type, alpha 1B subunit [Source:MGI Symbol;Acc:MGI:88296]	protein_coding	2	24603887	24763152	9942	0	0	0	0	0	0	0	0	0	0	0	0	0	0	0	0	0	0	0	0	0	0	0	0	0	0	0	0	0	0	0	0	0	0	0	0	0	0	0	0	0
ENSMUSG00000004127	108943	Trmt10a	tRNA methyltransferase 10A [Source:MGI Symbol;Acc:MGI:1920421]	protein_coding	3	138143448	138159821	7976	0	0	0	5213	236	520	113	0	0	0	0	0	0	0	0	0	0	0	0	81	0	1	0	0	0	0	0	55.3519	2.51574	4.94796	2.44504	0	0	0	0	0	0	0	0	0	0
ENSMUSG00000004151	14009	Etv1	ets variant 1 [Source:MGI Symbol;Acc:MGI:99254]	protein_coding	12	38779380	38868215	5889	0	0	212	0	385	83	0	0	0	6622	0	0	0	0	0	0	0	0	1	0	36	422	72	1	0	0	3.69965	0	5.5585	1.06966	0	0	0	114.186	0	0	0	0	0	0	0
ENSMUSG00000004187	16581	Kifc2	kinesin family member C2 [Source:MGI Symbol;Acc:MGI:109187]	protein_coding	15	76660641	76668196	3143	0	0	0	0	0	0	0	0	1	0	0	0	0	0	0	0	0	0	0	0	0	0	0	0	0	0	0	0	0	0	0	0	0.0241652	0	0	0	0	0	0	0	0
ENSMUSG00000004207	19156	Psap	prosaposin [Source:MGI Symbol;Acc:MGI:97783]	protein_coding	10	60277627	60302597	2744	2	2192	4525	256	5321	1334	201	1329	376	533	46	24	1252	1464	7235	31	100	1115	5015	1726	5647	5630	2304	1106	0.0529764	86.7785	169.473	7.90106	164.872	36.8961	12.6417	32.5303	10.4073	19.7245	3.28122	5.02679	42.2197	38.518	244.897	1.35985	2.82844
ENSMUSG00000004221	16151	Ikbkg	inhibitor of kappaB kinase gamma [Source:MGI Symbol;Acc:MGI:1338074]	protein_coding	X	74393290	74453854	8110	0	13	0	0	0	0	260	0	0	0	0	0	68	68	70	56	49	6	1	0	1	2395	2374	1	0	0.174132	0	0	0	0	5.53279	0	0	0	0	0	0.775859	0.605334	0.801691	0.831154	0.468928
ENSMUSG00000004231	18504	Pax2	paired box 2 [Source:MGI Symbol;Acc:MGI:97486]	protein_coding	19	44756045	44837871	5409	0	0	0	0	0	0	0	0	0	0	0	0	0	0	0	0	0	0	0	0	0	0	0	0	0	0	0	0	0	0	0	0	0	0	0	0	0	0	0	0	0
ENSMUSG00000004233	70560	Wars2	tryptophanyl tRNA synthetase 2 (mitochondrial) [Source:MGI Symbol;Acc:MGI:1917810]	protein_coding	3	99141068	99239186	5946	0	0	0	0	0	0	0	0	0	0	0	0	0	0	0	0	0	0	0	0	0	0	0	0	0	0	0	0	0	0	0	0	0	0	0	0	0	0	0	0	0
ENSMUSG00000004263	13498	Atn1	atrophin 1 [Source:MGI Symbol;Acc:MGI:104725]	protein_coding	6	124739189	124756524	5085	0	0	0	0	0	1	0	1	0	108	0	0	0	1	41	0	0	2704	17	740	2	0	0	0	0	0	0	0	0	0.0149251	0	0.0132086	0	2.15673	0	0	0	0.0141976	0.748898	0	0
ENSMUSG00000004264	12034	Phb2	prohibitin 2 [Source:MGI Symbol;Acc:MGI:102520]	protein_coding	6	124712336	124716950	3718	86	3	15	1	1345	0	0	0	0	0	0	0	0	1	0	0	0	0	0	27	0	1	0	1659	1.68122	0.0876532	0.414618	0.0227782	30.7575	0	0	0	0	0	0	0	0	0.0194177	0	0	0
ENSMUSG00000004266	15170	Ptpn6	protein tyrosine phosphatase, non-receptor type 6 [Source:MGI Symbol;Acc:MGI:96055]	protein_coding	6	124720707	124738714	2802	3	75	4079	7	155	6707	1477	10958	8783	188	1	2	6789	2867	3381	1	7	0	4	1078	3	15	5111	1	0.0778197	2.9077	149.607	0.211573	4.7033	181.664	90.9713	262.67	238.073	6.81323	0.0698543	0.410228	224.198	73.8698	112.074	0.0429582	0.193892
ENSMUSG00000004267	13807	Eno2	enolase 2, gamma neuronal [Source:MGI Symbol;Acc:MGI:95394]	protein_coding	6	124760053	124769673	4705	0	0	0	0	0	0	0	0	0	0	0	0	0	0	0	0	0	0	0	0	0	0	0	0	0	0	0	0	0	0	0	0	0	0	0	0	0	0	0	0	0
ENSMUSG00000004268	14791	Emg1	EMG1 nucleolar protein homolog (S. cerevisiae) [Source:MGI Symbol;Acc:MGI:1315195]	protein_coding	6	124704381	124712178	1404	4174	0	0	2239	1	1	1099	5	2014	0	1	0	1	7369	0	0	1699	0	1	0	10382	2	0	1	216.083	0	0	135.057	0.060558	0.0540557	135.09	0.239194	108.95	0	0.13941	0	0.0659064	378.921	0	0	93.9198
ENSMUSG00000004270	14792	Lpcat3	lysophosphatidylcholine acyltransferase 3 [Source:MGI Symbol;Acc:MGI:1315211]	protein_coding	6	124663027	124704418	3268	54	0	0	4016	0	1306	0	0	51	0	0	0	0	1	0	2595	0	232	0	765	0	0	0	0	1.20101	0	0	104.074	0	30.3298	0	0	1.18529	0	0	0	0	0.0220915	0	95.5806	0
ENSMUSG00000004285	66144	Atp6v1f	ATPase, H+ transporting, lysosomal V1 subunit F [Source:MGI Symbol;Acc:MGI:1913394]	protein_coding	6	29467718	29470512	1063	3129	1586	6589	333	3373	3620	0	865	1131	3194	4	7	52	2	5505	1	10083	1397	2	4371	6994	2254	144	4678	213.948	162.079	637.019	26.5302	269.787	258.454	0	54.655	80.8099	305.116	0.736526	3.78467	4.52652	0.135833	481.01	0.113235	736.186
ENSMUSG00000004296	16160	Il12b	interleukin 12b [Source:MGI Symbol;Acc:MGI:96540]	protein_coding	11	44400063	44414033	1967	0	0	0	0	0	0	0	0	0	0	0	0	0	0	0	0	0	0	0	0	0	0	0	0	0	0	0	0	0	0	0	0	0	0	0	0	0	0	0	0	0
ENSMUSG00000004317	12728	Clcn5	chloride channel 5 [Source:MGI Symbol;Acc:MGI:99486]	protein_coding	X	7153810	7319358	11452	0	19	0	0	4672	1	1788	17	469	879	1	0	1	1	0	0	0	1	0	0	0	1	1	563	0	0.18023	0	0	34.6865	0.00662715	26.945	0.0997045	3.11047	7.79419	0.0170915	0	0.00808003	0.00630414	0	0	0
ENSMUSG00000004319	12725	Clcn3	chloride channel 3 [Source:MGI Symbol;Acc:MGI:103555]	protein_coding	8	60910389	60983300	17071	1	0	297	0	12700	3	0	0	500	165	1	0	316	3	1	0	0	1293	5370	7343	2	1	1	831	0.00425772	0	1.78798	0	63.2533	0.0133374	0	0	2.22457	0.981496	0.0114657	0	1.71286	0.0126873	0.0054409	0	0
ENSMUSG00000004328	53417	Hif3a	hypoxia inducible factor 3, alpha subunit [Source:MGI Symbol;Acc:MGI:1859778]	protein_coding	7	17031507	17062427	6713	0	0	0	0	0	0	0	0	0	0	0	0	0	0	0	0	0	0	0	0	0	0	0	0	0	0	0	0	0	0	0	0	0	0	0	0	0	0	0	0	0
ENSMUSG00000004341	75512	Gpx6	glutathione peroxidase 6 [Source:MGI Symbol;Acc:MGI:1922762]	protein_coding	13	21312217	21319624	1276	0	0	0	0	0	0	0	0	0	0	0	0	0	0	0	0	0	0	0	0	0	0	0	0	0	0	0	0	0	0	0	0	0	0	0	0	0	0	0	0	0
ENSMUSG00000004344	14780	Gpx5	glutathione peroxidase 5 [Source:MGI Symbol;Acc:MGI:104886]	protein_coding	13	21286429	21292731	1674	0	0	0	0	0	0	0	0	0	0	0	0	0	0	0	0	0	0	0	0	0	0	0	0	0	0	0	0	0	0	0	0	0	0	0	0	0	0	0	0	0
ENSMUSG00000004347	18575	Pde1c	phosphodiesterase 1C [Source:MGI Symbol;Acc:MGI:108413]	protein_coding	6	56069821	56369634	12803	0	0	0	0	0	0	2	0	0	0	0	0	0	0	0	0	0	0	0	0	0	0	0	0	0	0	0	0	0	0	0.0269594	0	0	0	0	0	0	0	0	0	0
ENSMUSG00000004356	70683	Utp20	UTP20, small subunit (SSU) processome component, homolog (yeast) [Source:MGI Symbol;Acc:MGI:1917933]	protein_coding	10	88746607	88826814	8831	0	20	0	23	1	1	0	3	0	0	1	6	0	3	1	0	0	0	7917	15	1	0	391	1	0	0.246023	0	0.220571	0.00962784	0.00859406	0	0.022817	0	0	0.0221642	0.390485	0	0.0245255	0.0105177	0	0
ENSMUSG00000004359	20728	Spic	Spi-C transcription factor (Spi-1/PU.1 related) [Source:MGI Symbol;Acc:MGI:1341168]	protein_coding	10	88674772	88685015	3841	0	274	178	0	0	0	0	0	1	1919	18	0	463	1088	0	0	1	1	0	0	0	0	7	0	0	7.74929	4.76257	0	0	0	0	0	0.0197738	50.7334	0.917254	0	11.154	20.4499	0	0	0.0202063
ENSMUSG00000004360	212448	9330159F19Rik	RIKEN cDNA 9330159F19 gene [Source:MGI Symbol;Acc:MGI:3036239]	protein_coding	10	29211643	29230779	5644	2	2	0	0	0	0	0	0	0	0	0	0	0	0	0	0	0	0	0	0	24	0	1	847	0.025756	0.0384945	0	0	0	0	0	0	0	0	0	0	0	0	0	0	0
ENSMUSG00000004364	26554	Cul3	cullin 3 [Source:MGI Symbol;Acc:MGI:1347360]	protein_coding	1	80264923	80340480	4873	11	35022	0	13468	207	9	771	46451	1	1	3	5	2	5	7	47	0	2883	4987	645	4	2	10107	22	0.164071	780.729	0	234.065	3.61171	0.14017	27.3055	640.245	0.0155861	0.0208385	0.1205	0.589708	0.0379777	0.0740766	0.133423	1.16096	0
ENSMUSG00000004366	20604	Sst	somatostatin [Source:MGI Symbol;Acc:MGI:98326]	protein_coding	16	23889581	23890844	599	0	0	0	0	0	0	0	0	0	0	0	0	0	0	0	0	0	0	0	0	0	0	0	0	0	0	0	0	0	0	0	0	0	0	0	0	0	0	0	0	0
ENSMUSG00000004371	16156	Il11	interleukin 11 [Source:MGI Symbol;Acc:MGI:107613]	protein_coding	7	4773055	4782857	1330	0	0	0	0	0	0	0	0	0	0	0	0	0	0	0	0	0	0	0	0	0	0	0	0	0	0	0	0	0	0	0	0	0	0	0	0	0	0	0	0	0
ENSMUSG00000004383	16795	Large	like-glycosyltransferase [Source:MGI Symbol;Acc:MGI:1342270]	protein_coding	8	72814599	73353540	7883	0	0	0	0	0	0	0	0	0	0	0	0	11	12	1	0	0	0	0	0	0	0	0	0	0	0	0	0	0	0	0	0	0	0	0	0	0.129121	0.1099	0.0117825	0	0
ENSMUSG00000004393	52513	Ddx56	DEAD (Asp-Glu-Ala-Asp) box polypeptide 56 [Source:MGI Symbol;Acc:MGI:1277172]	protein_coding	11	6258919	6267772	2533	0	8	1	0	0	57	7	1	0	0	0	0	211	0	0	0	0	0	0	0	0	0	511	1	0	0.343092	0.0405724	0	0	1.70784	0.47693	0.0265163	0	0	0	0	7.708	0	0	0	0
ENSMUSG00000004394	103694	Tmed4	transmembrane emp24 protein transport domain containing 4 [Source:MGI Symbol;Acc:MGI:1915070]	protein_coding	11	6270369	6274870	2178	437	30	1290	0	0	0	25	1	25	1	2	0	22	2254	34	15	5	1238	0	0	1	3	3421	2	14.5834	1.4963	60.8692	0	0	0	1.98095	0.0308382	0.8718	0.0466236	0.179735	0	0.934672	74.7142	1.44994	0.828987	0.178173
ENSMUSG00000004415	140709	Col26a1	collagen, type XXVI, alpha 1 [Source:MGI Symbol;Acc:MGI:2155345]	protein_coding	5	136741759	136883209	8176	0	0	0	0	0	0	0	0	0	0	0	0	0	0	0	0	0	0	0	0	0	0	0	0	0	0	0	0	0	0	0	0	0	0	0	0	0	0	0	0	0
ENSMUSG00000004446	12122	Bid	BH3 interacting domain death agonist [Source:MGI Symbol;Acc:MGI:108093]	protein_coding	6	120891930	120916853	3550	0	26	0	0	1	1	0	0	2462	0	0	0	0	2621	0	0	0	2	2	54	1591	0	920	0	0	0.795611	0	0	0.0239503	0.0213786	0	0	52.6738	0	0	0	0	53.3023	0	0	0
ENSMUSG00000004451	64143	Ralb	v-ral simian leukemia viral oncogene homolog B (ras related) [Source:MGI Symbol;Acc:MGI:1927244]	protein_coding	1	119470305	119504794	4930	157	2	1442	0	6489	11853	7	9791	3124	2333	0	1	621	2	583	0	1	3	5517	1	392	1	1	1758	2.31467	0.0440696	30.0597	0	111.91	182.469	0.245043	133.391	48.1281	48.0542	0	0.116578	11.6557	0.029288	10.9838	0	0.0157429
ENSMUSG00000004455	434233	Ppp1cc	protein phosphatase 1, catalytic subunit, gamma isoform [Source:MGI Symbol;Acc:MGI:104872]	protein_coding	5	122158278	122175273	3424	2271	338	1	2	6797	12111	30682	4	495	2173	0	0	2	2	5	4	1817	8	5	156	3	1	3825	479	48.2081	10.7236	0.0300146	0.0494682	168.78	268.445	1546.47	0.0784646	10.9801	64.4451	0	0	0.0540494	0.04217	0.135633	0.140618	41.1862
ENSMUSG00000004460	67838	Dnajb11	DnaJ (Hsp40) homolog, subfamily B, member 11 [Source:MGI Symbol;Acc:MGI:1915088]	protein_coding	16	22857845	22879634	3236	0	3925	4073	442	1	0	1	2	1	453	2	1	0	0	1080	0	1	1148	0	5	13908	1	55	1	0	131.761	129.352	11.5676	0.0262742	0	0.0533314	0.0415115	0.0234707	14.2152	0.120971	0.177605	0	0	30.9988	0	0.023984
ENSMUSG00000004462	70573	Tbccd1	TBCC domain containing 1 [Source:MGI Symbol;Acc:MGI:1917823]	protein_coding	16	22813215	22857569	2702	1099	0	0	0	0	0	0	0	0	0	0	0	0	0	0	0	0	0	0	0	0	0	0	0	29.563	0	0	0	0	0	0	0	0	0	0	0	0	0	0	0	0
ENSMUSG00000004473	20256	Clec11a	C-type lectin domain family 11, member a [Source:MGI Symbol;Acc:MGI:1298219]	protein_coding	7	44303770	44306959	1952	0	0	0	0	0	0	0	0	0	0	0	0	0	0	0	0	0	0	0	0	0	0	0	0	0	0	0	0	0	0	0	0	0	0	0	0	0	0	0	0	0
ENSMUSG00000004500	243834	Zfp324	zinc finger protein 324 [Source:MGI Symbol;Acc:MGI:2444641]	protein_coding	7	12965838	12974236	4776	0	0	0	0	0	0	0	0	0	0	0	0	0	0	0	0	0	0	0	0	5	0	0	0	0	0	0	0	0	0	0	0	0	0	0	0	0	0	0	0	0
ENSMUSG00000004508	14389	Gab2	growth factor receptor bound protein 2-associated protein 2 [Source:MGI Symbol;Acc:MGI:1333854]	protein_coding	7	97081751	97308940	5997	1	5	0	0	0	1	0	0	0	0	0	1	25	0	0	0	0	1347	0	0	0	77	0	0	0.01212	0.0905716	0	0	0	0.0126554	0	0	0	0	0	0.0958361	0.385745	0	0	0	0
ENSMUSG00000004530	23790	Coro1c	coronin, actin binding protein 1C [Source:MGI Symbol;Acc:MGI:1345964]	protein_coding	5	113842436	113908758	9664	0	70	3	0	0	0	4	524	0	0	0	0	0	0	0	0	0	0	0	369	0	10	203	10	0	0.786859	0.0319029	0	0	0	0.0714323	3.64185	0	0	0	0	0	0	0	0	0
ENSMUSG00000004535	52440	Tax1bp1	Tax1 (human T cell leukemia virus type I) binding protein 1 [Source:MGI Symbol;Acc:MGI:1289308]	protein_coding	6	52713729	52766780	6609	6122	787	3	11	1645	3	3	6251	2	16892	1	1	0	2	3	14138	1	2797	18087	5538	682	2393	766	6398	67.3277	12.9358	0.04665	0.140957	21.1626	0.0344504	0.0783389	63.5274	0.0229842	259.543	0.0296159	0.0869616	0	0.0218475	0.0421614	257.494	0.0117434
ENSMUSG00000004540	26437	Psg17	pregnancy specific glycoprotein 17 [Source:MGI Symbol;Acc:MGI:1347250]	protein_coding	7	18813937	18821607	2100	0	0	0	0	0	0	0	0	0	0	0	0	0	0	0	0	0	0	0	0	0	0	0	0	0	0	0	0	0	0	0	0	0	0	0	0	0	0	0	0	0
ENSMUSG00000004542	26439	Psg19	pregnancy specific glycoprotein 19 [Source:MGI Symbol;Acc:MGI:1347252]	protein_coding	7	18789567	18798520	3205	0	0	0	0	0	0	0	0	0	0	0	0	0	0	0	0	0	0	0	0	0	0	0	0	0	0	0	0	0	0	0	0	0	0	0	0	0	0	0	0	0
ENSMUSG00000004552	13034	Ctse	cathepsin E [Source:MGI Symbol;Acc:MGI:107361]	protein_coding	1	131638306	131675505	3170	0	0	0	0	0	0	3544	0	0	0	0	0	0	0	0	0	0	0	0	0	0	0	0	0	0	0	0	0	0	0	192.942	0	0	0	0	0	0	0	0	0	0
ENSMUSG00000004558	29811	Ndrg2	N-myc downstream regulated gene 2 [Source:MGI Symbol;Acc:MGI:1352498]	protein_coding	14	51905271	51913488	2157	35	6	5	3632	0	0	0	0	1	1	2	2	0	0	3	1	522	54	0	0	0	1	0	9851	1.17938	0.302174	0.238224	142.602	0	0	0	0	0.0352115	0.0470775	0.181485	0.532897	0	0	0.129182	0.0558039	18.7824
ENSMUSG00000004561	52535	Mettl17	methyltransferase like 17 [Source:MGI Symbol;Acc:MGI:1098577]	protein_coding	14	51884842	51893039	3970	0	14	0	0	0	45	0	0	0	0	1	1	9	0	0	0	0	0	233	19	0	0	1227	0	0	0.383083	0	0	0	0.860261	0	0	0	0	0.0493027	0.144768	0.209772	0	0	0	0
ENSMUSG00000004562	268739	Arhgef40	Rho guanine nucleotide exchange factor (GEF) 40 [Source:MGI Symbol;Acc:MGI:2685515]	protein_coding	14	51984719	52006251	10366	0	6	0	0	0	0	0	21	0	0	0	0	0	0	0	0	0	1	12	0	0	0	0	0	0	0.0628776	0	0	0	0	0	0.136068	0	0	0	0	0	0	0	0	0
ENSMUSG00000004565	50767	Pnpla6	patatin-like phospholipase domain containing 6 [Source:MGI Symbol;Acc:MGI:1354723]	protein_coding	8	3515384	3544266	4496	0	0	0	322	0	0	1	0	0	0	0	0	0	0	0	0	0	1165	0	0	0	0	266	0	0	0	0	6.0654	0	0	0.0383854	0	0	0	0	0	0	0	0	0	0
ENSMUSG00000004567	94178	Mcoln1	mucolipin 1 [Source:MGI Symbol;Acc:MGI:1890498]	protein_coding	8	3500457	3515232	3260	0	0	1356	0	0	0	0	41	5	0	1	0	31	0	0	0	1	0	0	0	0	0	0	0	0	0	42.7472	0	0	0	0	0.844722	0.11649	0	0.0600404	0	0.879911	0	0	0	0.0238075
ENSMUSG00000004568	102098	Arhgef18	rho/rac guanine nucleotide exchange factor (GEF) 18 [Source:MGI Symbol;Acc:MGI:2142567]	protein_coding	8	3393006	3456601	8395	11	0	0	1	2	0	10156	0	0	0	0	0	0	0	0	0	361	89	1	0	2	1	0	0	0.0952376	0	0	0.0100881	0.0202557	0	208.782	0	0	0	0	0	0	0	0	0	3.33747
ENSMUSG00000004591	109333	Pkn2	protein kinase N2 [Source:MGI Symbol;Acc:MGI:109211]	protein_coding	3	142790902	142882004	12877	3	1	3	3122	0	1304	18	1	3	2	1	0	0	0	1	0	8933	0	1	2	0	1250	0	2	0.0169333	0.00843609	0.0239427	20.5328	0	7.68548	0.24124	0.00521594	0.0176946	0.0157717	0.0152001	0	0	0	0.00721298	0	53.841
ENSMUSG00000004609	12489	Cd33	CD33 antigen [Source:MGI Symbol;Acc:MGI:99440]	protein_coding	7	43527456	43533171	2571	2	20	749	0	2042	0	1	1	1	8280	0	0	2520	392	0	1	1	0	1	7	1	13877	1751	0	0.0565411	0.845053	29.9396	0	67.5293	0	0.0671258	0.0261243	0.0295415	327.033	0	0	90.697	11.0076	0	0.0468179	0.0301876
ENSMUSG00000004610	110826	Etfb	electron transferring flavoprotein, beta polypeptide [Source:MGI Symbol;Acc:MGI:106098]	protein_coding	7	43444108	43457800	1139	6872	25	3246	392	9	15331	0	2652	1	0	1	0	491	699	0	1889	374	10866	4473	2812	1414	171	3568	0	438.526	2.38436	292.881	29.1469	0.671827	1021.54	0	156.386	0.0666824	0	0.171845	0	39.8889	44.3058	0	199.629	25.4847
ENSMUSG00000004612	72310	Nkg7	natural killer cell group 7 sequence [Source:MGI Symbol;Acc:MGI:1931250]	protein_coding	7	43437073	43438246	878	0	0	0	0	0	0	0	0	0	0	0	0	1	0	0	0	0	0	0	0	0	0	0	0	0	0	0	0	0	0	0	0	0	0	0	0	0.10539	0	0	0	0
ENSMUSG00000004613	233187	Lim2	lens intrinsic membrane protein 2 [Source:MGI Symbol;Acc:MGI:104698]	protein_coding	7	43430088	43435991	879	0	0	0	0	0	0	0	0	0	0	0	0	0	0	0	0	0	0	0	0	0	0	0	0	0	0	0	0	0	0	0	0	0	0	0	0	0	0	0	0	0
ENSMUSG00000004626	20911	Stxbp2	syntaxin binding protein 2 [Source:MGI Symbol;Acc:MGI:107370]	protein_coding	8	3630955	3643644	4159	3894	91	1086	0	1	3	9	823	0	2	0	0	16	0	0	0	0	171	0	16	0	0	7914	0	68.0524	2.37689	26.8353	0	0.0204432	0.0547445	0.373461	13.291	0	0.048832	0	0	0.35598	0	0	0	0
ENSMUSG00000004630	18545	Pcp2	Purkinje cell protein 2 (L7) [Source:MGI Symbol;Acc:MGI:97508]	protein_coding	8	3623371	3625545	1828	0	0	0	0	0	0	1	0	0	0	0	0	0	0	0	0	0	0	0	0	0	0	0	0	0	0	0	0	0	0	0.0944095	0	0	0	0	0	0	0	0	0	0
ENSMUSG00000004631	20392	Sgce	sarcoglycan, epsilon [Source:MGI Symbol;Acc:MGI:1329042]	protein_coding	6	4674350	4747204	3086	0	6	7197	3473	0	0	0	0	1622	0	0	1	0	0	1	1	5	0	0	1	0	0	0	4881	0	0.211208	239.674	95.31	0	0	0	0	39.9199	0	0	0.186238	0	0	0.0300977	0.0390048	0.125749
ENSMUSG00000004633	69993	Chn2	chimerin 2 [Source:MGI Symbol;Acc:MGI:1917243]	protein_coding	6	54039554	54301810	5745	0	0	2	0	0	0	1711	0	0	912	0	1	0	0	0	0	0	0	0	0	1	0	0	0	0	0	0.0357772	0	0	0	51.3987	0	0	16.1201	0	0.10004	0	0	0	0	0
ENSMUSG00000004637	80707	Wwox	WW domain-containing oxidoreductase [Source:MGI Symbol;Acc:MGI:1931237]	protein_coding	8	114439655	115352708	10173	1	0	1	1	0	0	0	0	0	0	0	0	0	0	0	0	0	472	0	0	0	0	0	0	0.00714475	0	0.0101022	0.00832493	0	0	0	0	0	0	0	0	0	0	0	0	0
ENSMUSG00000004642	20492	Slbp	stem-loop binding protein [Source:MGI Symbol;Acc:MGI:108402]	protein_coding	5	33634952	33652574	4472	0	23	254	4	0	1	0	63	3748	0	0	1	0	1	0	0	1	1024	5	283	0	0	4329	1302	0	0.558704	5.83711	0.0757509	0	0.016971	0	0.946207	63.655	0	0	0.128517	0	0.0161438	0	0	0.0173552
ENSMUSG00000004651	22173	Tyr	tyrosinase [Source:MGI Symbol;Acc:MGI:98880]	protein_coding	7	87427405	87493411	3307	0	0	0	0	0	0	0	0	0	0	0	0	0	0	0	0	0	0	0	0	0	0	0	0	0	0	0	0	0	0	0	0	0	0	0	0	0	0	0	0	0
ENSMUSG00000004654	14602	Ghrhr	growth hormone releasing hormone receptor [Source:MGI Symbol;Acc:MGI:95710]	protein_coding	6	55376295	55388530	1598	0	0	0	0	0	0	0	0	0	0	0	0	0	0	0	0	0	0	0	0	0	0	0	0	0	0	0	0	0	0	0	0	0	0	0	0	0	0	0	0	0
ENSMUSG00000004655	11826	Aqp1	aquaporin 1 [Source:MGI Symbol;Acc:MGI:103201]	protein_coding	6	55336432	55348555	2627	0	0	0	0	0	0	0	0	0	0	0	0	0	0	0	0	0	0	0	0	0	0	0	0	0	0	0	0	0	0	0	0	0	0	0	0	0	0	0	0	0
ENSMUSG00000004661	56380	Arid3b	AT rich interactive domain 3B (BRIGHT-like) [Source:MGI Symbol;Acc:MGI:1930768]	protein_coding	9	57790353	57836793	7976	0	1	0	0	0	0	534	5	0	448	0	0	0	0	0	0	0	1	0	0	3340	1	200	80	0	0.0136198	0	0	0	0	11.5544	0.0421049	0	5.7037	0	0	0	0	0	0	0
ENSMUSG00000004665	12798	Cnn2	calponin 2 [Source:MGI Symbol;Acc:MGI:105093]	protein_coding	10	79988584	79996062	2460	1	69	422	1	0	1	0	1	2	0	0	5	1	2	3958	600	0	0	17638	1589	1	0	8914	7649	0.0295462	3.04698	17.6296	0.0344266	0	0.0308513	0	0.0273031	0.061749	0	0	1.16815	0.0376149	0.0586951	149.441	29.3583	0
ENSMUSG00000004667	66420	Polr2e	polymerase (RNA) II (DNA directed) polypeptide E [Source:MGI Symbol;Acc:MGI:1913670]	protein_coding	10	80035949	80039795	2670	10004	2	1757	698	6	6578	4	1	3174	0	1	0	9	16674	2	6	0	6005	1308	0	4	2	492	0	272.332	0.0813719	67.628	22.1398	0.191064	186.978	0.258548	0.0251557	90.2881	0	0.0733078	0	0.311907	450.854	0.0695742	0.270492	0
ENSMUSG00000004668	268379	Abca13	ATP-binding cassette, sub-family A (ABC1), member 13 [Source:MGI Symbol;Acc:MGI:2388707]	protein_coding	11	9191942	9684259	19737	0	0	0	0	0	0	0	0	0	0	0	0	0	0	0	0	0	0	0	0	0	0	0	0	0	0	0	0	0	0	0	0	0	0	0	0	0	0	0	0	0
ENSMUSG00000004677	17925	Myo9b	myosin IXb [Source:MGI Symbol;Acc:MGI:106624]	protein_coding	8	71272714	71360712	7297	156	51	0	0	1099	314	1645	1	1	0	0	0	716	0	0	244	0	0	0	1	0	0	6421	441	1.55388	0.759245	0	0	12.8054	3.26583	38.9057	0.00920456	0.0104086	0	0	0	9.07953	0	0	4.02494	0
ENSMUSG00000004698	79221	Hdac9	histone deacetylase 9 [Source:MGI Symbol;Acc:MGI:1931221]	protein_coding	12	34371503	34528889	4422	0	0	1157	0	0	0	9	0	0	0	0	0	0	0	1	0	0	0	0	177	0	0	179	1	0	0	26.8894	0	0	0	0.351249	0	0	0	0	0	0	0	0.0210044	0	0
ENSMUSG00000004707	17085	Ly9	lymphocyte antigen 9 [Source:MGI Symbol;Acc:MGI:96885]	protein_coding	1	171588624	171607410	3307	0	0	0	0	0	0	0	0	0	0	0	0	0	0	0	0	0	0	0	0	0	0	0	191	0	0	0	0	0	0	0	0	0	0	0	0	0	0	0	0	0
ENSMUSG00000004709	18106	Cd244	CD244 natural killer cell receptor 2B4 [Source:MGI Symbol;Acc:MGI:109294]	protein_coding	1	171559193	171609746	4876	0	0	0	0	0	0	0	0	0	0	0	0	0	0	0	0	0	0	261	0	69	0	1	0	0	0	0	0	0	0	0	0	0	0	0	0	0	0	0	0	0
ENSMUSG00000004730	13733	Adgre1	adhesion G protein-coupled receptor E1 [Source:MGI Symbol;Acc:MGI:106912]	protein_coding	17	57358686	57483529	3245	1872	153	8	5	7714	852	129	2049	1889	1713	5	109	3335	13848	685	2	93	1	3069	12	8	1973	301	13519	41.9302	5.12192	0.253362	0.130492	202.117	19.9266	6.86067	42.4106	44.2132	53.6051	0.30159	19.3052	95.0989	308.091	19.6067	0.0741873	2.22433
ENSMUSG00000004748	67900	Mtfp1	mitochondrial fission process 1 [Source:MGI Symbol;Acc:MGI:1916686]	protein_coding	11	4091480	4095445	1738	0	0	0	0	0	0	0	0	0	0	0	0	0	0	0	0	0	0	0	0	0	0	0	0	0	0	0	0	0	0	0	0	0	0	0	0	0	0	0	0	0
ENSMUSG00000004768	19335	Rab23	RAB23, member RAS oncogene family [Source:MGI Symbol;Acc:MGI:99833]	protein_coding	1	33719887	33742564	8285	0	0	0	8	0	0	0	0	0	0	0	0	0	0	0	0	0	0	0	0	0	1	0	0	0	0	0	0.0817762	0	0	0	0	0	0	0	0	0	0	0	0	0
ENSMUSG00000004771	53869	Rab11a	RAB11A, member RAS oncogene family [Source:MGI Symbol;Acc:MGI:1858202]	protein_coding	9	64715299	64737758	2992	9129	12908	6647	529	1	2133	5713	9985	570	2879	43180	6	1	1225	1606	692	19940	1	16535	345	2963	415	872	6494	221.767	468.655	228.313	14.9735	0.0284169	54.105	329.53	224.147	14.4693	97.711	2824.77	1.15253	0.0309267	29.5585	49.8556	27.8393	517.243
ENSMUSG00000004788	217715	Eif2b2	eukaryotic translation initiation factor 2B, subunit 2 beta [Source:MGI Symbol;Acc:MGI:2145118]	protein_coding	12	85219481	85226628	1885	6395	0	0	219	0	41	1	0	0	0	0	0	1	0	0	2441	0	1	6523	0	1100	0	0	0	246.584	0	0	9.83926	0	1.65075	0.0915547	0	0	0	0	0	0.0490889	0	0	155.873	0
ENSMUSG00000004789	78920	Dlst	dihydrolipoamide S-succinyltransferase (E2 component of 2-oxo-glutarate complex) [Source:MGI Symbol;Acc:MGI:1926170]	protein_coding	12	85110833	85134091	2767	155	1	8297	905	0	61	0	3980	0	1	1	1	1	1	2	1	1	2650	0	1	0	0	2	3	4.07154	0.0392597	308.161	27.6993	0	1.67313	0	96.6098	0	0.036699	0.0707379	0.207708	0.0334415	0.0260914	0.0671352	0.0435016	0.0280493
ENSMUSG00000004791	18654	Pgf	placental growth factor [Source:MGI Symbol;Acc:MGI:105095]	protein_coding	12	85166639	85177296	1582	0	0	0	0	0	0	0	0	0	0	0	0	0	0	0	0	0	0	0	0	0	0	0	0	0	0	0	0	0	0	0	0	0	0	0	0	0	0	0	0	0
ENSMUSG00000004798	29869	Ulk2	unc-51 like kinase 2 [Source:MGI Symbol;Acc:MGI:1352758]	protein_coding	11	61775649	61855073	5977	24539	105	11858	1	25705	1946	933	11582	6436	10401	7	7	517	19	34847	8	6	527	6	4068	43	5	5	27	298.408	1.90837	203.889	0.0141692	365.656	24.7097	26.9395	130.151	81.7839	176.708	0.229232	0.673098	8.0039	0.229497	541.517	0.161109	0.077911
ENSMUSG00000004814	56221	Ccl24	chemokine (C-C motif) ligand 24 [Source:MGI Symbol;Acc:MGI:1928953]	protein_coding	5	135569937	135573043	1289	13	9699	0	4	2923	12650	1	4085	6268	1857	0	1	0	0	409	0	0	2	0	0	1	0	125	7	0.733038	817.391	0	0.262807	192.803	744.811	0.133887	212.856	369.327	146.293	0	0.445872	0	0	29.4713	0	0
ENSMUSG00000004815	110524	Dgkq	diacylglycerol kinase, theta [Source:MGI Symbol;Acc:MGI:102918]	protein_coding	5	108646693	108669672	7189	0	0	0	0	0	0	0	0	0	0	0	0	0	0	0	0	0	0	0	0	0	0	0	0	0	0	0	0	0	0	0	0	0	0	0	0	0	0	0	0	0
ENSMUSG00000004821	67366	Tmed11	transmembrane emp24 protein transport domain containing [Source:MGI Symbol;Acc:MGI:1914616]	protein_coding	5	108777235	108795363	763	0	0	0	0	0	0	0	0	0	0	0	0	0	0	0	0	0	0	0	0	0	0	0	0	0	0	0	0	0	0	0	0	0	0	0	0	0	0	0	0	0
ENSMUSG00000004837	71520	Grap	GRB2-related adaptor protein [Source:MGI Symbol;Acc:MGI:1918770]	protein_coding	11	61653265	61672784	1793	0	0	0	0	0	0	0	0	705	0	0	0	7	0	0	0	0	0	0	0	78	0	0	0	0	0	0	0	0	0	0	0	29.8637	0	0	0	0.361254	0	0	0	0
ENSMUSG00000004842	18736	Pou1f1	POU domain, class 1, transcription factor 1 [Source:MGI Symbol;Acc:MGI:97588]	protein_coding	16	65520511	65535005	3891	0	8	0	0	0	0	0	0	0	0	0	0	0	0	0	0	0	0	0	0	0	0	0	0	0	0.223349	0	0	0	0	0	0	0	0	0	0	0	0	0	0	0
ENSMUSG00000004843	68942	Chmp2b	charged multivesicular body protein 2B [Source:MGI Symbol;Acc:MGI:1916192]	protein_coding	16	65539133	65562697	1838	0	0	1404	0	0	0	0	0	0	0	0	0	0	0	0	0	0	1084	0	183	0	0	0	0	0	0	78.5032	0	0	0	0	0	0	0	0	0	0	0	0	0	0
ENSMUSG00000004846	26433	Plod3	procollagen-lysine, 2-oxoglutarate 5-dioxygenase 3 [Source:MGI Symbol;Acc:MGI:1347008]	protein_coding	5	136987019	136996648	4519	0	0	0	0	37	0	0	0	0	0	0	0	0	0	0	0	0	0	0	0	0	0	29	0	0	0	0	0	0.696142	0	0	0	0	0	0	0	0	0	0	0	0
ENSMUSG00000004849	11769	Ap1s1	adaptor protein complex AP-1, sigma 1 [Source:MGI Symbol;Acc:MGI:1098244]	protein_coding	5	137034993	137046135	2198	1	1195	1	0	3379	1	0	2	1147	0	3820	2	0	0	1	0	1	3	0	0	0	7	2846	0	0.033068	59.0604	0.0467561	0	130.707	0.0345287	0	0.0611153	39.6343	0	340.171	0.522956	0	0	0.0422573	0	0.0353104
ENSMUSG00000004864	26415	Mapk13	mitogen-activated protein kinase 13 [Source:MGI Symbol;Acc:MGI:1346864]	protein_coding	17	28769307	28778698	1512	0	0	0	0	0	0	0	0	0	0	0	0	0	0	0	0	0	0	0	0	0	0	0	0	0	0	0	0	0	0	0	0	0	0	0	0	0	0	0	0	0
ENSMUSG00000004865	20815	Srpk1	serine/arginine-rich protein specific kinase 1 [Source:MGI Symbol;Acc:MGI:106908]	protein_coding	17	28587648	28622521	9647	1143	0	24	566	1552	0	13	0	0	1	1	0	1	122	1	0	638	1153	6	19297	0	0	4	575	8.61173	0	0.255673	4.96883	13.6785	0	0.232564	0	0	0.0105262	0.0202894	0	0.00959185	0.913009	0.00962803	0	5.13286
ENSMUSG00000004872	18505	Pax3	paired box 3 [Source:MGI Symbol;Acc:MGI:97487]	protein_coding	1	78101267	78197134	6187	0	0	0	0	0	0	0	0	0	0	0	0	0	0	0	0	0	0	0	0	0	0	0	0	0	0	0	0	0	0	0	0	0	0	0	0	0	0	0	0	0
ENSMUSG00000004880	98386	Lbr	lamin B receptor [Source:MGI Symbol;Acc:MGI:2138281]	protein_coding	1	181815335	181843046	4761	2014	12	2	2947	0	0	0	0	2621	24678	1	3	0	0	6	19767	2	0	0	5833	0	0	2153	5310	30.7466	0.273803	0.0431716	52.4218	0	0	0	0	41.8123	526.351	0.0411115	0.362148	0	0	0.117053	499.755	0.0326034
ENSMUSG00000004885	12904	Crabp2	cellular retinoic acid binding protein II [Source:MGI Symbol;Acc:MGI:88491]	protein_coding	3	87948666	87953376	1322	0	0	0	0	0	0	0	0	0	0	0	0	0	0	0	0	0	0	0	0	0	0	0	0	0	0	0	0	0	0	0	0	0	0	0	0	0	0	0	0	0
ENSMUSG00000004891	18008	Nes	nestin [Source:MGI Symbol;Acc:MGI:101784]	protein_coding	3	87971078	87980451	6416	0	0	0	0	0	0	0	0	0	0	0	0	0	0	0	0	0	0	0	0	0	0	0	0	0	0	0	0	0	0	0	0	0	0	0	0	0	0	0	0	0
ENSMUSG00000004892	12032	Bcan	brevican [Source:MGI Symbol;Acc:MGI:1096385]	protein_coding	3	87987531	88000230	4064	0	0	0	0	0	0	0	0	0	0	0	0	0	0	0	0	0	0	0	0	0	0	0	0	0	0	0	0	0	0	0	0	0	0	0	0	0	0	0	0	0
ENSMUSG00000004894	73940	Hapln2	hyaluronan and proteoglycan link protein 2 [Source:MGI Symbol;Acc:MGI:2137300]	protein_coding	3	88021750	88027583	2371	0	0	0	0	0	22	0	0	0	0	0	0	0	0	0	0	0	0	0	0	0	0	0	0	0	0	0	0	0	0.704206	0	0	0	0	0	0	0	0	0	0	0
ENSMUSG00000004895	94315	Prcc	papillary renal cell carcinoma (translocation-associated) [Source:MGI Symbol;Acc:MGI:2137738]	protein_coding	3	87858903	87885608	2099	3	1	0	0	0	0	0	0	0	0	0	0	0	0	0	0	0	0	0	1	0	0	0	3	0.103883	0.0517539	0	0	0	0	0	0	0	0	0	0	0	0	0	0	0
ENSMUSG00000004896	229503	Rrnad1	ribosomal RNA adenine dimethylase domain containing 1 [Source:MGI Symbol;Acc:MGI:2387197]	protein_coding	3	87922601	87930717	6342	1	0	0	3	1	0	4772	788	0	0	109	0	0	805	0	0	0	1	1	702	0	0	0	0	0.0114607	0	0	0.0400613	0.0134064	0	129.857	8.3454	0	0	3.36404	0	0	9.16383	0	0	0
ENSMUSG00000004897	15191	Hdgf	hepatoma-derived growth factor [Source:MGI Symbol;Acc:MGI:1194494]	protein_coding	3	87906321	87916132	2873	19	3	5593	3117	763	0	551	36	0	239	1	1	349	3	16	10	5	2	707	1119	19638	1	89	1138	0.480678	0.113434	200.067	91.8821	22.5802	0	33.0985	0.841617	0	8.44745	0.068128	0.200045	11.2405	0.0753864	0.517266	0.418966	0.135072
ENSMUSG00000004902	71803	Slc25a18	solute carrier family 25 (mitochondrial carrier), member 18 [Source:MGI Symbol;Acc:MGI:1919053]	protein_coding	6	120773768	120793982	1367	0	0	0	0	0	0	0	0	0	0	0	0	0	0	0	0	0	0	0	0	0	0	0	0	0	0	0	0	0	0	0	0	0	0	0	0	0	0	0	0	0
ENSMUSG00000004929	50492	Thop1	thimet oligopeptidase 1 [Source:MGI Symbol;Acc:MGI:1354165]	protein_coding	10	81070035	81082559	5059	0	0	0	0	0	0	0	0	0	0	0	0	0	0	0	0	0	0	0	0	14	0	0	0	0	0	0	0	0	0	0	0	0	0	0	0	0	0	0	0	0
ENSMUSG00000004931	57267	Apba3	amyloid beta (A4) precursor protein-binding, family A, member 3 [Source:MGI Symbol;Acc:MGI:1888527]	protein_coding	10	81268172	81273246	2106	0	0	0	0	0	0	0	0	0	0	0	0	1	0	0	0	0	0	0	0	0	0	0	0	0	0	0	0	0	0	0	0	0	0	0	0	0.0439376	0	0	0	0
ENSMUSG00000004933	17179	Matk	megakaryocyte-associated tyrosine kinase [Source:MGI Symbol;Acc:MGI:99259]	protein_coding	10	81252935	81263365	4594	0	0	0	0	0	0	0	0	0	0	0	0	0	0	0	0	0	0	0	0	0	448	0	0	0	0	0	0	0	0	0	0	0	0	0	0	0	0	0	0	0
ENSMUSG00000004934	59004	Pias4	protein inhibitor of activated STAT 4 [Source:MGI Symbol;Acc:MGI:2136940]	protein_coding	10	81153266	81167923	4582	0	0	0	0	1	1	0	0	0	36	0	0	0	0	1	0	0	0	10126	0	2	2	1	680	0	0	0	0	0.018556	0.0165635	0	0	0	0.797831	0	0	0	0	0.020271	0	0
ENSMUSG00000004936	26395	Map2k1	mitogen-activated protein kinase kinase 1 [Source:MGI Symbol;Acc:MGI:1346866]	protein_coding	9	64185770	64253631	3391	0	0	908	1	4435	0	1	0	0	0	0	0	0	0	1	0	0	1	1	0	0	1	0	1	0	0	27.5185	0.0249748	111.2	0	0.0508937	0	0	0	0	0	0	0	0.0273906	0	0
ENSMUSG00000004937	52551	Sgta	small glutamine-rich tetratricopeptide repeat (TPR)-containing, alpha [Source:MGI Symbol;Acc:MGI:1098703]	protein_coding	10	81044075	81060178	1969	1177	0	0	6209	3	2	0	1	0	0	0	0	6234	2	0	0	1	8506	5	0	368	2	0	6	43.4477	0	0	267.058	0.129543	0.077089	0	0.0341116	0	0	0	0	292.965	0.0733317	0	0	0.0394171
ENSMUSG00000004939	69564	Nmrk2	nicotinamide riboside kinase 2 [Source:MGI Symbol;Acc:MGI:1916814]	protein_coding	10	81198170	81202037	1840	0	0	0	0	0	0	0	0	0	0	0	0	0	0	0	0	0	0	0	0	0	0	0	0	0	0	0	0	0	0	0	0	0	0	0	0	0	0	0	0	0
ENSMUSG00000004945	70544	Tmem242	transmembrane protein 242 [Source:MGI Symbol;Acc:MGI:1917794]	protein_coding	17	5410870	5440259	1837	288	16	293	0	0	1	1	1	0	0	0	0	0	1009	1	0	1	1	0	0	0	0	1556	440	11.3951	0.946165	16.3917	0	0	0.0413142	0.0939469	0.0365627	0	0	0	0	0	39.6542	0.0505616	0	0.0422495
ENSMUSG00000004947	74198	Dtx2	deltex 2 homolog (Drosophila) [Source:MGI Symbol;Acc:MGI:1921448]	protein_coding	5	135994800	136032872	7032	0	3	0	0	0	1	0	0	0	0	0	0	0	0	0	0	5	0	0	0	0	1	347	9	0	0.0463445	0	0	0	0.0107927	0	0	0	0	0	0	0	0	0	0	0.0551851
ENSMUSG00000004948	22788	Zp3	zona pellucida glycoprotein 3 [Source:MGI Symbol;Acc:MGI:99215]	protein_coding	5	135980099	135988624	1323	0	0	0	0	0	0	0	0	0	0	0	0	0	0	0	0	0	0	0	0	0	0	0	0	0	0	0	0	0	0	0	0	0	0	0	0	0	0	0	0	0
ENSMUSG00000004951	15507	Hspb1	heat shock protein 1 [Source:MGI Symbol;Acc:MGI:96240]	protein_coding	5	135887919	135889563	1031	0	0	0	0	0	0	0	0	0	0	0	0	0	0	0	0	0	0	0	0	0	0	0	0	0	0	0	0	0	0	0	0	0	0	0	0	0	0	0	0	0
ENSMUSG00000004952	54153	Rasa4	RAS p21 protein activator 4 [Source:MGI Symbol;Acc:MGI:1858600]	protein_coding	5	136083916	136111860	7485	91	5	1	0	2	6342	0	4415	1761	6092	835	1736	5	1	464	3	16095	3	0	7	0	2400	677	8	0.883661	0.0725661	0.0137301	0	0.0227184	64.3047	0	39.6174	17.8691	82.6479	21.8351	133.297	0.061812	0.00964529	5.75779	0.0482441	166.89
ENSMUSG00000004961	53420	Syt5	synaptotagmin V [Source:MGI Symbol;Acc:MGI:1926368]	protein_coding	7	4539768	4546567	1747	0	0	0	0	0	0	0	0	0	0	0	0	0	0	0	0	0	0	0	0	0	0	0	0	0	0	0	0	0	0	0	0	0	0	0	0	0	0	0	0	0
ENSMUSG00000004980	102642938	Hnrnpa2b1	heterogeneous nuclear ribonucleoprotein A2/B1 [Source:MGI Symbol;Acc:MGI:104819]	protein_coding	6	51460434	51469894	4086	10550	9730	7615	429	51884	22653	1702	1336	12840	284	18	17	6002	71903	53394	12592	2942	7511	1828	26001	916	41620	20500	25059	187.668	258.684	191.53	8.89178	1079.63	420.761	71.8874	21.9612	238.672	7.05803	0.862254	2.39119	135.923	1270.45	1213.73	370.946	55.8824
ENSMUSG00000004988	108017	Fxyd4	FXYD domain-containing ion transport regulator 4 [Source:MGI Symbol;Acc:MGI:1889005]	protein_coding	6	117933729	117937335	1199	0	0	0	0	0	0	0	0	0	0	0	0	0	0	0	0	0	0	0	0	0	0	0	0	0	0	0	0	0	0	0	0	0	0	0	0	0	0	0	0	0
ENSMUSG00000004994	67736	Ccdc130	coiled-coil domain containing 130 [Source:MGI Symbol;Acc:MGI:1914986]	protein_coding	8	84257795	84270380	2694	0	1	135	0	1	1	1	2745	7238	0	0	1	0	0	0	969	1	0	1	0	0	0	0	53	0	0.0403235	5.14994	0	0.0315603	0.0281716	0.0640611	68.4372	204.059	0	0	0.213337	0	0	0	43.2953	0.0288093
ENSMUSG00000004996	67873	Mri1	methylthioribose-1-phosphate isomerase homolog (S. cerevisiae) [Source:MGI Symbol;Acc:MGI:1915123]	protein_coding	8	84249906	84257326	3273	0	27	1	0	0	0	2	0	0	3	1	0	0	0	1	0	0	0	0	3087	0	0	2481	6699	0	0.896135	0.0313993	0	0	0	0.105457	0	0	0.0930762	0.0598019	0	0	0	0.0283781	0	0
ENSMUSG00000005034	18749	Prkacb	protein kinase, cAMP dependent, catalytic, beta [Source:MGI Symbol;Acc:MGI:97594]	protein_coding	3	146729574	146812990	8772	43	8	1742	397	1	1	4	203	3198	73	0	5	1754	3356	10550	0	2	15507	2	6	1	290	396	1430	0.356292	0.0990712	20.4087	3.83285	0.00969259	0.00865187	0.0786961	1.55434	27.6895	0.845061	0	0.327593	18.5023	27.6204	111.708	0	0.0176955
ENSMUSG00000005043	27029	Sgsh	N-sulfoglucosamine sulfohydrolase (sulfamidase) [Source:MGI Symbol;Acc:MGI:1350341]	protein_coding	11	119343425	119355536	4414	0	0	0	0	0	0	365	257	0	1	0	0	18	0	0	0	0	0	0	0	0	0	83	0	0	0	0	0	0	0	14.2709	3.91064	0	0.0230055	0	0	0.377342	0	0	0	0
ENSMUSG00000005045	269610	Chd5	chromodomain helicase DNA binding protein 5 [Source:MGI Symbol;Acc:MGI:3036258]	protein_coding	4	152338651	152390194	9583	0	0	0	0	0	0	0	0	0	0	0	0	0	0	0	0	0	0	0	0	0	1	66	0	0	0	0	0	0	0	0	0	0	0	0	0	0	0	0	0	0
ENSMUSG00000005054	13014	Cstb	cystatin B [Source:MGI Symbol;Acc:MGI:109514]	protein_coding	10	78425670	78427619	599	6344	429	2164	3763	435	181	2	2	230	1	0	1	1218	2	517	13036	10761	14259	2859	918	2	5504	3473	2785	769.791	77.8012	371.276	532.031	61.7449	22.933	0.576229	0.224259	29.1633	0.169526	0	0.959481	188.155	0.241052	80.1666	2619.58	1394.3
ENSMUSG00000005057	23921	Sh2b2	SH2B adaptor protein 2 [Source:MGI Symbol;Acc:MGI:1345171]	protein_coding	5	136218147	136246556	5406	0	0	1338	0	0	0	0	0	1	0	0	0	0	0	0	0	0	0	0	1	0	0	0	2	0	0	25.4358	0	0	0	0	0	0.0140494	0	0	0	0	0	0	0	0
ENSMUSG00000005069	19305	Pex5	peroxisomal biogenesis factor 5 [Source:MGI Symbol;Acc:MGI:1098808]	protein_coding	6	124396816	124415067	3943	0	0	96	0	13	1	1	0	0	0	0	0	0	0	0	0	3	1	0	10	1858	0	0	0	0	0	2.50213	0	0.280321	0.0192478	0.0437688	0	0	0	0	0	0	0	0	0	0.0590507
ENSMUSG00000005078	104771	Jkamp	JNK1/MAPK8-associated membrane protein [Source:MGI Symbol;Acc:MGI:1915057]	protein_coding	12	72085589	72101461	2692	3265	0	0	1	0	321	1	0	863	0	0	0	537	0	0	1	1	228	0	0	2159	1	10	2217	88.1545	0	0	0.0314597	0	9.04979	0.0641087	0	24.3484	0	0	0	18.4584	0	0	0.0447136	0.0288307
ENSMUSG00000005087	12505	Cd44	CD44 antigen [Source:MGI Symbol;Acc:MGI:88338]	protein_coding	2	102811141	102901665	6776	2	8	0	2	0	0	0	1	1	1	0	1	0	0	0	0	0	514	13782	184	0	1	631	2606	0.0214532	0.128254	0	0.0249969	0	0	0	0.00991229	0.0112089	0.0149862	0	0.0848184	0	0	0	0	0
ENSMUSG00000005089	20511	Slc1a2	solute carrier family 1 (glial high affinity glutamate transporter), member 2 [Source:MGI Symbol;Acc:MGI:101931]	protein_coding	2	102658659	102790784	13133	1	0	0	1	0	0	1	0	0	0	0	0	0	0	0	0	0	0	0	0	0	0	0	0	0.00553442	0	0	0.0064486	0	0	0.013141	0	0	0	0	0	0	0	0	0	0
ENSMUSG00000005102	27103	Eif2ak4	eukaryotic translation initiation factor 2 alpha kinase 4 [Source:MGI Symbol;Acc:MGI:1353427]	protein_coding	2	118388618	118475234	7457	1	14	0	0	0	0	0	0	0	0	0	0	0	0	0	0	0	0	599	0	1	0	2370	0	0.00974703	0.203948	0	0	0	0	0	0	0	0	0	0	0	0	0	0	0
ENSMUSG00000005103	22388	Wdr1	WD repeat domain 1 [Source:MGI Symbol;Acc:MGI:1337100]	protein_coding	5	38526814	38561666	2948	454	9586	14631	2368	418	14168	4	5334	474	13288	9878	327	4800	2477	18	250	2619	4408	233	11749	5221	5751	3465	5174	11.1935	353.237	510.05	68.0274	12.0556	364.745	0.234166	121.527	12.212	457.716	655.847	63.7505	150.664	60.6605	0.56712	10.2077	68.9507
ENSMUSG00000005107	117591	Slc2a9	solute carrier family 2 (facilitated glucose transporter), member 9 [Source:MGI Symbol;Acc:MGI:2152844]	protein_coding	5	38349273	38503143	5083	1	1	0	0	0	0	0	0	0	0	0	0	0	0	0	0	0	0	0	0	0	67	1	0	0.0142993	0.0213715	0	0	0	0	0	0	0	0	0	0	0	0	0	0	0
ENSMUSG00000005124	22402	Wisp1	WNT1 inducible signaling pathway protein 1 [Source:MGI Symbol;Acc:MGI:1197008]	protein_coding	15	66891320	66923201	5518	0	0	0	0	0	0	0	0	0	0	0	0	0	0	0	0	0	0	0	0	0	0	0	319	0	0	0	0	0	0	0	0	0	0	0	0	0	0	0	0	0
ENSMUSG00000005125	17988	Ndrg1	N-myc downstream regulated gene 1 [Source:MGI Symbol;Acc:MGI:1341799]	protein_coding	15	66929321	66969640	6593	0	0	0	0	0	0	0	0	0	0	0	0	0	0	0	0	0	0	0	0	0	0	0	0	0	0	0	0	0	0	0	0	0	0	0	0	0	0	0	0	0
ENSMUSG00000005131	75311	4930550C14Rik	RIKEN cDNA 4930550C14 gene [Source:MGI Symbol;Acc:MGI:1922561]	protein_coding	9	53405286	53432803	1237	0	0	0	0	0	1	0	0	0	0	0	0	0	0	0	0	0	0	0	0	0	7	0	0	0	0	0	0	0	0.0613534	0	0	0	0	0	0	0	0	0	0	0
ENSMUSG00000005142	17159	Man2b1	mannosidase 2, alpha B1 [Source:MGI Symbol;Acc:MGI:107286]	protein_coding	8	85083269	85098739	4325	107	1087	4690	667	23034	11770	204	26264	11932	5651	3644	7	2643	1705	1296	2	3	11	17503	5851	16	13	6823	520	1.79818	27.3023	111.443	13.0608	452.816	206.537	8.14022	407.87	209.538	132.679	164.912	0.930197	56.5465	28.4607	27.8323	0.0556619	0.0538352
ENSMUSG00000005148	12224	Klf5	Kruppel-like factor 5 [Source:MGI Symbol;Acc:MGI:1338056]	protein_coding	14	99298691	99313405	1721	0	1	1	0	0	0	0	0	0	0	3138	0	0	0	0	1	0	0	0	0	0	0	0	2	0	0.0631212	0.0597152	0	0	0	0	0	0	0	356.889	0	0	0	0	0.0699413	0
ENSMUSG00000005150	67836	Wdr83	WD repeat domain containing 83 [Source:MGI Symbol;Acc:MGI:1915086]	protein_coding	8	85075035	85081306	2818	0	4	0	0	446	0	0	0	0	0	0	0	0	0	0	0	0	0	0	0	0	0	335	0	0	0.154197	0	0	13.4565	0	0	0	0	0	0	0	0	0	0	0	0
ENSMUSG00000005161	21672	Prdx2	peroxiredoxin 2 [Source:MGI Symbol;Acc:MGI:109486]	protein_coding	8	84969587	84974834	3050	145	36	3466	1330	4	1251	101	7	0	2	0	5	8423	1218	511	5770	0	8802	4923	0	5471	1267	5627	1187	3.45545	1.28221	116.787	36.9302	0.111506	31.129	5.71496	0.154151	0	0.0665877	0	0.942179	255.542	28.8307	15.5615	227.714	0
ENSMUSG00000005198	20020	Polr2a	polymerase (RNA) II (DNA directed) polypeptide A [Source:MGI Symbol;Acc:MGI:98086]	protein_coding	11	69733997	69758637	7067	113	10	464	986	0	0	36	366	308	0	3	0	0	0	0	249	0	0	3	64	24	0	1236	268	1.1622	0.153717	6.74759	11.816	0	0	0.879142	3.47851	3.31017	0	0.0830898	0	0	0	0	4.2411	0
ENSMUSG00000005202	20415	Shbg	sex hormone binding globulin [Source:MGI Symbol;Acc:MGI:98295]	protein_coding	11	69614804	69617905	1506	0	0	0	0	0	0	0	0	0	0	0	0	0	0	0	0	0	0	0	0	0	0	0	0	0	0	0	0	0	0	0	0	0	0	0	0	0	0	0	0	0
ENSMUSG00000005204	80886	Senp3	SUMO/sentrin specific peptidase 3 [Source:MGI Symbol;Acc:MGI:2158736]	protein_coding	11	69673115	69682084	3632	105	2176	0	104	2561	0	687	0	0	1	0	0	1	1	2	0	0	1	3	3	1	620	35	0	2.10126	65.0832	0	2.42503	59.9518	0	32.644	0	0	0.0279588	0	0	0.025477	0.0198775	0.0511462	0	0
ENSMUSG00000005220	53419	Corin	corin [Source:MGI Symbol;Acc:MGI:1349451]	protein_coding	5	72300025	72504473	5400	0	0	0	0	0	0	0	0	0	0	0	0	0	0	0	0	0	0	0	0	0	0	0	0	0	0	0	0	0	0	0	0	0	0	0	0	0	0	0	0	0
ENSMUSG00000005225	231999	Plekha8	pleckstrin homology domain containing, family A (phosphoinositide binding specific) member 8 [Source:MGI Symbol;Acc:MGI:2681164]	protein_coding	6	54595111	54645839	7005	0	0	0	0	0	0	0	0	0	0	0	0	0	0	0	1888	0	0	0	0	0	0	0	0	0	0	0	0	0	0	0	0	0	0	0	0	0	0	0	32.442	0
ENSMUSG00000005232	14378	G6pc2	glucose-6-phosphatase, catalytic, 2 [Source:MGI Symbol;Acc:MGI:1277193]	protein_coding	2	69211073	69227841	1974	0	0	0	0	0	0	0	0	0	0	0	0	0	0	0	0	0	0	0	0	0	0	0	0	0	0	0	0	0	0	0	0	0	0	0	0	0	0	0	0	0
ENSMUSG00000005233	66442	Spc25	SPC25, NDC80 kinetochore complex component, homolog (S. cerevisiae) [Source:MGI Symbol;Acc:MGI:1913692]	protein_coding	2	69193895	69206194	3188	0	9	1	0	0	0	0	0	0	0	1	1	0	0	0	0	1	0	0	653	0	0	697	10075	0	0.306676	0.0322365	0	0	0	0	0	0	0	0.0613964	0.180279	0	0	0	0	0.0243452
ENSMUSG00000005237	327954	Dnah2	dynein, axonemal, heavy chain 2 [Source:MGI Symbol;Acc:MGI:107731]	protein_coding	11	69420809	69549110	14810	4	0	0	1168	3	1	1	0	0	0	0	0	2	1	0	0	0	21726	3	0	1	0	0	0	0.0196309	0	0	6.67909	0.0172228	0.00512452	0.011653	0	0	0	0	0	0.012496	0.00487475	0	0	0
ENSMUSG00000005251	72388	Ripk4	receptor-interacting serine-threonine kinase 4 [Source:MGI Symbol;Acc:MGI:1919638]	protein_coding	16	97741933	97763737	3953	0	0	0	0	0	0	0	0	0	0	0	0	0	0	0	0	0	0	0	0	0	0	0	0	0	0	0	0	0	0	0	0	0	0	0	0	0	0	0	0	0
ENSMUSG00000005262	22230	Ufd1l	ubiquitin fusion degradation 1 like [Source:MGI Symbol;Acc:MGI:109353]	protein_coding	16	18811779	18835261	4336	3957	233	5	2750	0	19756	4271	2	2	3537	18241	2	1	1	1	1	4	1	544	2	1504	3	6	7348	66.3305	5.83744	0.118508	53.7122	0	345.795	169.993	0.0309805	0.0350329	82.8341	823.419	0.265096	0.0213405	0.0166501	0.021421	0.0277604	0.0715981
ENSMUSG00000005267	170740	Zfp287	zinc finger protein 287 [Source:MGI Symbol;Acc:MGI:2176561]	protein_coding	11	62700356	62731905	7632	0	0	0	0	0	0	1	0	0	0	0	0	0	0	0	0	0	0	0	0	0	0	24	0	0	0	0	0	0	0	0.0226128	0	0	0	0	0	0	0	0	0	0
ENSMUSG00000005268	19116	Prlr	prolactin receptor [Source:MGI Symbol;Acc:MGI:97763]	protein_coding	15	10177238	10349180	15339	11788	6657	0	9920	6	2	12889	0	1	0	0	1	2	6	1	7493	3740	37502	3	1	38	62	74	45	55.8572	47.1452	0	54.7702	0.0332577	0.00989558	145.015	0	0.00495151	0	0	0.0374685	0.012065	0.0282398	0.00605526	58.7994	18.9237
ENSMUSG00000005299	56384	Letm1	leucine zipper-EF-hand containing transmembrane protein 1 [Source:MGI Symbol;Acc:MGI:1932557]	protein_coding	5	33739673	33782817	9650	130	2	0	0	0	0	0	0	0	0	0	0	0	0	0	0	0	0	0	0	0	0	0	1	0.979157	0.0225143	0	0	0	0	0	0	0	0	0	0	0	0	0	0	0
ENSMUSG00000005312	56085	Ubqln1	ubiquilin 1 [Source:MGI Symbol;Acc:MGI:1860276]	protein_coding	13	58176156	58215653	3686	0	0	0	0	0	0	0	0	0	0	0	0	0	0	413	0	0	255	0	0	20	74	1	0	0	0	0	0	0	0	0	0	0	0	0	0	0	0	10.407	0	0
ENSMUSG00000005320	14186	Fgfr4	fibroblast growth factor receptor 4 [Source:MGI Symbol;Acc:MGI:95525]	protein_coding	13	55152640	55168759	3542	0	0	0	817	0	0	0	0	0	0	0	0	0	0	0	0	0	0	0	0	0	0	0	0	0	0	0	19.5345	0	0	0	0	0	0	0	0	0	0	0	0	0
ENSMUSG00000005338	94332	Cadm3	cell adhesion molecule 3 [Source:MGI Symbol;Acc:MGI:2137858]	protein_coding	1	173333258	173367695	7248	0	0	0	0	0	0	0	0	0	0	0	0	0	0	0	0	0	0	0	0	0	0	0	0	0	0	0	0	0	0	0	0	0	0	0	0	0	0	0	0	0
ENSMUSG00000005339	14125	Fcer1a	Fc receptor, IgE, high affinity I, alpha polypeptide [Source:MGI Symbol;Acc:MGI:95494]	protein_coding	1	173221284	173227214	998	0	0	0	0	0	0	0	0	0	0	0	0	0	0	0	0	0	0	0	0	0	0	0	0	0	0	0	0	0	0	0	0	0	0	0	0	0	0	0	0	0
ENSMUSG00000005354	56551	Txn2	thioredoxin 2 [Source:MGI Symbol;Acc:MGI:1929468]	protein_coding	15	77915047	77929006	4208	24	0	0	15	1	0	0	4537	0	1401	0	0	250	1	0	0	0	2	1	2296	729	0	0	0	0.414545	0	0	0.301888	0.0202052	0	0	72.417	0	33.8085	0	0	5.49742	0.0171566	0	0	0
ENSMUSG00000005355	12365	Casp14	caspase 14 [Source:MGI Symbol;Acc:MGI:1335092]	protein_coding	10	78711997	78718293	2329	0	0	0	0	0	0	0	0	0	0	0	0	0	0	0	0	0	0	0	0	0	0	0	0	0	0	0	0	0	0	0	0	0	0	0	0	0	0	0	0	0
ENSMUSG00000005357	20513	Slc1a6	solute carrier family 1 (high affinity aspartate/glutamate transporter), member 6 [Source:MGI Symbol;Acc:MGI:1096331]	protein_coding	10	78780496	78814825	2089	0	0	0	25	0	0	0	0	0	0	0	0	0	0	0	0	0	0	0	0	0	0	0	0	0	0	0	1.01352	0	0	0	0	0	0	0	0	0	0	0	0	0
ENSMUSG00000005360	20512	Slc1a3	solute carrier family 1 (glial high affinity glutamate transporter), member 3 [Source:MGI Symbol;Acc:MGI:99917]	protein_coding	15	8634124	8710764	8537	0	0	0	0	84	2	417	1	1	0	0	0	14	27	31	7	36	0	2	0	7997	1	0	0	0	0	0	0	0.83659	0.0177801	8.4299	0.0078676	0.00889672	0	0	0	0.151746	0.228331	0.337276	0.0986977	0.327287
ENSMUSG00000005362	58799	Crbn	cereblon [Source:MGI Symbol;Acc:MGI:1913277]	protein_coding	6	106778249	106800074	5179	4171	52	1	0	0	0	0	0	0	0	0	0	1	6	2	1	0	0	0	0	1	0	8054	2	58.537	1.09072	0.0198436	0	0	0	0	0	0	0	0	0	0.0178669	0.0836397	0.0358685	0.0232417	0
ENSMUSG00000005364	16192	Il5ra	interleukin 5 receptor, alpha [Source:MGI Symbol;Acc:MGI:96558]	protein_coding	6	106711975	106745109	1704	0	0	0	0	0	0	0	0	0	0	0	0	0	0	0	0	0	0	0	0	0	0	0	0	0	0	0	0	0	0	0	0	0	0	0	0	0	0	0	0	0
ENSMUSG00000005370	17688	Msh6	mutS homolog 6 (E. coli) [Source:MGI Symbol;Acc:MGI:1343961]	protein_coding	17	87975050	87990883	4254	0	0	0	0	0	0	0	0	0	1899	0	0	0	0	0	1	0	0	0	0	0	0	0	0	0	0	0	0	0	0	0	0	0	45.3306	0	0	0	0	0	0.0282955	0
ENSMUSG00000005371	225055	Fbxo11	F-box protein 11 [Source:MGI Symbol;Acc:MGI:2147134]	protein_coding	17	87990859	88065291	4144	8	67	633	0	0	2	0	1136	1	1	8108	3	94	0	2	5	10109	95	0	1265	0	0	8775	33	0.140316	1.75635	15.6982	0	0	0.0366285	0	18.4122	0.018328	0.0245044	382.962	0.416068	2.09895	0	0.044827	0.145233	189.33
ENSMUSG00000005373	58805	Mlxipl	MLX interacting protein-like [Source:MGI Symbol;Acc:MGI:1927999]	protein_coding	5	135106891	135138382	5367	0	0	0	3	0	0	4	0	0	0	0	0	0	0	0	0	0	0	0	0	0	0	0	0	0	0	0	0.047339	0	0	0.128623	0	0	0	0	0	0	0	0	0	0
ENSMUSG00000005374	27368	Tbl2	transducin (beta)-like 2 [Source:MGI Symbol;Acc:MGI:1351652]	protein_coding	5	135149657	135163873	5968	0	0	0	241	0	0	0	0	0	0	0	0	0	0	0	0	0	0	0	0	0	0	0	0	0	0	0	3.41994	0	0	0	0	0	0	0	0	0	0	0	0	0
ENSMUSG00000005378	66138	Wbscr22	Williams Beuren syndrome chromosome region 22 [Source:MGI Symbol;Acc:MGI:1913388]	protein_coding	5	135052957	135064959	3386	0	0	0	0	0	22	0	0	0	0	0	0	0	6	0	0	0	0	10351	0	22	0	0	145	0	0	0	0	0	0.49311	0	0	0	0	0	0	0	0.12793	0	0	0
ENSMUSG00000005397	18073	Nid1	nidogen 1 [Source:MGI Symbol;Acc:MGI:97342]	protein_coding	13	13437602	13512275	6046	0	2	3	1	0	0	0	1	0	4	3	2	1890	1	6	574	54910	0	221	1	5	0	6	1535	0	0.035935	0.050994	0.0140075	0	0	0	0.0111091	0	0.0671824	0.0971213	0.190119	28.926	0.011941	0.0921749	11.4277	704.878
ENSMUSG00000005410	17218	Mcm5	minichromosome maintenance deficient 5, cell division cycle 46 (S. cerevisiae) [Source:MGI Symbol;Acc:MGI:103197]	protein_coding	8	75109528	75128439	3422	0	0	0	0	0	0	0	0	0	0	0	0	0	0	0	0	0	0	0	0	0	0	0	779	0	0	0	0	0	0	0	0	0	0	0	0	0	0	0	0	0
ENSMUSG00000005413	15368	Hmox1	heme oxygenase 1 [Source:MGI Symbol;Acc:MGI:96163]	protein_coding	8	75093591	75100596	2161	3926	578	134	5	4	69	1	944	10160	0	1	2	9018	2	1	1	1	1	5	2	6	1	12	0	132.048	29.0555	6.37259	0.19595	0.157378	2.42327	0.0798614	29.3403	357.087	0	0.0905746	0.53191	386.145	0.0668163	0.0429808	0.0557006	0.035915
ENSMUSG00000005417	26936	Mprip	myosin phosphatase Rho interacting protein [Source:MGI Symbol;Acc:MGI:1349438]	protein_coding	11	59661305	59780860	13327	0	0	0	71	0	8539	1	2	0	3522	0	1	303	973	9	4416	4	134	5	0	9693	0	0	0	0	0	0	0.451186	0	48.6276	0.0129497	0.0100796	0	26.8362	0	0.0431252	2.1038	5.27094	0.0627249	39.8851	0.0232948
ENSMUSG00000005442	71722	Cic	capicua homolog (Drosophila) [Source:MGI Symbol;Acc:MGI:1918972]	protein_coding	7	25267704	25294159	10294	0	0	531	1449	0	0	155	3	79	332	0	0	0	1	0	0	0	0	0	3327	301	2688	26	5	0	0	5.30123	11.921	0	0	2.5986	0.0195742	0.582878	3.27505	0	0	0	0.00701331	0	0	0
ENSMUSG00000005447	18476	Pafah1b3	platelet-activating factor acetylhydrolase, isoform 1b, subunit 3 [Source:MGI Symbol;Acc:MGI:108414]	protein_coding	7	25295049	25297986	2107	0	4	0	0	0	0	0	0	0	0	0	0	0	0	0	0	0	0	4	94	294	54	828	0	0	0.20623	0	0	0	0	0	0	0	0	0	0	0	0	0	0	0
ENSMUSG00000005465	50931	Il27ra	interleukin 27 receptor, alpha [Source:MGI Symbol;Acc:MGI:1355318]	protein_coding	8	84030287	84042575	2657	0	0	0	0	0	0	0	0	0	0	0	0	0	0	0	0	0	0	0	0	0	0	0	0	0	0	0	0	0	0	0	0	0	0	0	0	0	0	0	0	0
ENSMUSG00000005469	18747	Prkaca	protein kinase, cAMP dependent, catalytic, alpha [Source:MGI Symbol;Acc:MGI:97592]	protein_coding	8	83972978	83996445	2293	662	3	53	6477	75	10194	1	0	1	2	1	0	1	0	3	1	10255	4082	2	1	5271	2	225	3136	20.9841	0.142126	2.37541	239.221	2.78097	337.403	0.0752641	0	0.0331231	0.0885706	0.0853606	0	0.0403544	0	0.12152	0.0524941	347.106
ENSMUSG00000005470	66929	Asf1b	anti-silencing function 1B histone chaperone [Source:MGI Symbol;Acc:MGI:1914179]	protein_coding	8	83955507	83970197	2338	0	1	0	0	0	0	0	0	0	4	0	4	0	0	1	0	0	0	0	5674	0	0	555	4653	0	0.0464634	0	0	0	0	0	0	0	0.173732	0	0.983283	0	0	0.0397269	0	0
ENSMUSG00000005474	59310	Myl10	myosin, light chain 10, regulatory [Source:MGI Symbol;Acc:MGI:1891705]	protein_coding	5	136693146	136701094	1203	0	0	0	0	0	0	0	0	0	0	0	0	0	0	0	0	0	0	0	0	0	0	0	0	0	0	0	0	0	0	0	0	0	0	0	0	0	0	0	0	0
ENSMUSG00000005481	68278	Ddx39	DEAD (Asp-Glu-Ala-Asp) box polypeptide 39 [Source:MGI Symbol;Acc:MGI:1915528]	protein_coding	8	83715177	83726892	5155	0	7	1	3	7471	0	1	0	6	1	3	2	0	0	2	2	2	0	0	5620	869	0	2	19594	0	0.147511	0.019936	0.0492858	123.222	0	0.0334783	0	0.0884011	0.0196986	0.113908	0.222979	0	0	0.0360355	0.0466999	0.0301115
ENSMUSG00000005483	81489	Dnajb1	DnaJ (Hsp40) homolog, subfamily B, member 1 [Source:MGI Symbol;Acc:MGI:1931874]	protein_coding	8	83608175	83611902	2263	0	1	376	0	0	0	0	0	521	9	0	1	0	0	0	0	0	28	0	0	0	1	0	459	0	0.0480033	17.0753	0	0	0	0	0	17.4859	0.403851	0	0.253968	0	0	0	0	0
ENSMUSG00000005493	55993	Msh4	mutS homolog 4 (E. coli) [Source:MGI Symbol;Acc:MGI:1860077]	protein_coding	3	153857149	153906138	6895	19	0	0	59	0	0	1	0	0	0	0	0	0	0	0	0	0	0	0	0	0	0	0	0	0.200288	0	0	0.724682	0	0	0.0250298	0	0	0	0	0	0	0	0	0	0
ENSMUSG00000005501	227334	Usp40	ubiquitin specific peptidase 40 [Source:MGI Symbol;Acc:MGI:2443184]	protein_coding	1	87945119	88008551	11871	1	2	8	0	0	0	0	0	2	3	15218	1	0	0	1	147	1	0	58	1507	0	2	1	1	0.00612278	0.018302	0.0692578	0	0	0	0	0	0.0127961	0.0256624	250.918	0.0484146	0	0	0.00782424	1.49054	0.00653798
ENSMUSG00000005503	14028	Evx1	even skipped homeotic gene 1 homolog [Source:MGI Symbol;Acc:MGI:95461]	protein_coding	6	52313498	52318378	2877	0	0	0	0	0	0	0	0	0	0	0	0	0	0	0	0	0	0	0	0	0	0	0	0	0	0	0	0	0	0	0	0	0	0	0	0	0	0	0	0	0
ENSMUSG00000005505	67136	Kbtbd4	kelch repeat and BTB (POZ) domain containing 4 [Source:MGI Symbol;Acc:MGI:1914386]	protein_coding	2	90904740	90911626	3139	0	2	2	0	0	0	0	0	1	1	23813	2	0	0	5	2	2	0	0	1	0	0	1	0	0	0.0692141	0.0654794	0	0	0	0	0	0.024196	0.0323499	1484.86	0.366186	0	0	0.147948	0.0766925	0.0494504
ENSMUSG00000005506	13046	Celf1	CUGBP, Elav-like family member 1 [Source:MGI Symbol;Acc:MGI:1342295]	protein_coding	2	90940382	91019497	8446	805	33	14202	1772	5	2	2574	1	3099	222	1030	9	229	12487	11	421	3	1	0	155	0	2	3274	6	6.92757	0.424442	172.808	17.7682	0.0503336	0.0179716	52.5956	0.00795237	27.868	2.6691	23.8697	0.612427	2.50887	106.737	0.120968	5.99992	0.0275677
ENSMUSG00000005510	68349	Ndufs3	NADH dehydrogenase (ubiquinone) Fe-S protein 3 [Source:MGI Symbol;Acc:MGI:1915599]	protein_coding	2	90894634	90904827	2178	103	0	496	2630	1	566	0	1	1787	0	0	0	15	1	0	531	1	369	4222	0	0	0	372	219	3.43729	0	23.404	102.265	0.0390374	19.7227	0	0.0308382	62.3163	0	0	0	0.637277	0.0331474	0	29.3461	0.0356347
ENSMUSG00000005514	18984	Por	P450 (cytochrome) oxidoreductase [Source:MGI Symbol;Acc:MGI:97744]	protein_coding	5	135670033	135735326	4021	8	0	0	0	0	0	0	0	0	331	0	0	0	0	0	68	779	0	0	1	0	0	0	0	0.144608	0	0	0	0	0	0	0	0	8.35906	0	0	0	0	0	2.03558	15.0361
ENSMUSG00000005533	16001	Igf1r	insulin-like growth factor I receptor [Source:MGI Symbol;Acc:MGI:96433]	protein_coding	7	67952859	68226780	4489	0	0	0	3088	6	0	206	0	0	906	0	0	0	0	2	1685	0	98	0	1	0	0	188	348	0	0	0	58.2582	0.113642	0	7.91971	0	0	20.4947	0	0	0	0	0.0413819	45.1819	0
ENSMUSG00000005534	16337	Insr	insulin receptor [Source:MGI Symbol;Acc:MGI:96575]	protein_coding	8	3150922	3279617	9633	10	1	767	0	0	0	165	1625	0	8	1125	0	0	0	0	0	0	0	0	1731	0	2	0	0	0.0754527	0.011277	8.18276	0	0	0	2.95607	11.3302	0	0.0843319	22.8587	0	0	0	0	0	0
ENSMUSG00000005540	14128	Fcer2a	Fc receptor, IgE, low affinity II, alpha polypeptide [Source:MGI Symbol;Acc:MGI:95497]	protein_coding	8	3681737	3694174	2241	0	1	0	0	0	0	0	0	0	0	0	0	0	0	0	0	0	0	0	0	0	0	0	0	0	0.0484746	0	0	0	0	0	0	0	0	0	0	0	0	0	0	0
ENSMUSG00000005547	13087	Cyp2a5	cytochrome P450, family 2, subfamily a, polypeptide 5 [Source:MGI Symbol;Acc:MGI:88597]	protein_coding	7	26835305	26843548	2073	0	0	0	0	0	0	0	0	0	0	0	0	0	0	0	0	0	0	0	0	0	0	0	0	0	0	0	0	0	0	0	0	0	0	0	0	0	0	0	0	0
ENSMUSG00000005553	11944	Atp4a	ATPase, H+/K+ exchanging, gastric, alpha polypeptide [Source:MGI Symbol;Acc:MGI:88113]	protein_coding	7	30712209	30725535	3762	0	0	0	0	1	0	0	0	0	0	0	0	0	0	0	0	0	0	0	0	0	0	0	0	0	0	0	0	0.0226006	0	0	0	0	0	0	0	0	0	0	0	0
ENSMUSG00000005566	21849	Trim28	tripartite motif-containing 28 [Source:MGI Symbol;Acc:MGI:109274]	protein_coding	7	13024152	13031035	4044	14	505	357	922	0	4	449	0	0	0	1	0	1	3244	0	0	0	0	1	513	4301	0	16	4398	0.251625	13.5655	9.07242	19.3085	0	0.0750684	19.1614	0	0	0	0.0484005	0	0.0228814	57.9131	0	0	0
ENSMUSG00000005575	22192	Ube2m	ubiquitin-conjugating enzyme E2M [Source:MGI Symbol;Acc:MGI:108278]	protein_coding	7	13035120	13038275	2287	0	0	0	0	5	0	0	0	17	1	0	0	0	0	0	330	0	0	55	412	0	56	4	0	0	0	0	0	0.185884	0	0	0	0.56457	0.0444015	0	0	0	0	0	17.3685	0
ENSMUSG00000005580	11515	Adcy9	adenylate cyclase 9 [Source:MGI Symbol;Acc:MGI:108450]	protein_coding	16	4287529	4420498	5197	0	0	0	0	0	0	47	0	0	0	0	0	0	0	0	0	0	0	0	0	0	0	1	0	0	0	0	0	0	0	1.56076	0	0	0	0	0	0	0	0	0	0
ENSMUSG00000005583	17260	Mef2c	myocyte enhancer factor 2C [Source:MGI Symbol;Acc:MGI:99458]	protein_coding	13	83504034	83667080	15715	5199	16778	13020	36	5364	15779	6152	10265	16076	6867	2	6	7161	5014	1881	2	12183	1	5	4124	9	5546	501	2760	24.0459	115.98	85.1457	0.194007	29.021	76.2032	67.5606	43.8725	77.696	44.3727	0.0249102	0.219432	42.1652	23.0344	11.1174	0.015319	60.1687
ENSMUSG00000005609	22083	Ctr9	Ctr9, Paf1/RNA polymerase II complex component, homolog (S. cerevisiae) [Source:MGI Symbol;Acc:MGI:109345]	protein_coding	7	111028951	111056377	6544	1	99	147	0	0	0	0	487	0	0	1	0	0	0	0	0	1	0	0	919	0	0	0	0	0.0111069	1.64342	2.30855	0	0	0	0	4.99842	0	0	0.0299101	0	0	0	0	0	0.0118601
ENSMUSG00000005610	13690	Eif4g2	eukaryotic translation initiation factor 4, gamma 2 [Source:MGI Symbol;Acc:MGI:109207]	protein_coding	7	111070568	111083030	7348	11135	20	1919	379	1695	2444	154	18944	7	37	4	3824	583	77017	18930	183	2	73	17243	1743	4148	141	748	9206	110.143	0.295676	26.8393	4.36817	19.6128	25.243	3.61696	173.161	0.0723542	0.511324	0.10655	299.097	7.34165	756.702	239.283	2.99776	0.0211248
ENSMUSG00000005611	17540	Mrvi1	MRV integration site 1 [Source:MGI Symbol;Acc:MGI:1338023]	protein_coding	7	110868266	110982461	6827	0	0	0	0	0	0	0	0	3	0	0	0	0	0	0	0	0	0	0	0	0	0	0	0	0	0	0	0	0	0	0	0	0.0333754	0	0	0	0	0	0	0	0
ENSMUSG00000005615	13026	Pcyt1a	phosphate cytidylyltransferase 1, choline, alpha isoform [Source:MGI Symbol;Acc:MGI:88557]	protein_coding	16	32430921	32475070	5751	3684	1657	54	0	3350	218	71	1651	234	0	0	0	0	2	170	0	1	0	0	33	2	7	540	0	46.5599	31.2993	0.964976	0	49.5268	2.87688	2.13062	19.282	3.09035	0	0	0	0	0.0251069	2.74559	0	0.0134955
ENSMUSG00000005621	233410	Zfp592	zinc finger protein 592 [Source:MGI Symbol;Acc:MGI:2443541]	protein_coding	7	80993681	81045164	7412	0	1	0	12	9934	3	2	3	1	0	0	0	63	1	554	0	0	1	0	194	2	4	0	0	0	0.0146562	0	0.137112	113.953	0.0307181	0.0465679	0.0271852	0.0102471	0	0	0	0.786502	0.00974029	6.94231	0	0
ENSMUSG00000005625	19185	Psmd4	proteasome (prosome, macropain) 26S subunit, non-ATPase, 4 [Source:MGI Symbol;Acc:MGI:1201670]	protein_coding	3	95032694	95042614	2808	127	537	290	2354	0	1	157	59	0	870	11885	1	0	0	3	273	1	1	66	8309	1	889	2087	208	3.28733	20.7746	10.6137	70.9968	0	0.0270278	9.64927	1.41124	0	31.462	828.444	0.204676	0	0	0.0992325	11.7025	0.0276397
ENSMUSG00000005628	50874	Tmod4	tropomodulin 4 [Source:MGI Symbol;Acc:MGI:1355285]	protein_coding	3	95124476	95129209	1717	0	0	0	0	0	0	0	0	0	0	0	0	0	0	0	0	0	0	0	0	0	0	0	0	0	0	0	0	0	0	0	0	0	0	0	0	0	0	0	0	0
ENSMUSG00000005640	23920	Insrr	insulin receptor-related receptor [Source:MGI Symbol;Acc:MGI:1346037]	protein_coding	3	87796951	87816101	5714	0	0	0	0	0	0	0	0	0	0	0	0	0	0	0	0	0	0	0	0	0	0	0	0	0	0	0	0	0	0	0	0	0	0	0	0	0	0	0	0	0
ENSMUSG00000005649	29865	Cabp5	calcium binding protein 5 [Source:MGI Symbol;Acc:MGI:1352746]	protein_coding	7	13398132	13408887	2526	0	0	0	0	0	0	0	1	0	0	0	0	0	0	0	0	0	0	0	0	0	0	0	0	0	0	0	0	0	0	0	0.0265897	0	0	0	0	0	0	0	0	0
ENSMUSG00000005656	72183	Snx6	sorting nexin 6 [Source:MGI Symbol;Acc:MGI:1919433]	protein_coding	12	54746349	54795703	1928	147	16919	1190	1	1925	1	1644	2953	0	11501	765	3	516	9880	1177	6	3280	2	3	2040	2	50	766	13	5.54175	953.287	63.4316	0.0439261	84.8911	0.0393642	147.159	102.874	0	605.748	77.6633	0.894288	24.7649	369.962	56.7021	0.374592	132.038
ENSMUSG00000005667	17768	Mthfd2	methylenetetrahydrofolate dehydrogenase (NAD+ dependent), methenyltetrahydrofolate cyclohydrolase [Source:MGI Symbol;Acc:MGI:1338850]	protein_coding	6	83305691	83317606	2722	0	0	0	0	0	0	0	0	0	0	0	0	0	0	0	0	0	0	0	0	0	0	1	0	0	0	0	0	0	0	0	0	0	0	0	0	0	0	0	0	0
ENSMUSG00000005672	16590	Kit	kit oncogene [Source:MGI Symbol;Acc:MGI:96677]	protein_coding	5	75574916	75656722	5831	152	9	0	3513	1	0	1	0	0	0	0	0	13	2	13	4	0	2083	0	0	1	1	865	337	1.89468	0.16767	0	51.0229	0.0145813	0	0.0295971	0	0	0	0	0	0.206298	0.0247625	0.207076	0.0825717	0
ENSMUSG00000005674	641376	Tomm40l	translocase of outer mitochondrial membrane 40 homolog-like (yeast) [Source:MGI Symbol;Acc:MGI:3589112]	protein_coding	1	171216011	171222514	5135	0	0	0	0	0	0	0	0	0	0	0	0	0	0	0	0	0	0	0	0	0	0	0	0	0	0	0	0	0	0	0	0	0	0	0	0	0	0	0	0	0
ENSMUSG00000005677	12355	Nr1i3	nuclear receptor subfamily 1, group I, member 3 [Source:MGI Symbol;Acc:MGI:1346307]	protein_coding	1	171213970	171220701	4414	0	0	0	0	0	0	0	0	0	0	0	0	0	0	0	0	0	0	0	0	0	0	0	0	0	0	0	0	0	0	0	0	0	0	0	0	0	0	0	0	0
ENSMUSG00000005681	11807	Apoa2	apolipoprotein A-II [Source:MGI Symbol;Acc:MGI:88050]	protein_coding	1	171225054	171226379	537	0	0	0	0	0	0	0	0	0	0	0	0	0	0	0	0	0	0	0	0	0	0	0	0	0	0	0	0	0	0	0	0	0	0	0	0	0	0	0	0	0
ENSMUSG00000005682	103135	Pan2	PAN2 polyA specific ribonuclease subunit homolog (S. cerevisiae) [Source:MGI Symbol;Acc:MGI:1918984]	protein_coding	10	128303335	128321358	4450	0	0	0	0	0	0	0	0	0	0	0	0	0	0	0	5	0	0	630	0	1	0	0	0	0	0	0	0	0	0	0	0	0	0	0	0	0	0	0	0.135246	0
ENSMUSG00000005683	12974	Cs	citrate synthase [Source:MGI Symbol;Acc:MGI:88529]	protein_coding	10	128337832	128362479	2828	0	4	138	194	1	0	0	289	0	1	3	1	0	733	219	2	1	1	240	1	33	0	1	8879	0	0.153651	5.01494	5.80968	0.0300649	0	0	6.86382	0	0.0359074	0.207636	0.203228	0	18.7125	7.19274	0.0851265	0.0274443
ENSMUSG00000005686	11717	Ampd3	adenosine monophosphate deaminase 3 [Source:MGI Symbol;Acc:MGI:1096344]	protein_coding	7	110768206	110812405	5605	0	0	0	0	854	116	0	0	0	6709	0	0	0	0	0	0	0	0	0	0	0	0	0	0	0	0	0	0	12.9545	1.57069	0	0	0	121.547	0	0	0	0	0	0	0
ENSMUSG00000005687	68183	Bcas2	breast carcinoma amplified sequence 2 [Source:MGI Symbol;Acc:MGI:1915433]	protein_coding	3	103171655	103179166	4390	9663	0	0	146	0	0	442	2	1	21	0	0	2551	0	0	633	413	3975	224	0	1	2402	0	1823	159.987	0	0	2.81655	0	0	17.376	0.0305994	0.017301	0.485756	0	0	53.7701	0	0	17.3562	7.30157
ENSMUSG00000005696	20400	Sh2d1a	SH2 domain containing 1A [Source:MGI Symbol;Acc:MGI:1328352]	protein_coding	X	42502453	42529330	5505	0	0	0	0	0	0	0	0	0	0	0	0	0	0	0	0	0	0	0	0	0	0	0	0	0	0	0	0	0	0	0	0	0	0	0	0	0	0	0	0	0
ENSMUSG00000005698	13018	Ctcf	CCCTC-binding factor [Source:MGI Symbol;Acc:MGI:109447]	protein_coding	8	105636568	105682922	4860	3	25	15	143	2	315	8	8489	0	0	0	1	7	2577	14	36	0	2	3	332	1	498	5622	1	0.0448664	0.558804	0.317191	2.49189	0.0349891	4.91907	0.284083	117.319	0	0	0	0.118257	0.133277	38.2812	0.26756	0.891622	0
ENSMUSG00000005699	56513	Pard6a	par-6 family cell polarity regulator alpha [Source:MGI Symbol;Acc:MGI:1927223]	protein_coding	8	105701154	105703493	1430	0	0	0	1109	0	0	0	1	0	5	0	0	0	0	0	0	0	0	0	156	0	0	0	0	0	0	0	65.6788	0	0	0	0.046969	0	0.355057	0	0	0	0	0	0	0
ENSMUSG00000005705	11604	Agrp	agouti related neuropeptide [Source:MGI Symbol;Acc:MGI:892013]	protein_coding	8	105566698	105637393	1013	0	0	0	0	0	0	0	0	0	0	0	0	0	0	0	0	0	0	0	0	0	0	0	0	0	0	0	0	0	0	0	0	0	0	0	0	0	0	0	0	0
ENSMUSG00000005716	19293	Pvalb	parvalbumin [Source:MGI Symbol;Acc:MGI:97821]	protein_coding	15	78191114	78206400	1041	0	0	0	0	0	0	0	0	0	0	0	0	0	0	0	0	0	0	0	0	0	0	0	0	0	0	0	0	0	0	0	0	0	0	0	0	0	0	0	0	0
ENSMUSG00000005718	83383	Tfap4	transcription factor AP4 [Source:MGI Symbol;Acc:MGI:103239]	protein_coding	16	4544661	4559720	2113	0	0	0	0	0	0	0	0	0	0	0	0	0	0	0	0	0	0	0	0	0	0	0	0	0	0	0	0	0	0	0	0	0	0	0	0	0	0	0	0	0
ENSMUSG00000005732	19385	Ranbp1	RAN binding protein 1 [Source:MGI Symbol;Acc:MGI:96269]	protein_coding	16	18239784	18248732	1666	40	172	38	0	0	7	2	1340	3763	600	0	4	0	0	1	570	1	702	39	1482	304	1583	273	16555	1.7451	11.2153	2.34409	0	0	0.318883	0.20718	54.0228	171.551	36.5713	0	1.3799	0	0	0.0557513	41.1826	0.046586
ENSMUSG00000005763	12503	Cd247	CD247 antigen [Source:MGI Symbol;Acc:MGI:88334]	protein_coding	1	165788681	165877277	5329	0	0	0	0	0	0	0	0	0	0	0	0	0	0	0	0	0	0	0	0	0	0	0	0	0	0	0	0	0	0	0	0	0	0	0	0	0	0	0	0	0
ENSMUSG00000005774	53970	Rfx5	regulatory factor X, 5 (influences HLA class II expression) [Source:MGI Symbol;Acc:MGI:1858421]	protein_coding	3	94954075	94961561	5497	0	0	0	0	0	0	0	0	0	0	0	0	0	0	0	0	0	0	0	0	0	0	0	0	0	0	0	0	0	0	0	0	0	0	0	0	0	0	0	0	0
ENSMUSG00000005779	19172	Psmb4	proteasome (prosome, macropain) subunit, beta type 4 [Source:MGI Symbol;Acc:MGI:1098257]	protein_coding	3	94884093	94886961	1951	0	41	776	2615	0	695	0	0	0	255	0	1	0	1	0	0	0	442	118	1783	26	72	5014	1	0	2.28288	40.8762	113.513	0	27.0356	0	0	0	13.2723	0	0.294582	0	0.0370041	0	0	0
ENSMUSG00000005800	17394	Mmp8	matrix metallopeptidase 8 [Source:MGI Symbol;Acc:MGI:1202395]	protein_coding	9	7558429	7568486	2453	0	0	0	0	0	0	0	0	0	0	0	0	0	0	0	0	0	0	0	0	0	0	0	0	0	0	0	0	0	0	0	0	0	0	0	0	0	0	0	0	0
ENSMUSG00000005802	22785	Slc30a4	solute carrier family 30 (zinc transporter), member 4 [Source:MGI Symbol;Acc:MGI:1345282]	protein_coding	2	122681233	122702663	5482	0	0	0	0	0	0	0	0	0	0	851	7	0	0	0	0	0	0	12	13	0	0	0	0	0	0	0	0	0	0	0	0	0	0	30.3845	0.733875	0	0	0	0	0
ENSMUSG00000005803	59010	Sqrdl	sulfide quinone reductase-like (yeast) [Source:MGI Symbol;Acc:MGI:1929899]	protein_coding	2	122765237	122809569	4084	2	1	106	6961	5	2	1	106	3610	8	0	0	16716	2	0	0	0	297	2	0	1	10	0	0	0.0355943	0.0265993	2.66739	144.35	0.104093	0.0371666	0.0422577	1.74328	67.1362	0.198915	0	0	378.74	0.0353551	0	0	0
ENSMUSG00000005804	18457	Bloc1s6	biogenesis of lysosomal organelles complex-1, subunit 6, pallidin [Source:MGI Symbol;Acc:MGI:1927580]	protein_coding	2	122738503	122749475	3899	0	0	0	0	0	0	0	0	138	0	0	0	0	121	0	0	0	0	0	962	0	0	1	0	0	0	0	0	0	0	0	0	2.6882	0	0	0	0	2.24047	0	0	0
ENSMUSG00000005813	75624	Metap1	methionyl aminopeptidase 1 [Source:MGI Symbol;Acc:MGI:1922874]	protein_coding	3	138458956	138489515	7000	674	0	0	525	0	1	0	0	0	1	0	16	0	0	0	5609	0	0	0	0	0	0	1	36	6.99839	0	0	6.35171	0	0.010842	0	0	0	0.0145066	0	1.31367	0	0	0	96.4499	0
ENSMUSG00000005823	78308	Gpr108	G protein-coupled receptor 108 [Source:MGI Symbol;Acc:MGI:1925558]	protein_coding	17	57234914	57247641	2095	107	30	1	0	0	0	0	0	2349	1	0	2	0	0	0	0	0	0	676	0	0	0	4792	0	3.71224	1.55558	0.0490548	0	0	0	0	0	85.1597	0.0484707	0	0.548667	0	0	0	0	0
ENSMUSG00000005824	50930	Tnfsf14	tumor necrosis factor (ligand) superfamily, member 14 [Source:MGI Symbol;Acc:MGI:1355317]	protein_coding	17	57189492	57194189	1859	0	0	0	0	0	0	0	0	0	0	0	0	0	0	0	0	0	0	0	0	0	0	0	0	0	0	0	0	0	0	0	0	0	0	0	0	0	0	0	0	0
ENSMUSG00000005836	14465	Gata6	GATA binding protein 6 [Source:MGI Symbol;Acc:MGI:107516]	protein_coding	18	11052510	11085635	3194	0	0	0	0	0	0	0	0	0	0	0	0	0	0	0	0	0	0	0	0	0	0	0	0	0	0	0	0	0	0	0	0	0	0	0	0	0	0	0	0	0
ENSMUSG00000005846	66409	Rsl1d1	ribosomal L1 domain containing 1 [Source:MGI Symbol;Acc:MGI:1913659]	protein_coding	16	11192970	11203331	2258	1920	5757	1	1	4508	1	0	0	0	0	0	0	0	219	3953	2720	0	1	1	1888	2	0	4978	239	61.8036	276.967	0.0455137	0.0375064	169.746	0.0336112	0	0	0	0	0	0	0	7.00209	162.604	144.997	0
ENSMUSG00000005864	12789	Cnga2	cyclic nucleotide gated channel alpha 2 [Source:MGI Symbol;Acc:MGI:108040]	protein_coding	X	71991849	72010218	3095	0	0	0	0	0	0	0	0	0	0	0	0	0	0	0	0	0	0	0	0	0	0	0	0	0	0	0	0	0	0	0	0	0	0	0	0	0	0	0	0	0
ENSMUSG00000005871	11789	Apc	adenomatosis polyposis coli [Source:MGI Symbol;Acc:MGI:88039]	protein_coding	18	34220924	34322189	15753	0	1	32	1	285	1	1	438	0	4783	0	308	1	0	1	0	0	4839	1	1009	3784	1	57	860	0	0.00689593	0.208763	0.00537609	1.53823	0.00481776	0.0109554	1.86749	0	30.8319	0	11.237	0.00587396	0	0.00589612	0	0
ENSMUSG00000005873	13476	Reep5	receptor accessory protein 5 [Source:MGI Symbol;Acc:MGI:1270152]	protein_coding	18	34344889	34373415	2894	7027	22	3844	4602	4695	7	230	9	32	3559	3	2	3411	17209	19943	2988	10	4129	1038	2496	27855	54	2486	5504	176.485	0.82581	136.506	134.672	137.935	0.183573	13.7158	0.208877	0.83982	124.88	0.202901	0.397187	109.063	429.303	640.061	124.279	0.268184
ENSMUSG00000005881	66366	Ergic3	ERGIC and golgi 3 [Source:MGI Symbol;Acc:MGI:1913616]	protein_coding	2	156008045	156018279	2121	1307	2	1	1824	486	1476	3	1780	43	145	2	1	796	6163	918	684	17	19069	1	294	2	1	3	14114	44.789	0.102434	0.0484535	72.8306	19.482	52.8146	0.244103	56.3672	1.53979	6.9421	0.184566	0.270971	34.727	209.777	40.2005	38.8177	0.62207
ENSMUSG00000005882	56046	Uqcc1	ubiquinol-cytochrome c reductase complex assembly factor 1 [Source:MGI Symbol;Acc:MGI:1929472]	protein_coding	2	155846894	155930310	6044	1114	29	1	0	0	2464	0	0	1	0	5143	0	1	0	0	2	1	0	0	0	253	0	6039	4	13.3967	0.52123	0.0170036	0	0	30.9403	0	0	0.0125664	0	166.553	0	0.0153098	0	0	0.0398309	0.0128412
ENSMUSG00000005883	26972	Spo11	SPO11 meiotic protein covalently bound to DSB homolog (S. cerevisiae) [Source:MGI Symbol;Acc:MGI:1349669]	protein_coding	2	172977700	172993576	3921	0	0	0	0	0	1425	0	0	0	0	0	0	0	1	0	0	0	0	0	0	0	0	0	0	0	0	0	0	0	27.582	0	0	0	0	0	0	0	0.0184124	0	0	0
ENSMUSG00000005886	17978	Ncoa2	nuclear receptor coactivator 2 [Source:MGI Symbol;Acc:MGI:1276533]	protein_coding	1	13139105	13374083	15642	4	8	6	0	0	0	2	0	0	0	0	0	1	5	67	0	0	3	77	0	1	3	182	1235	0.0185868	0.0555589	0.0394208	0	0	0	0.0220663	0	0	0	0	0	0.00591565	0.0230773	0.397843	0	0
ENSMUSG00000005891	19110	Prl4a1	prolactin family 4, subfamily a, member 1 [Source:MGI Symbol;Acc:MGI:1206587]	protein_coding	13	28016212	28023548	865	0	0	0	0	0	0	0	0	0	0	0	0	0	0	0	0	0	0	0	0	0	0	0	0	0	0	0	0	0	0	0	0	0	0	0	0	0	0	0	0	0
ENSMUSG00000005892	22044	Trh	thyrotropin releasing hormone [Source:MGI Symbol;Acc:MGI:98823]	protein_coding	6	92242061	92244650	1384	0	0	0	0	0	0	0	0	0	0	0	0	0	0	0	0	0	0	0	0	0	0	0	0	0	0	0	0	0	0	0	0	0	0	0	0	0	0	0	0	0
ENSMUSG00000005893	22026	Nr2c2	nuclear receptor subfamily 2, group C, member 2 [Source:MGI Symbol;Acc:MGI:1352466]	protein_coding	6	92091390	92173057	9152	6	0	1	794	1	2	5	1	0	0	0	1	0	0	0	3500	0	2	0	15	1	19187	0	171	0.0476509	0	0.0112292	7.34741	0.00929015	0.0165853	0.0942857	0.00733891	0	0	0	0.0627982	0	0	0	46.0327	0
ENSMUSG00000005897	22025	Nr2c1	nuclear receptor subfamily 2, group C, member 1 [Source:MGI Symbol;Acc:MGI:1352465]	protein_coding	10	94148023	94197211	4607	0	3	0	0	11	0	0	0	0	0	0	0	0	0	0	0	0	0	0	0	0	0	858	0	0	0.070739	0	0	0.203008	0	0	0	0	0	0	0	0	0	0	0	0
ENSMUSG00000005899	77626	Smpd4	sphingomyelin phosphodiesterase 4 [Source:MGI Symbol;Acc:MGI:1924876]	protein_coding	16	17619354	17644828	8926	0	0	0	0	0	0	0	0	0	0	0	0	0	3	0	2	0	323	0	0	0	0	0	197	0	0	0	0	0	0	0	0	0	0	0	0	0	0.0242645	0	0.0269704	0
ENSMUSG00000005907	71382	Pex1	peroxisomal biogenesis factor 1 [Source:MGI Symbol;Acc:MGI:1918632]	protein_coding	5	3596066	3637232	10356	0	3324	0	0	0	0	2	0	0	1	0	0	0	0	0	0	0	0	0	0	0	0	40	1	0	34.8678	0	0	0	0	0.0333296	0	0	0.00980554	0	0	0	0	0	0	0
ENSMUSG00000005917	18423	Otx1	orthodenticle homolog 1 [Source:MGI Symbol;Acc:MGI:97450]	protein_coding	11	21994764	22002897	5422	1	0	0	0	1	0	0	0	0	0	0	0	0	0	0	0	0	0	0	0	0	0	0	0	0.0134053	0	0	0	0.0156812	0	0	0	0	0	0	0	0	0	0	0	0
ENSMUSG00000005936	66989	Kctd20	potassium channel tetramerisation domain containing 20 [Source:MGI Symbol;Acc:MGI:1914239]	protein_coding	17	28951950	28969549	4379	1	2	1	0	0	0	0	0	1	1	2	0	0	0	2	1313	1	0	0	61	5	1	1	9986	0.0165982	0.0496148	0.0234688	0	0	0	0	0	0.0173444	0.0231894	0.0893956	0	0	0	0.0424214	36.0914	0.0177238
ENSMUSG00000005947	16407	Itgae	integrin alpha E, epithelial-associated [Source:MGI Symbol;Acc:MGI:1298377]	protein_coding	11	73090583	73147446	4581	0	0	0	0	0	1	2	0	0	0	0	0	3	1	1	0	2	5	2135	0	3130	0	0	0	0	0	0	0	0	0.0165672	0.0753462	0	0	0	0	0	0.0605976	0.0157597	0.0202754	0	0.0338845
ENSMUSG00000005949	83429	Ctns	cystinosis, nephropathic [Source:MGI Symbol;Acc:MGI:1932872]	protein_coding	11	73183596	73199042	3391	535	0	2612	0	0	1	0	0	0	0	0	0	1	0	1	418	0	0	0	1	0	187	58	1	11.4673	0	79.161	0	0	0.0223811	0	0	0	0	0	0	0.0272877	0	0.0273906	14.8376	0
ENSMUSG00000005950	94045	P2rx5	purinergic receptor P2X, ligand-gated ion channel, 5 [Source:MGI Symbol;Acc:MGI:2137026]	protein_coding	11	73160421	73172685	2395	0	0	0	0	0	0	0	0	0	0	0	0	0	0	0	0	0	0	0	0	0	0	0	0	0	0	0	0	0	0	0	0	0	0	0	0	0	0	0	0	0
ENSMUSG00000005951	74637	Shpk	sedoheptulokinase [Source:MGI Symbol;Acc:MGI:1921887]	protein_coding	11	73199460	73224511	2985	0	3	2	0	0	0	0	0	0	1	1	2	0	0	1	6	20058	0	0	0	0	0	1	2	0	0.109177	0.0688576	0	0	0	0	0	0	0.0340188	0.0655718	0.385078	0	0	0.0311161	0.241948	521.524
ENSMUSG00000005952	193034	Trpv1	transient receptor potential cation channel, subfamily V, member 1 [Source:MGI Symbol;Acc:MGI:1341787]	protein_coding	11	73234292	73261242	3681	0	0	0	0	0	0	0	0	0	0	0	0	0	0	0	0	0	0	0	0	0	0	0	0	0	0	0	0	0	0	0	0	0	0	0	0	0	0	0	0	0
ENSMUSG00000005958	13845	Ephb3	Eph receptor B3 [Source:MGI Symbol;Acc:MGI:104770]	protein_coding	16	21204755	21223305	6289	0	0	0	0	0	0	0	0	0	0	0	0	0	0	0	0	0	0	0	0	0	0	0	0	0	0	0	0	0	0	0	0	0	0	0	0	0	0	0	0	0
ENSMUSG00000005968	22156	Tuft1	tuftelin 1 [Source:MGI Symbol;Acc:MGI:109572]	protein_coding	3	94612757	94658872	3117	0	0	0	193	0	0	0	0	0	0	0	0	0	0	0	0	0	0	0	0	0	0	0	0	0	0	0	5.24385	0	0	0	0	0	0	0	0	0	0	0	0	0
ENSMUSG00000005973	19672	Rcn1	reticulocalbin 1 [Source:MGI Symbol;Acc:MGI:104559]	protein_coding	2	105386291	105399319	3196	0	0	0	513	0	0	0	1	0	0	0	0	0	0	0	1	0	0	0	0	0	0	0	0	0	0	0	13.5938	0	0	0	0.0210155	0	0	0	0	0	0	0	0.0376624	0
ENSMUSG00000005980	13419	Dnase1	deoxyribonuclease I [Source:MGI Symbol;Acc:MGI:103157]	protein_coding	16	4036942	4040024	3083	0	0	0	0	0	0	0	0	0	0	0	0	0	0	0	0	0	0	0	0	0	0	0	0	0	0	0	0	0	0	0	0	0	0	0	0	0	0	0	0	0
ENSMUSG00000005981	68015	Trap1	TNF receptor-associated protein 1 [Source:MGI Symbol;Acc:MGI:1915265]	protein_coding	16	4039971	4077827	2573	1169	19	1	2673	3033	1	2	7009	2	4596	10863	4	2	2	1	1	2	1340	873	4562	3	18574	682	10069	33.0226	0.802176	0.0399417	87.981	100.224	0.0294964	0.134147	182.963	0.0590371	181.386	826.364	0.893477	0.0719258	0.0561174	0.0360986	0.0467815	0.0603283
ENSMUSG00000005982	74763	Naa60	N(alpha)-acetyltransferase 60, NatF catalytic subunit [Source:MGI Symbol;Acc:MGI:1922013]	protein_coding	16	3872375	3904780	3815	1	1	1	0	0	3920	2	0	5944	0	1	2	0	0	1	15434	0	1	440	3387	4930	1	5	0	0.019052	0.0284748	0.0269384	0	0	77.983	0.0904747	0	118.337	0	0.0513058	0.3013	0	0	0.0243464	486.966	0
ENSMUSG00000005983	73261	1700037C18Rik	RIKEN cDNA 1700037C18 gene [Source:MGI Symbol;Acc:MGI:1920511]	protein_coding	16	3895179	3908689	3227	0	0	0	0	0	0	0	0	0	0	0	0	0	1	0	0	0	0	0	0	0	0	0	0	0	0	0	0	0	0	0	0	0	0	0	0	0	0.0223722	0	0	0
ENSMUSG00000005986	68423	Ankrd13d	ankyrin repeat domain 13 family, member D [Source:MGI Symbol;Acc:MGI:1915673]	protein_coding	19	4270180	4283137	2460	0	0	0	0	0	0	0	0	0	0	0	0	0	0	0	0	0	0	0	0	0	0	0	0	0	0	0	0	0	0	0	0	0	0	0	0	0	0	0	0	0
ENSMUSG00000005994	22178	Tyrp1	tyrosinase-related protein 1 [Source:MGI Symbol;Acc:MGI:98881]	protein_coding	4	80834123	80851719	2828	0	0	0	0	0	0	0	0	0	0	0	0	0	0	0	0	0	0	0	0	0	0	0	0	0	0	0	0	0	0	0	0	0	0	0	0	0	0	0	0	0
ENSMUSG00000006005	108989	Tpr	translocated promoter region, nuclear basket protein [Source:MGI Symbol;Acc:MGI:1922066]	protein_coding	1	150392838	150449935	10496	2934	69	1719	894	1141	2	1538	8494	0	7724	1	1009	1600	4734	679	28	0	4	1	744	2438	8670	87	3	20.3176	0.714136	16.8313	7.21346	9.24273	0.0144615	25.2886	54.3545	0	74.7278	0.0186482	55.2498	14.1056	32.562	6.00863	0.321106	0
ENSMUSG00000006007	20028	Pdc	phosducin [Source:MGI Symbol;Acc:MGI:98090]	protein_coding	1	150319417	150333906	3350	0	0	0	0	0	0	0	0	0	0	0	0	0	0	0	0	0	0	0	0	0	0	0	0	0	0	0	0	0	0	0	0	0	0	0	0	0	0	0	0	0
ENSMUSG00000006010	226499	BC003331	cDNA sequence BC003331 [Source:MGI Symbol;Acc:MGI:2385108]	protein_coding	1	150361305	150393080	4100	7278	344	0	50	0	0	1107	0	177	0	0	0	0	0	0	0	0	1	0	0	0	0	24	0	129.022	9.11445	0	1.0328	0	0	46.5967	0	3.27887	0	0	0	0	0	0	0	0
ENSMUSG00000006014	96875	Prg4	proteoglycan 4 (megakaryocyte stimulating factor, articular superficial zone protein) [Source:MGI Symbol;Acc:MGI:1891344]	protein_coding	1	150449412	150466165	4280	0	0	0	0	0	1	0	0	0	0	0	0	0	0	0	0	0	0	0	0	0	0	0	0	0	0	0	0	0	0.0177323	0	0	0	0	0	0	0	0	0	0	0
ENSMUSG00000006019	71723	Dhx34	DEAH (Asp-Glu-Ala-His) box polypeptide 34 [Source:MGI Symbol;Acc:MGI:1918973]	protein_coding	7	16197147	16222037	4596	0	0	0	0	0	0	0	0	0	0	0	0	0	0	0	0	0	0	0	0	0	0	0	0	0	0	0	0	0	0	0	0	0	0	0	0	0	0	0	0	0
ENSMUSG00000006021	70394	Kptn	kaptin [Source:MGI Symbol;Acc:MGI:1890380]	protein_coding	7	16119895	16127516	3341	0	0	0	0	0	0	0	0	0	0	0	0	0	0	0	0	0	0	0	0	0	0	4	1	0	0	0	0	0	0	0	0	0	0	0	0	0	0	0	0	0
ENSMUSG00000006024	108124	Napa	N-ethylmaleimide sensitive fusion protein attachment protein alpha [Source:MGI Symbol;Acc:MGI:104563]	protein_coding	7	16098458	16117975	3786	36	2238	0	105	1032	0	145	4	0	0	2	0	0	0	4	894	3	0	2077	6	2	1768	3700	8834	0.691127	64.2148	0	2.34876	23.176	0	6.60966	0.0709622	0	0	0.103398	0	0	0	0.0981316	28.4231	0.0614995
ENSMUSG00000006050	225372	Sra1	steroid receptor RNA activator 1 [Source:MGI Symbol;Acc:MGI:1344414]	protein_coding	18	36666681	36679366	4684	10695	0	0	971	4012	2466	0	2	0	0	0	0	0	0	0	0	0	120	3	0	448	0	0	34	165.959	0	0	17.5563	72.8254	39.9562	0	0.0286788	0	0	0	0	0	0	0	0	0
ENSMUSG00000006056	76815	Calcoco2	calcium binding and coiled-coil domain 2 [Source:MGI Symbol;Acc:MGI:1343177]	protein_coding	11	96099326	96111964	1621	0	0	0	0	0	0	0	0	0	0	0	0	0	0	0	0	0	0	0	0	0	0	0	0	0	0	0	0	0	0	0	0	0	0	0	0	0	0	0	0	0
ENSMUSG00000006057	11951	Atp5g1	ATP synthase, H+ transporting, mitochondrial F0 complex, subunit C1 (subunit 9) [Source:MGI Symbol;Acc:MGI:107653]	protein_coding	11	96068852	96075670	4912	1171	818	786	1491	814	3436	6528	1	1274	2	1	0	0	3248	2	703	2	5547	741	2900	458	2	907	9164	17.3275	18.0905	16.4449	25.7069	14.0898	53.0888	229.358	0.0136738	19.6991	0.0413462	0.0398477	0	0	47.7381	0.0378182	17.2271	0.0316011
ENSMUSG00000006058	27681	Snf8	SNF8, ESCRT-II complex subunit, homolog (S. cerevisiae) [Source:MGI Symbol;Acc:MGI:1343161]	protein_coding	11	96034885	96047430	2677	8	2010	1	95	120	1400	299	284	936	1	9	0	14807	33	394	1	301	5	6148	42	40	103	57	788	0.217209	81.5649	0.0383899	3.00542	3.81129	39.6906	19.2759	7.12553	26.556	0.0379328	0.658045	0	511.815	0.889965	13.6703	0.0449641	8.72668
ENSMUSG00000006095	66411	Tbcb	tubulin folding cofactor B [Source:MGI Symbol;Acc:MGI:1913661]	protein_coding	7	30224131	30232272	1442	2160	13	113	460	0	2	0	0	404	742	0	0	0	3012	0	1	0	116	1220	2987	749	0	1616	1	108.874	0.979341	8.0534	27.0161	0	0.105262	0	0	21.279	52.2519	0	0	0	150.798	0	0.0834736	0
ENSMUSG00000006127	19062	Inpp5k	inositol polyphosphate 5-phosphatase K [Source:MGI Symbol;Acc:MGI:1194899]	protein_coding	11	75630988	75648871	5728	14	9	576	2	18630	2	6	2	22	0	0	0	250	3110	1	0	1	3	0	4226	2	2	494	4395	0.177648	0.170685	10.3344	0.0295704	276.534	0.0264994	0.180776	0.0234517	0.291712	0	0	0	4.03861	39.1981	0.0162154	0	0.0135496
ENSMUSG00000006134	12929	Crkl	v-crk sarcoma virus CT10 oncogene homolog (avian)-like [Source:MGI Symbol;Acc:MGI:104686]	protein_coding	16	17451987	17486255	3863	0	66	0	0	0	0	0	0	0	0	0	0	0	0	0	0	0	0	0	0	0	0	0	1	0	1.85599	0	0	0	0	0	0	0	0	0	0	0	0	0	0	0
ENSMUSG00000006143	69665	Upk3bl	uroplakin 3B-like [Source:MGI Symbol;Acc:MGI:1916915]	protein_coding	5	136054492	136064326	1303	0	0	0	0	0	0	0	0	0	0	0	0	0	0	0	0	0	0	0	0	0	0	0	0	0	0	0	0	0	0	0	0	0	0	0	0	0	0	0	0	0
ENSMUSG00000006154	67425	Eps8l1	EPS8-like 1 [Source:MGI Symbol;Acc:MGI:1914675]	protein_coding	7	4460674	4479404	4953	0	0	0	0	0	0	0	0	0	0	0	0	0	0	0	0	0	0	0	0	0	0	0	0	0	0	0	0	0	0	0	0	0	0	0	0	0	0	0	0	0
ENSMUSG00000006169	216705	Clint1	clathrin interactor 1 [Source:MGI Symbol;Acc:MGI:2144243]	protein_coding	11	45852051	45910625	6946	0	8	1275	1263	0	0	0	0	0	2	1	0	31	0	1	3	6712	1	851	1	1324	0	1716	103	0	0.125115	18.8643	15.3992	0	0	0	0	0	0.0292388	0.0281791	0	0.412973	0	0.013372	0.0519877	74.9977
ENSMUSG00000006179	54373	Prss16	protease, serine 16 (thymus) [Source:MGI Symbol;Acc:MGI:1859181]	protein_coding	13	22002176	22009742	2444	0	0	0	0	0	0	0	0	0	0	0	0	0	0	0	0	0	0	0	0	0	0	0	0	0	0	0	0	0	0	0	0	0	0	0	0	0	0	0	0	0
ENSMUSG00000006191	68916	Cdkal1	CDK5 regulatory subunit associated protein 1-like 1 [Source:MGI Symbol;Acc:MGI:1921765]	protein_coding	13	29191746	29855674	12799	933	5	0	26	1	95	0	3	0	0	0	0	4797	0	0	821	0	0	243	0	0	1	229	0	5.29836	0.0424375	0	0.172039	0.00664297	0.563321	0	0.0157432	0	0	0	0	34.6807	0	0	7.72114	0
ENSMUSG00000006200	19202	Rhox6	reproductive homeobox 6 [Source:MGI Symbol;Acc:MGI:1202888]	protein_coding	X	37826910	37829857	1010	0	0	0	0	0	0	0	0	0	0	0	0	0	0	0	0	0	0	0	0	0	0	0	0	0	0	0	0	0	0	0	0	0	0	0	0	0	0	0	0	0
ENSMUSG00000006204	71395	5430419D17Rik	RIKEN cDNA 5430419D17 gene [Source:MGI Symbol;Acc:MGI:1918645]	protein_coding	7	131174402	131250945	3146	0	0	0	0	0	0	0	0	0	0	0	0	0	0	0	0	0	0	0	0	0	0	0	0	0	0	0	0	0	0	0	0	0	0	0	0	0	0	0	0	0
ENSMUSG00000006205	56213	Htra1	HtrA serine peptidase 1 [Source:MGI Symbol;Acc:MGI:1929076]	protein_coding	7	130936111	130985660	2879	0	0	0	0	0	0	0	0	0	0	1	0	0	0	0	6419	334	0	0	0	0	0	0	0	0	0	0	0	0	0	0	0	0	0	0.067986	0	0	0	0	268.374	9.004
ENSMUSG00000006215	22642	Zbtb17	zinc finger and BTB domain containing 17 [Source:MGI Symbol;Acc:MGI:107410]	protein_coding	4	141444654	141467930	3877	0	1	0	0	0	0	0	0	0	0	0	0	0	0	0	0	0	0	0	0	0	0	0	90	0	0.0280195	0	0	0	0	0	0	0	0	0	0	0	0	0	0	0
ENSMUSG00000006216	56365	Clcnkb	chloride channel Kb [Source:MGI Symbol;Acc:MGI:1930643]	protein_coding	4	141404353	141416014	2639	0	0	0	0	0	0	0	0	0	0	0	0	0	0	0	0	0	0	0	0	0	0	0	0	0	0	0	0	0	0	0	0	0	0	0	0	0	0	0	0	0
ENSMUSG00000006218	277743	Fam131c	family with sequence similarity 131, member C [Source:MGI Symbol;Acc:MGI:2685539]	protein_coding	4	141368220	141384175	1433	0	0	0	0	0	0	0	0	0	0	0	0	0	0	0	0	0	0	0	0	0	0	0	0	0	0	0	0	0	0	0	0	0	0	0	0	0	0	0	0	0
ENSMUSG00000006219	74202	Fblim1	filamin binding LIM protein 1 [Source:MGI Symbol;Acc:MGI:1921452]	protein_coding	4	141576062	141606096	4457	2	9	1	0	6137	3	1	0	0	0	0	1	0	1	0	52	0	2	1	0	1	0	1951	0	0.0326155	0.219359	0.0230581	0	117.072	0.0510842	0.0387212	0	0	0	0	0.12895	0	0.0161981	0	1.40435	0
ENSMUSG00000006221	29818	Hspb7	heat shock protein family, member 7 (cardiovascular) [Source:MGI Symbol;Acc:MGI:1352494]	protein_coding	4	141420779	141425311	2769	3	0	0	0	0	0	1	0	0	8	0	0	0	0	20	2	0	0	0	0	0	0	0	0	0.0787471	0	0	0	0	0	0.0623259	0	0	0.29338	0	0	0	0	0.670867	0.0869403	0
ENSMUSG00000006235	13857	Epor	erythropoietin receptor [Source:MGI Symbol;Acc:MGI:95408]	protein_coding	9	21958899	21963576	1829	0	0	0	0	0	0	0	0	0	0	0	0	0	103	0	0	0	0	0	325	0	0	0	1	0	0	0	0	0	0	0	0	0	0	0	0	0	4.06566	0	0	0
ENSMUSG00000006241	67119	Ccdc159	coiled-coil domain containing 159 [Source:MGI Symbol;Acc:MGI:1914369]	protein_coding	9	21927471	21935872	1545	0	0	0	0	0	0	0	0	0	0	0	0	0	0	0	0	0	0	0	0	0	0	0	0	0	0	0	0	0	0	0	0	0	0	0	0	0	0	0	0	0
ENSMUSG00000006262	68473	Mob1b	MOB kinase activator 1B [Source:MGI Symbol;Acc:MGI:1915723]	protein_coding	5	88720855	88764220	15033	3	1	13442	0	1	0	0	1875	3	0	1	2	0	0	2	1	3	0	0	1842	1	2973	66	3	0.0145048	0.0072262	91.8934	0	0.00565579	0	0	8.37728	0.0151569	0	0.0130201	0.0764623	0	0	0.012357	0.00800698	0.0154884
ENSMUSG00000006269	110935	Atp6v1b1	ATPase, H+ transporting, lysosomal V1 subunit B1 [Source:MGI Symbol;Acc:MGI:103285]	protein_coding	6	83743017	83758809	1926	0	0	0	0	0	0	0	0	0	0	0	0	0	0	0	0	0	0	0	0	0	0	0	0	0	0	0	0	0	0	0	0	0	0	0	0	0	0	0	0	0
ENSMUSG00000006270	22326	Vax1	ventral anterior homeobox 1 [Source:MGI Symbol;Acc:MGI:1277163]	protein_coding	19	59166187	59170056	1117	0	0	0	0	0	0	0	0	0	0	0	0	0	0	0	0	0	0	0	0	0	0	0	0	0	0	0	0	0	0	0	0	0	0	0	0	0	0	0	0	0
ENSMUSG00000006273	11966	Atp6v1b2	ATPase, H+ transporting, lysosomal V1 subunit B2 [Source:MGI Symbol;Acc:MGI:109618]	protein_coding	8	69088646	69113711	5305	813	15	18	0	244	1	0	0	10	18166	1	5	1008	0	77443	2	1	0	634	31	0	3330	84	1172	11.1389	0.307158	0.348701	0	3.9106	0.0143062	0	0	0.143169	347.726	0.0368957	0.541686	17.5821	0	1355.9	0.0453794	0.01463
ENSMUSG00000006276	13859	Eps15l1	epidermal growth factor receptor pathway substrate 15-like 1 [Source:MGI Symbol;Acc:MGI:104582]	protein_coding	8	72341001	72421474	3141	0	26	3291	0	0	0	0	0	1	0	0	1	0	0	1	1	0	0	12	0	0	0	3658	167	0	0.89921	107.678	0	0	0	0	0	0.0241806	0	0	0.182976	0	0	0.0295707	0.0383218	0
ENSMUSG00000006281	21745	Tep1	telomerase associated protein 1 [Source:MGI Symbol;Acc:MGI:109573]	protein_coding	14	50824062	50870560	8168	44	456	40	1	465	1408	2	1	1	6378	0	0	441	4279	56	2	0	2	0	6696	205	902	127	2	0.391537	6.06464	0.503281	0.0103685	4.84034	13.0826	0.0422577	0.00822303	0.00929864	79.2926	0	0	4.99594	37.8211	0.636798	0.0294733	0
ENSMUSG00000006288	219022	Ttc5	tetratricopeptide repeat domain 5 [Source:MGI Symbol;Acc:MGI:2683584]	protein_coding	14	50765415	50785518	1841	0	0	0	0	0	0	35	0	0	0	0	0	0	28	0	0	0	1	1404	1249	0	1	0	0	0	0	0	0	0	0	3.281	0	0	0	0	0	0	1.09802	0	0	0
ENSMUSG00000006289	66246	Osgep	O-sialoglycoprotein endopeptidase [Source:MGI Symbol;Acc:MGI:1913496]	protein_coding	14	50906478	50924893	4933	390	1	5	91	0	0	22	0	0	114	0	0	0	690	8	3	0	1	0	1	1	0	1042	0	5.74632	0.0220214	0.104166	1.56228	0	0	0.769668	0	0	2.3467	0	0	0	10.0982	0.150629	0.0732023	0
ENSMUSG00000006299	227290	Aamp	angio-associated migratory protein [Source:MGI Symbol;Acc:MGI:107809]	protein_coding	1	74279840	74284738	3458	3	1	0	6	8712	11507	6082	1	0	20	366	0	2	0	0	1991	0	6	4431	0	6179	722	0	0	0.0630569	0.0314146	0	0.146945	214.206	252.549	303.538	0.0194233	0	0.587312	20.7165	0	0.053518	0	0	69.3044	0
ENSMUSG00000006301	69660	Tmbim1	transmembrane BAX inhibitor motif containing 1 [Source:MGI Symbol;Acc:MGI:1916910]	protein_coding	1	74288247	74305622	12659	0	15	33	2245	0	0	1	0	1	0	2	3	213	123	1	1	5	0	0	0	0	0	2	19775	0	0.128721	0.267905	15.0192	0	0	0.013633	0	0.00599978	0	0.0309237	0.136203	1.55695	0.701476	0.0073372	0.00950856	0.030655
ENSMUSG00000006304	76709	Arpc2	actin related protein 2/3 complex, subunit 2 [Source:MGI Symbol;Acc:MGI:1923959]	protein_coding	1	74236084	74268209	2033	168	5701	12228	449	11423	7533	4	4927	2250	518	1	3	7625	888	26	15	1158	20	8800	14615	16087	1616	11593	4799	6.00632	304.628	618.136	18.7042	477.729	281.215	0.339558	162.777	84.0582	25.8735	0.0962773	0.8481	347.054	31.5343	1.18786	0.888113	44.2081
ENSMUSG00000006307	75410	Kmt2b	lysine (K)-specific methyltransferase 2B [Source:MGI Symbol;Acc:MGI:109565]	protein_coding	7	30568858	30588726	9596	0	0	0	278	1	0	1	4	0	0	2	1	0	3008	0	0	6410	4663	2	1216	1	0	0	1646	0	0	0	2.45349	0.0088603	0	0.0179846	0.0279974	0	0	0.0407944	0.0598926	0	22.6305	0	0	51.844
ENSMUSG00000006310	58206	Zbtb32	zinc finger and BTB domain containing 32 [Source:MGI Symbol;Acc:MGI:1891838]	protein_coding	7	30589681	30598909	2357	0	0	150	0	0	0	0	0	0	0	0	0	0	0	0	0	0	0	0	0	0	0	0	0	0	0	6.5403	0	0	0	0	0	0	0	0	0	0	0	0	0	0
ENSMUSG00000006311	14008	Etv2	ets variant 2 [Source:MGI Symbol;Acc:MGI:99253]	protein_coding	7	30633616	30635852	1048	0	0	0	0	0	0	0	0	0	0	0	0	0	0	0	0	0	0	0	0	0	0	0	0	0	0	0	0	0	0	0	0	0	0	0	0	0	0	0	0	0
ENSMUSG00000006313	109637	Upk1a	uroplakin 1A [Source:MGI Symbol;Acc:MGI:98911]	protein_coding	7	30603092	30612734	1308	0	0	0	0	0	0	0	0	0	0	0	0	0	0	0	0	0	0	0	0	0	0	0	0	0	0	0	0	0	0	0	0	0	0	0	0	0	0	0	0	0
ENSMUSG00000006315	69804	Tmem147	transmembrane protein 147 [Source:MGI Symbol;Acc:MGI:1915011]	protein_coding	7	30727701	30729534	868	261	5	66	1780	1	0	0	0	1348	0	2	0	0	158	2	3	9811	4368	4201	3302	2	0	629	5619	21.8553	0.625758	7.8143	173.672	0.0979533	0	0	0	117.952	0	0.450995	0	0	13.1415	0.214013	0.416022	877.252
ENSMUSG00000006333	76846	Rps9	ribosomal protein S9 [Source:MGI Symbol;Acc:MGI:1924096]	protein_coding	7	3703993	3706901	2526	4616	1020	699	2561	4947	374	8	4687	2341	3752	110	6	812	8278	1753	4323	17159	3954	63484	24466	20148	12689	9134	29515	132.822	43.8655	28.4387	85.863	166.513	11.2369	0.546573	124.626	70.3887	150.832	8.52355	1.36515	29.7452	236.592	64.4582	206	527.217
ENSMUSG00000006335	69714	Tfpt	TCF3 (E2A) fusion partner [Source:MGI Symbol;Acc:MGI:1916964]	protein_coding	7	3620324	3629929	1197	0	0	0	0	0	88	0	0	0	0	0	0	0	0	0	0	0	0	0	0	0	0	0	0	0	0	0	0	0	5.57952	0	0	0	0	0	0	0	0	0	0	0
ENSMUSG00000006342	71733	Susd2	sushi domain containing 2 [Source:MGI Symbol;Acc:MGI:1918983]	protein_coding	10	75636619	75644008	3255	0	0	0	0	0	0	0	0	0	0	0	0	0	0	0	0	0	0	0	0	0	0	0	0	0	0	0	0	0	0	0	0	0	0	0	0	0	0	0	0	0
ENSMUSG00000006344	23887	Ggt5	gamma-glutamyltransferase 5 [Source:MGI Symbol;Acc:MGI:1346063]	protein_coding	10	75589340	75617200	4736	2	0	2	3	1	1	1	0	2947	0	0	0	10011	52	50	44	2	4	22424	2	3	37	0	1	0.0306941	0	0.0433994	0.0536462	0.0179526	0.0160249	0.0364401	0	47.2611	0	0	0	195.596	0.792682	0.980591	1.11829	0.0327755
ENSMUSG00000006345	14598	Ggt1	gamma-glutamyltransferase 1 [Source:MGI Symbol;Acc:MGI:95706]	protein_coding	10	75561604	75586200	3411	0	0	0	0	0	0	0	0	0	0	0	0	0	0	0	0	0	0	0	0	0	0	0	0	0	0	0	0	0	0	0	0	0	0	0	0	0	0	0	0	0
ENSMUSG00000006356	68337	Crip2	cysteine rich protein 2 [Source:MGI Symbol;Acc:MGI:1915587]	protein_coding	12	113140236	113145506	2099	391	0	0	118	0	0	0	0	0	0	0	0	0	0	0	0	0	0	0	0	0	0	0	536	13.5394	0	0	4.76101	0	0	0	0	0	0	0	0	0	0	0	0	0
ENSMUSG00000006360	12925	Crip1	cysteine-rich protein 1 (intestinal) [Source:MGI Symbol;Acc:MGI:88501]	protein_coding	12	113146316	113153879	2280	5	1706	5724	19	281	5472	11	202	408	3	9087	19	346	17	23	32	4126	86	8648	25106	28572	13	10283	35095	0.159394	81.2831	258.007	0.705746	10.4788	182.146	0.832625	5.95064	13.5913	0.133613	780.094	4.78941	14.0422	0.538296	0.936963	1.68939	140.451
ENSMUSG00000006362	12398	Cbfa2t3	core-binding factor, runt domain, alpha subunit 2, translocated to, 3 (human) [Source:MGI Symbol;Acc:MGI:1338013]	protein_coding	8	122628739	122699109	4775	2091	106	4600	5	3985	4040	243	41	4386	18	32	8	5	2476	1688	11	1	2	2201	5185	729	2	11403	5711	31.8286	2.41151	99.0035	0.0886801	70.9567	64.212	8.78263	0.576711	69.7638	0.382792	1.31171	0.962897	0.0968927	37.4356	32.8344	0.27729	0.0162539
ENSMUSG00000006369	14114	Fbln1	fibulin 1 [Source:MGI Symbol;Acc:MGI:95487]	protein_coding	15	85205949	85286535	4368	0	0	0	0	0	0	0	0	0	0	0	0	0	0	0	0	0	0	0	0	0	0	0	0	0	0	0	0	0	0	0	0	0	0	0	0	0	0	0	0	0
ENSMUSG00000006373	53328	Pgrmc1	progesterone receptor membrane component 1 [Source:MGI Symbol;Acc:MGI:1858305]	protein_coding	X	36598206	36606079	1857	12840	18	9	17947	10	16	571	337	503	5	4	14	15300	61	13264	15254	62544	27238	4	3	1	10	10	16552	502.562	1.05297	0.498077	818.483	0.457854	0.653908	53.066	12.1889	20.5727	0.273415	0.421609	4.33291	762.384	2.37151	663.426	988.749	2613.99
ENSMUSG00000006378	26912	Gcat	glycine C-acetyltransferase (2-amino-3-ketobutyrate-coenzyme A ligase) [Source:MGI Symbol;Acc:MGI:1349389]	protein_coding	15	79030874	79043558	3851	0	0	0	0	0	0	0	0	0	0	0	0	0	0	0	4386	0	0	0	0	0	0	0	1	0	0	0	0	0	0	0	0	0	0	0	0	0	0	0	137.091	0
ENSMUSG00000006386	21687	Tek	endothelial-specific receptor tyrosine kinase [Source:MGI Symbol;Acc:MGI:98664]	protein_coding	4	94739289	94874976	4712	0	0	0	0	0	0	0	0	0	0	0	5	0	0	0	0	0	0	0	0	0	0	0	0	0	0	0	0	0	0	0	0	0	0	0	0.609857	0	0	0	0	0
ENSMUSG00000006389	17480	Mpl	myeloproliferative leukemia virus oncogene [Source:MGI Symbol;Acc:MGI:97076]	protein_coding	4	118442415	118457513	2958	0	0	0	0	0	0	93	0	0	0	0	0	0	0	0	0	0	0	0	0	0	0	0	0	0	0	0	0	0	0	5.42596	0	0	0	0	0	0	0	0	0	0
ENSMUSG00000006390	54325	Elovl1	elongation of very long chain fatty acids (FEN1/Elo2, SUR4/Elo3, yeast)-like 1 [Source:MGI Symbol;Acc:MGI:1858959]	protein_coding	4	118428093	118432953	2726	1403	5	6768	0	1482	0	1	42	484	2580	1	1	0	0	0	16042	2	0	0	1	0	0	516	2522	37.4083	0.199251	255.153	0	46.2233	0	0.0633091	1.03483	13.4851	96.1075	0.0718018	0.210832	0	0	0	708.349	0.0569423
ENSMUSG00000006392	80509	Med8	mediator complex subunit 8 [Source:MGI Symbol;Acc:MGI:1915269]	protein_coding	4	118409337	118415782	3001	0	30	1	0	0	0	0	0	0	0	1	2	91	0	0	10	0	0	0	1	0	0	2903	4794	0	1.08595	0.0342452	0	0	0	0	0	0	0	0.0652222	0.383025	2.80589	0	0	0.401096	0
ENSMUSG00000006398	107995	Cdc20	cell division cycle 20 [Source:MGI Symbol;Acc:MGI:1859866]	protein_coding	4	118432901	118437352	1868	0	102	1	0	0	0	0	0	5	1	1	6	0	0	3	1	1	1376	0	1768	0	0	11641	12940	0	5.9317	0.055016	0	0	0	0	0	0.203296	0.0543609	0.104781	1.84603	0	0	0.149167	0.0644373	0.0415484
ENSMUSG00000006403	240913	Adamts4	a disintegrin-like and metallopeptidase (reprolysin type) with thrombospondin type 1 motif, 4 [Source:MGI Symbol;Acc:MGI:1339949]	protein_coding	1	171250421	171260637	4810	0	0	0	0	0	0	1	0	1	0	0	0	0	0	0	0	0	0	0	0	0	0	0	0	0	0	0	0	0	0	0.0358795	0	0.0157903	0	0	0	0	0	0	0	0
ENSMUSG00000006411	71740	Pvrl4	poliovirus receptor-related 4 [Source:MGI Symbol;Acc:MGI:1918990]	protein_coding	1	171370099	171388598	3746	0	0	0	0	0	0	0	58	0	85	0	0	0	0	0	0	0	0	0	3	0	408	0	0	0	0	0	0	0	0	0	1.03994	0	2.30417	0	0	0	0	0	0	0
ENSMUSG00000006412	18637	Pfdn2	prefoldin 2 [Source:MGI Symbol;Acc:MGI:1276111]	protein_coding	1	171345670	171359254	1937	47	240	3	52	13	3219	0	0	0	0	0	0	903	0	0	0	296	6	7	54	26	0	1	0	1.76362	13.4598	0.159169	2.27354	0.570627	126.125	0	0	0	0	0	0	43.1373	0	0	0	11.8602
ENSMUSG00000006418	81018	Rnf114	ring finger protein 114 [Source:MGI Symbol;Acc:MGI:1933159]	protein_coding	2	167492645	167516173	3356	1	0	0	251	1	1	4	159	0	0	0	0	9437	2	0	0	310	0	51	0	2	1	110	418	0.0216578	0	0	6.33405	0.0253348	0.0226145	0.205698	3.18216	0	0	0	0	260.2	0.0430245	0	0	7.1692
ENSMUSG00000006423	77644	C330007P06Rik	RIKEN cDNA C330007P06 gene [Source:MGI Symbol;Acc:MGI:1924894]	protein_coding	X	36823737	36874111	7424	5	2	177	2	13309	3	0	1	11995	0	0	339	1	1	1	0	2	0	518	755	1	1	0	5	0.0489518	0.029265	2.4502	0.0228151	152.421	0.0306684	0	0.0090471	122.715	0	0	26.2437	0.012464	0.00972455	0.012511	0	0.0209085
ENSMUSG00000006435	18011	Neurl1a	neuralized homolog 1A (Drosophila) [Source:MGI Symbol;Acc:MGI:1334263]	protein_coding	19	47178820	47259440	4411	0	0	0	1	1	9272	0	0	0	0	0	0	0	0	44	0	0	0	0	0	0	0	0	0	0	0	0	0.0191996	0.0192753	159.531	0	0	0	0	0	0	0	0	0.9265	0	0
ENSMUSG00000006442	20810	Srm	spermidine synthase [Source:MGI Symbol;Acc:MGI:102690]	protein_coding	4	148591503	148594993	1599	1	0	0	0	0	2	0	0	0	0	0	0	0	0	0	0	0	3509	0	0	86	0	0	0	0.0454556	0	0	0	0	0.094927	0	0	0	0	0	0	0	0	0	0	0
ENSMUSG00000006445	13836	Epha2	Eph receptor A2 [Source:MGI Symbol;Acc:MGI:95278]	protein_coding	4	141301240	141329384	4674	0	0	0	0	0	0	0	0	0	0	0	0	0	0	0	0	0	0	0	0	0	0	0	0	0	0	0	0	0	0	0	0	0	0	0	0	0	0	0	0	0
ENSMUSG00000006456	56275	Rbm14	RNA binding motif protein 14 [Source:MGI Symbol;Acc:MGI:1929092]	protein_coding	19	4800569	4811634	3910	0	0	0	169	0	0	0	0	0	0	0	0	0	0	0	0	0	0	0	0	0	0	0	0	0	0	0	3.66049	0	0	0	0	0	0	0	0	0	0	0	0	0
ENSMUSG00000006457	11474	Actn3	actinin alpha 3 [Source:MGI Symbol;Acc:MGI:99678]	protein_coding	19	4861223	4877909	2894	0	0	0	0	0	0	0	0	0	0	0	0	0	0	0	0	0	0	0	0	0	0	0	0	0	0	0	0	0	0	0	0	0	0	0	0	0	0	0	0	0
ENSMUSG00000006462		A530013C23Rik	RIKEN cDNA A530013C23 gene [Source:MGI Symbol;Acc:MGI:3041178]	lincRNA	2	167691177	167729172	5964	0	0	0	0	0	0	0	0	0	0	0	0	0	0	0	0	0	0	0	0	0	0	0	0	0	0	0	0	0	0	0	0	0	0	0	0	0	0	0	0	0
ENSMUSG00000006463	70605	Zdhhc24	zinc finger, DHHC domain containing 24 [Source:MGI Symbol;Acc:MGI:1917855]	protein_coding	19	4878668	4885397	2916	0	0	0	0	0	0	0	141	0	0	0	0	0	0	0	0	0	0	0	0	0	0	0	0	0	0	0	0	0	0	0	3.24772	0	0	0	0	0	0	0	0	0
ENSMUSG00000006464	52028	Bbs1	Bardet-Biedl syndrome 1 (human) [Source:MGI Symbol;Acc:MGI:1277215]	protein_coding	19	4886898	4906627	5581	0	0	0	0	0	0	0	0	0	0	0	0	0	0	0	0	0	0	0	0	0	0	0	0	0	0	0	0	0	0	0	0	0	0	0	0	0	0	0	0	0
ENSMUSG00000006469	142681	Slc34a3	solute carrier family 34 (sodium phosphate), member 3 [Source:MGI Symbol;Acc:MGI:2159410]	protein_coding	2	25228898	25234364	2358	0	0	0	0	0	0	0	0	0	0	0	0	0	0	0	0	0	0	0	0	0	0	0	0	0	0	0	0	0	0	0	0	0	0	0	0	0	0	0	0	0
ENSMUSG00000006471	78797	Ndor1	NADPH dependent diflavin oxidoreductase 1 [Source:MGI Symbol;Acc:MGI:1926047]	protein_coding	2	25244821	25256022	5835	0	0	0	0	2	0	0	0	0	0	0	97	0	0	419	0	1	0	0	0	0	0	0	9	0	0	0	0	0.0291426	0	0	0	0	0	0	9.5542	0	0	6.66965	0	0.0133012
ENSMUSG00000006476	56876	Nsmf	NMDA receptor synaptonuclear signaling and neuronal migration factor [Source:MGI Symbol;Acc:MGI:1861755]	protein_coding	2	25054355	25062881	4896	1	0	0	0	0	0	936	0	0	0	1	0	0	0	0	0	948	0	0	0	0	0	0	0	0.0148455	0	0	0	0	0	32.9933	0	0	0	0.0399779	0	0	0	0	0	15.0279
ENSMUSG00000006488	19113	Prl7a1	prolactin family 7, subfamily a, member 1 [Source:MGI Symbol;Acc:MGI:1206572]	protein_coding	13	27633380	27642474	924	0	0	0	0	0	0	0	0	0	0	0	0	0	0	0	0	0	0	0	0	0	0	0	0	0	0	0	0	0	0	0	0	0	0	0	0	0	0	0	0	0
ENSMUSG00000006490	67310	Prl8a9	prolactin family8, subfamily a, member 9 [Source:MGI Symbol;Acc:MGI:1914560]	protein_coding	13	27558009	27564604	926	0	0	0	0	0	0	0	0	0	0	0	0	0	0	0	0	0	0	0	0	0	0	0	0	0	0	0	0	0	0	0	0	0	0	0	0	0	0	0	0	0
ENSMUSG00000006494	228026	Pdk1	pyruvate dehydrogenase kinase, isoenzyme 1 [Source:MGI Symbol;Acc:MGI:1926119]	protein_coding	2	71873224	71903858	7779	0	0	0	0	0	0	0	0	0	0	0	0	0	0	0	0	0	0	0	0	0	0	0	0	0	0	0	0	0	0	0	0	0	0	0	0	0	0	0	0	0
ENSMUSG00000006498	19205	Ptbp1	polypyrimidine tract binding protein 1 [Source:MGI Symbol;Acc:MGI:97791]	protein_coding	10	79854427	79864771	4740	0	4	1	20	0	1130	0	0	0	5	1	0	0	0	1	2	1	0	0	1	11	0	155	13206	0	0.0916722	0.0216814	0.35734	0	18.0929	0	0	0	0.107116	0.0412936	0	0	0	0.0195953	0.0507886	0.0163739
ENSMUSG00000006517	192156	Mvd	mevalonate (diphospho) decarboxylase [Source:MGI Symbol;Acc:MGI:2179327]	protein_coding	8	122433596	122443422	1761	1	0	0	0	3	10123	0	0	0	0	0	0	0	0	0	0	0	0	2	0	0	0	0	0	0.041274	0	0	0	0.144844	436.273	0	0	0	0	0	0	0	0	0	0	0
ENSMUSG00000006519	13057	Cyba	cytochrome b-245, alpha polypeptide [Source:MGI Symbol;Acc:MGI:1316658]	protein_coding	8	122424772	122432940	758	893	5963	4699	10	7975	9915	2115	12961	5542	389	49	11	13841	13957	38600	105	1	9	4917	7644	49	6268	13070	9084	85.6285	854.578	637.092	1.11728	894.541	992.732	481.541	1148.46	555.306	52.1128	12.6528	8.3404	1689.63	1329.32	4729.85	16.6738	0.102391
ENSMUSG00000006522	16426	Itih3	inter-alpha trypsin inhibitor, heavy chain 3 [Source:MGI Symbol;Acc:MGI:96620]	protein_coding	14	30908573	30923760	3637	0	1	1	0	0	0	0	0	0	1	0	0	0	0	4	1	0	0	0	0	0	0	1	6562	0	0.0298684	0.0282568	0	0	0	0	0	0	0.0279203	0	0	0	0	0.102152	0.0330957	0
ENSMUSG00000006526	69179	Tmem110	transmembrane protein 110 [Source:MGI Symbol;Acc:MGI:1921500]	protein_coding	14	30825590	30876986	4058	209	0	0	0	0	0	0	0	1173	0	0	0	0	0	0	0	0	0	0	0	0	0	0	0	3.74344	0	0	0	0	0	0	0	21.9544	0	0	0	0	0	0	0	0
ENSMUSG00000006527	54650	Sfmbt1	Scm-like with four mbt domains 1 [Source:MGI Symbol;Acc:MGI:1859609]	protein_coding	14	30714849	30822713	8629	3	8105	79	1	1020	1	17	1417	1	3103	0	1	2590	1	3438	0	0	832	3	507	2	0	5981	2	0.0252695	102.035	0.940876	0.00981452	10.0503	0.00879524	0.340001	11.0295	0.00880186	36.5161	0	0.0666044	27.7737	0.00836656	37.0062	0	0
ENSMUSG00000006529	16424	Itih1	inter-alpha trypsin inhibitor, heavy chain 1 [Source:MGI Symbol;Acc:MGI:96618]	protein_coding	14	30929180	30943289	3293	0	0	0	0	0	0	0	0	0	0	0	0	0	0	0	0	0	0	0	0	0	0	0	0	0	0	0	0	0	0	0	0	0	0	0	0	0	0	0	0	0
ENSMUSG00000006538	16147	Ihh	Indian hedgehog [Source:MGI Symbol;Acc:MGI:96533]	protein_coding	1	74945315	74951672	3048	0	0	0	0	0	0	0	0	0	0	0	0	0	0	0	0	0	0	0	0	0	0	0	0	0	0	0	0	0	0	0	0	0	0	0	0	0	0	0	0	0
ENSMUSG00000006542	241113	Prkag3	protein kinase, AMP-activated, gamma 3 non-catatlytic subunit [Source:MGI Symbol;Acc:MGI:1891343]	protein_coding	1	74738922	74749221	3682	0	0	0	0	0	0	0	0	0	0	0	0	0	0	0	0	0	0	0	0	0	0	0	0	0	0	0	0	0	0	0	0	0	0	0	0	0	0	0	0	0
ENSMUSG00000006546	12958	Cryba2	crystallin, beta A2 [Source:MGI Symbol;Acc:MGI:104336]	protein_coding	1	74889934	74893143	1193	0	0	0	0	0	0	0	0	0	0	0	0	0	0	0	0	0	0	0	0	0	0	0	0	0	0	0	0	0	0	0	0	0	0	0	0	0	0	0	0	0
ENSMUSG00000006567	11979	Atp7b	ATPase, Cu++ transporting, beta polypeptide [Source:MGI Symbol;Acc:MGI:103297]	protein_coding	8	21992785	22060305	6505	0	0	0	0	0	0	0	0	0	0	0	0	0	0	0	0	0	0	0	0	0	0	0	0	0	0	0	0	0	0	0	0	0	0	0	0	0	0	0	0	0
ENSMUSG00000006570	13215	Defb2	defensin beta 2 [Source:MGI Symbol;Acc:MGI:1338754]	protein_coding	8	21839926	21843482	305	0	0	0	0	0	0	0	0	0	0	0	0	0	0	0	0	0	0	0	0	0	0	0	0	0	0	0	0	0	0	0	0	0	0	0	0	0	0	0	0	0
ENSMUSG00000006574	20533	Slc4a1	solute carrier family 4 (anion exchanger), member 1 [Source:MGI Symbol;Acc:MGI:109393]	protein_coding	11	102348824	102366203	4891	0	0	0	0	0	0	0	0	0	0	0	0	0	0	0	0	0	0	0	0	0	0	0	0	0	0	0	0	0	0	0	0	0	0	0	0	0	0	0	0	0
ENSMUSG00000006575	51799	Rundc3a	RUN domain containing 3A [Source:MGI Symbol;Acc:MGI:1858752]	protein_coding	11	102393403	102402555	2941	0	0	0	0	0	5799	0	1	0	0	0	0	0	0	0	0	0	0	0	0	0	0	0	0	0	0	0	0	0	149.646	0	0.0228377	0	0	0	0	0	0	0	0	0
ENSMUSG00000006576	20536	Slc4a3	solute carrier family 4 (anion exchanger), member 3 [Source:MGI Symbol;Acc:MGI:109350]	protein_coding	1	75546266	75562172	8599	0	0	0	0	0	0	0	0	0	0	0	0	0	0	0	0	0	0	0	0	0	0	0	0	0	0	0	0	0	0	0	0	0	0	0	0	0	0	0	0	0
ENSMUSG00000006585	67177	Cdt1	chromatin licensing and DNA replication factor 1 [Source:MGI Symbol;Acc:MGI:1914427]	protein_coding	8	122568015	122573128	2189	0	0	0	0	0	0	0	0	0	0	0	0	0	0	0	0	0	0	0	0	0	0	0	0	0	0	0	0	0	0	0	0	0	0	0	0	0	0	0	0	0
ENSMUSG00000006586	12395	Runx1t1	runt-related transcription factor 1; translocated to, 1 (cyclin D-related) [Source:MGI Symbol;Acc:MGI:104793]	protein_coding	4	13743436	13893649	7959	0	0	0	0	0	0	0	0	0	0	0	0	0	0	0	0	0	0	0	0	0	0	0	0	0	0	0	0	0	0	0	0	0	0	0	0	0	0	0	0	0
ENSMUSG00000006587	30927	Snai3	snail family zinc finger 3 [Source:MGI Symbol;Acc:MGI:1353563]	protein_coding	8	122454206	122460692	1589	0	0	0	0	0	0	0	0	0	0	0	0	0	0	0	0	0	0	0	0	0	0	0	0	0	0	0	0	0	0	0	0	0	0	0	0	0	0	0	0	0
ENSMUSG00000006589	11821	Aprt	adenine phosphoribosyl transferase [Source:MGI Symbol;Acc:MGI:88061]	protein_coding	8	122574637	122576907	866	0	2	16	0	0	0	0	0	0	1638	14008	1	0	0	4	4	1	0	0	1313	0	232	0	3446	0	0.250881	1.89875	0	0	0	0	0	0	192.07	3166.06	0.66366	0	0	0.429014	0.555976	0.0896217
ENSMUSG00000006599	14884	Gtf2h1	general transcription factor II H, polypeptide 1 [Source:MGI Symbol;Acc:MGI:1277216]	protein_coding	7	46796103	46823800	2984	0	1	91	0	0	1531	0	0	0	0	1	0	0	0	2231	0	48	0	0	0	0	1	13	529	0	0.0364047	3.13407	0	0	38.939	0	0	0	0	0.0655938	0	0	0	69.4433	0	1.24846
ENSMUSG00000006611	15216	Hfe	hemochromatosis [Source:MGI Symbol;Acc:MGI:109191]	protein_coding	13	23702034	23710854	3572	1	6752	1	1706	13	380	0	0	1	1983	19	0	0	172	0	0	0	0	0	0	0	0	67	7	0.0203481	205.342	0.028771	40.448	0.309436	8.07385	0	0	0.0212629	56.3735	1.04113	0	0	3.47636	0	0	0
ENSMUSG00000006638	57742	Abhd1	abhydrolase domain containing 1 [Source:MGI Symbol;Acc:MGI:1931013]	protein_coding	5	30950106	30955089	1309	0	0	0	0	0	0	0	0	0	0	0	0	0	0	0	0	0	0	0	0	0	0	0	0	0	0	0	0	0	0	0	0	0	0	0	0	0	0	0	0	0
ENSMUSG00000006641	330064	Slc5a6	solute carrier family 5 (sodium-dependent vitamin transporter), member 6 [Source:MGI Symbol;Acc:MGI:2660847]	protein_coding	5	31036036	31048924	3609	0	0	0	0	0	0	1	0	0	0	0	0	0	0	0	0	0	0	0	0	0	0	0	17	0	0	0	0	0	0	0.0478195	0	0	0	0	0	0	0	0	0	0
ENSMUSG00000006642	69852	Tcf23	transcription factor 23 [Source:MGI Symbol;Acc:MGI:1934960]	protein_coding	5	30968677	30977018	4101	0	0	0	0	0	0	0	0	0	0	0	0	0	0	0	0	0	0	0	0	0	0	0	0	0	0	0	0	0	0	0	0	0	0	0	0	0	0	0	0	0
ENSMUSG00000006649	54631	Nphs1	nephrosis 1, nephrin [Source:MGI Symbol;Acc:MGI:1859637]	protein_coding	7	30458315	30487223	5280	0	0	0	0	0	0	0	0	0	0	0	0	0	0	0	0	0	0	0	0	0	0	0	0	0	0	0	0	0	0	0	0	0	0	0	0	0	0	0	0	0
ENSMUSG00000006651	11803	Aplp1	amyloid beta (A4) precursor-like protein 1 [Source:MGI Symbol;Acc:MGI:88046]	protein_coding	7	30434981	30445582	2391	0	0	0	0	0	0	0	0	0	0	0	0	0	0	0	0	0	0	0	0	0	0	0	0	0	0	0	0	0	0	0	0	0	0	0	0	0	0	0	0	0
ENSMUSG00000006673	69232	Qrich1	glutamine-rich 1 [Source:MGI Symbol;Acc:MGI:1916482]	protein_coding	9	108516806	108560163	7728	359	6	66	3	299	312	845	1	0	88	1	0	2	356	6	5	753	14	16	1	1101	2	1440	32	3.37648	0.0843412	0.877693	0.0328764	3.2896	3.06405	18.8704	0.00869121	0	1.15632	0.0253276	0	0.0239473	3.32575	0.072113	0.0778784	7.56238
ENSMUSG00000006675	74443	P4htm	prolyl 4-hydroxylase, transmembrane (endoplasmic reticulum) [Source:MGI Symbol;Acc:MGI:1921693]	protein_coding	9	108578862	108597667	3890	0	2	2	0	0	0	0	0	14654	0	1	0	0	0	1	0	1	0	0	4	0	0	1	0	0	0.0558517	0.052838	0	0	0	0	0	286.116	0	0.0503166	0	0	0	0.023877	0	0.0199518
ENSMUSG00000006676	71472	Usp19	ubiquitin specific peptidase 19 [Source:MGI Symbol;Acc:MGI:1918722]	protein_coding	9	108490602	108502337	7048	1167	0	0	0	29	0	38	0	0	1431	0	0	3	1	1	0	0	0	79	3394	0	0	64	0	12.0349	0	0	0	0.349841	0	0.930485	0	0	20.6176	0	0	0.0393867	0.0102433	0.0131784	0	0
ENSMUSG00000006678	18968	Pola1	polymerase (DNA directed), alpha 1 [Source:MGI Symbol;Acc:MGI:99660]	protein_coding	X	93304767	93632155	8813	2	0	0	1	0	0	6	2	0	0	1	0	363	0	0	0	1	11789	0	2394	10	0	0	0	0.0164946	0	0	0.00960961	0	0	0.117495	0.0152424	0	0	0.0222094	0	3.81134	0	0	0	0.00880658
ENSMUSG00000006699	12540	Cdc42	cell division cycle 42 [Source:MGI Symbol;Acc:MGI:106211]	protein_coding	4	137319696	137357720	2966	1890	70	4160	1479	1111	3208	42	37189	16	8052	11	16	32601	5896	35368	68	72851	10653	31511	6202	30128	1483	6571	22151	46.3156	2.56379	144.141	42.2305	31.848	82.0865	2.44382	842.153	0.409717	275.674	0.72591	3.10036	1017.08	143.514	1107.56	2.75964	1906.32
ENSMUSG00000006705	18771	Pknox1	Pbx/knotted 1 homeobox [Source:MGI Symbol;Acc:MGI:1201409]	protein_coding	17	31564749	31607684	6892	0	0	0	713	0	0	1	0	0	0	0	0	0	0	0	0	0	0	0	0	0	0	0	0	0	0	0	8.76141	0	0	0.0250407	0	0	0	0	0	0	0	0	0	0
ENSMUSG00000006711	210108	D130043K22Rik	RIKEN cDNA D130043K22 gene [Source:MGI Symbol;Acc:MGI:3036268]	protein_coding	13	24845135	24901270	5276	0	0	0	0	0	0	0	0	0	0	2	0	0	0	0	0	0	0	0	0	0	0	0	0	0	0	0	0	0	0	0	0	0	0	0.074197	0	0	0	0	0	0
ENSMUSG00000006715	57441	Gmnn	geminin [Source:MGI Symbol;Acc:MGI:1927344]	protein_coding	13	24751845	24761923	1465	0	8	5	534	0	0	0	0	1	2	1	2	0	0	2	0	1	0	0	1	0	0	8	10559	0	0.59321	0.35075	30.8698	0	0	0	0	0.0518439	0.13863	0.133605	0.784613	0	0	0.126801	0	0.0529777
ENSMUSG00000006717	66834	Acot13	acyl-CoA thioesterase 13 [Source:MGI Symbol;Acc:MGI:1914084]	protein_coding	13	24817948	24831517	721	620	6084	1	60	0	1	0	2	0	0	1	1	0	1	3	2063	1	2555	0	1894	0	1	446	5	62.5018	916.663	0.142538	7.04767	0	0.105262	0	0.186313	0	0	0.271473	0.797128	0	0.100132	0.38647	344.412	0.107645
ENSMUSG00000006720	193452	Zfp184	zinc finger protein 184 (Kruppel-like) [Source:MGI Symbol;Acc:MGI:1922244]	protein_coding	13	21945094	21960779	3513	0	0	0	0	0	0	0	0	0	0	0	0	0	0	0	0	0	0	0	0	0	0	0	0	0	0	0	0	0	0	0	0	0	0	0	0	0	0	0	0	0
ENSMUSG00000006724	13115	Cyp27b1	cytochrome P450, family 27, subfamily b, polypeptide 1 [Source:MGI Symbol;Acc:MGI:1098274]	protein_coding	10	127048250	127053006	2574	0	0	0	0	0	0	0	0	0	0	0	0	0	0	0	0	0	0	0	0	0	0	0	0	0	0	0	0	0	0	0	0	0	0	0	0	0	0	0	0	0
ENSMUSG00000006728	12567	Cdk4	cyclin-dependent kinase 4 [Source:MGI Symbol;Acc:MGI:88357]	protein_coding	10	127063534	127067920	3249	326	0	0	1439	14	0	1	0	0	0	0	0	0	854	0	0	0	1011	0	1938	0	2	0	1	7.29296	0	0	37.5095	0.366368	0	0.053118	0	0	0	0	0	0	18.9765	0	0	0
ENSMUSG00000006731	14421	B4galnt1	beta-1,4-N-acetyl-galactosaminyl transferase 1 [Source:MGI Symbol;Acc:MGI:1342057]	protein_coding	10	127165156	127172340	2474	0	1	0	0	0	0	0	0	0	0	0	0	0	0	2614	0	0	0	0	0	15	0	1	0	0	0.0439093	0	0	0	0	0	0	0	0	0	0	0	0	98.1376	0	0
ENSMUSG00000006732	17299	Mettl1	methyltransferase like 1 [Source:MGI Symbol;Acc:MGI:1339986]	protein_coding	10	127041414	127046365	2907	0	0	0	0	0	0	0	0	0	0	0	0	0	0	0	0	0	75	0	0	0	1	0	0	0	0	0	0	0	0	0	0	0	0	0	0	0	0	0	0	0
ENSMUSG00000006736	67125	Tspan31	tetraspanin 31 [Source:MGI Symbol;Acc:MGI:1914375]	protein_coding	10	127067317	127070261	1516	1	6	0	2991	5939	977	1	5	161	467	0	0	0	6051	0	0	0	2	2	0	6926	172	2425	0	0.0479443	0.42994	0	167.089	333.083	48.9107	0.113839	0.221523	8.06606	31.281	0	0	0	288.161	0	0	0
ENSMUSG00000006740	16573	Kif5b	kinesin family member 5B [Source:MGI Symbol;Acc:MGI:1098268]	protein_coding	18	6201002	6242174	7395	0	4749	7	6321	2	0	2090	1387	67	2663	20355	1	980	49	43	1826	4	422	6462	739	8	619	177	3760	0	69.7622	0.0972805	72.3898	0.0229948	0	48.7753	12.5975	0.688132	36.5676	538.759	0.0777186	12.2626	0.478371	0.540082	29.7219	0.041981
ENSMUSG00000006763	78935	Saal1	serum amyloid A-like 1 [Source:MGI Symbol;Acc:MGI:1926185]	protein_coding	7	46686108	46710680	8108	0	2	5	0	0	0	0	0	0	2	1	1	3	1	4	1	0	0	0	0	134	0	1	12924	0	0.0267961	0.0633756	0	0	0	0	0	0	0.0250484	0.0241406	0.0708842	0.0342375	0.00890417	0.0458222	0.0148457	0
ENSMUSG00000006764	216343	Tph2	tryptophan hydroxylase 2 [Source:MGI Symbol;Acc:MGI:2651811]	protein_coding	10	115078641	115185022	2879	0	0	0	0	0	0	0	0	0	0	0	0	0	0	0	0	0	0	0	0	0	0	0	0	0	0	0	0	0	0	0	0	0	0	0	0	0	0	0	0	0
ENSMUSG00000006777	94179	Krt23	keratin 23 [Source:MGI Symbol;Acc:MGI:2148866]	protein_coding	11	99477974	99493137	1565	0	0	0	0	0	0	0	0	0	0	0	0	0	0	0	0	0	0	0	0	0	0	0	0	0	0	0	0	0	0	0	0	0	0	0	0	0	0	0	0	0
ENSMUSG00000006782	12799	Cnp	2',3'-cyclic nucleotide 3' phosphodiesterase [Source:MGI Symbol;Acc:MGI:88437]	protein_coding	11	100574904	100591729	3639	0	60	7227	195	1	9016	0	0	1	2	3	0	0	0	2	1	1	0	7953	11	0	1	3708	8478	0	1.79112	204.099	4.53819	0.0233645	188.036	0	0	0.0208715	0.0558099	0.161362	0	0	0	0.0510479	0.0330775	0.0213279
ENSMUSG00000006784	74407	Ttc25	tetratricopeptide repeat domain 25 [Source:MGI Symbol;Acc:MGI:1921657]	protein_coding	11	100545607	100572568	6147	0	0	0	0	0	0	0	0	0	2	0	0	0	0	0	0	0	0	1	0	0	0	0	0	0	0	0	0	0	0	0	0	0	0.0330393	0	0	0	0	0	0	0
ENSMUSG00000006800	72043	Sulf2	sulfatase 2 [Source:MGI Symbol;Acc:MGI:1919293]	protein_coding	2	166073089	166155663	5818	457	2011	2069	5	1	2877	2007	915	1982	1	0	1	1185	2	13043	1	2145	1	1	375	0	2	428	3161	5.70925	37.5486	36.5471	0.0727823	0.0146139	37.5297	59.5341	10.5632	25.8741	0.0174538	0	0.0987847	18.8469	0.0248178	208.225	0.0206891	28.6144
ENSMUSG00000006818	20656	Sod2	superoxide dismutase 2, mitochondrial [Source:MGI Symbol;Acc:MGI:98352]	protein_coding	17	13007839	13018119	3824	6063	78	1	3092	1	86	0	431	2	1	4	1	0	44	1	189	1	2815	0	0	1	495	9516	11655	115.241	2.21581	0.026875	68.478	0.0222342	1.70682	0	7.57019	0.0397235	0.026555	0.20474	0.150295	0	0.830696	0.0242891	5.9492	0.0202961
ENSMUSG00000006850	71983	Tmco6	transmembrane and coiled-coil domains 6 [Source:MGI Symbol;Acc:MGI:1919233]	protein_coding	18	36735068	36742391	1817	0	0	0	4	0	0	0	0	0	0	0	0	0	0	0	0	0	0	0	0	0	0	0	0	0	0	0	0.186438	0	0	0	0	0	0	0	0	0	0	0	0	0
ENSMUSG00000006906	70527	Stambp	STAM binding protein [Source:MGI Symbol;Acc:MGI:1917777]	protein_coding	6	83543206	83572504	2157	1465	1	0	0	0	0	0	0	0	0	0	0	0	0	0	0	0	1	0	112	0	1	108	0	49.3655	0.0503623	0	0	0	0	0	0	0	0	0	0	0	0	0	0	0
ENSMUSG00000006920	14055	Ezh1	enhancer of zeste homolog 1 (Drosophila) [Source:MGI Symbol;Acc:MGI:1097695]	protein_coding	11	101191115	101226463	7440	0	184	609	1286	21	1	0	0	0	0	0	0	269	0	0	0	0	1	0	0	0	12	1696	8	0	2.68659	8.41221	14.6385	0.239986	0.0102008	0	0	0	0	0	0	3.3456	0	0	0	0
ENSMUSG00000006930	15114	Hap1	huntingtin-associated protein 1 [Source:MGI Symbol;Acc:MGI:1261831]	protein_coding	11	100347327	100356128	3766	0	0	0	0	0	0	0	0	0	0	0	0	0	0	0	0	0	0	0	0	0	0	0	0	0	0	0	0	0	0	0	0	0	0	0	0	0	0	0	0	0
ENSMUSG00000006931	66180	P3h4	prolyl 3-hydroxylase family member 4 (non-enzymatic) [Source:MGI Symbol;Acc:MGI:1913430]	protein_coding	11	100408456	100414836	2178	0	1	1	0	0	0	0	0	1	0	1	0	0	0	0	0	2	0	0	0	0	0	4	5311	0	0.0498767	0.0471854	0	0	0	0	0	0.034872	0	0.0898677	0	0	0	0	0	0.0712694
ENSMUSG00000006932	12387	Ctnnb1	catenin (cadherin associated protein), beta 1 [Source:MGI Symbol;Acc:MGI:88276]	protein_coding	9	120929216	120960507	5099	0	14004	0	11613	3	1	0	0	0	0	390	1	0	0	157	0	0	2	1349	1868	0	1	159	15	0	298.348	0	192.881	0.0500236	0.0148841	0	0	0	0	14.9707	0.112714	0	0	2.85986	0	0
ENSMUSG00000006941	68969	Eif1b	eukaryotic translation initiation factor 1B [Source:MGI Symbol;Acc:MGI:1916219]	protein_coding	9	120492606	120495327	917	447	3232	1523	3572	1	2	1	0	0	82	1	1	0	370	1	0	0	2	708	621	0	1	41	772	35.4303	382.876	170.685	329.892	0.0927191	0.165527	0.188201	0	0	9.08047	0.213448	0.626749	0	29.1299	0.101289	0	0
ENSMUSG00000006948	56640	Klk4	kallikrein related-peptidase 4 (prostase, enamel matrix, prostate) [Source:MGI Symbol;Acc:MGI:1861379]	protein_coding	7	43881172	43885804	1237	0	0	0	0	0	0	0	0	0	0	0	0	0	0	0	0	0	0	0	0	0	0	0	0	0	0	0	0	0	0	0	0	0	0	0	0	0	0	0	0	0
ENSMUSG00000006958	12667	Chrd	chordin [Source:MGI Symbol;Acc:MGI:1313268]	protein_coding	16	20733127	20742384	5838	1	0	0	0	0	0	0	0	0	0	0	0	0	0	0	0	0	140	0	0	0	0	0	0	0.0124501	0	0	0	0	0	0	0	0	0	0	0	0	0	0	0	0
ENSMUSG00000006998	21762	Psmd2	proteasome (prosome, macropain) 26S subunit, non-ATPase, 2 [Source:MGI Symbol;Acc:MGI:1096584]	protein_coding	16	20651652	20663414	4038	450	11	0	9677	1041	220	416	1183	0	1	1	0	6	69	4	0	0	420	4205	713	370	0	1767	581	8.09995	0.295925	0	202.957	21.9191	4.1349	17.7795	19.6773	0	0.0251476	0.0484725	0	0.137493	1.23364	0.0920075	0	0
ENSMUSG00000007021	20974	Syngr3	synaptogyrin 3 [Source:MGI Symbol;Acc:MGI:1341881]	protein_coding	17	24685092	24689955	2071	0	0	0	0	0	0	0	0	0	0	0	0	0	0	0	0	0	0	0	0	0	0	0	0	0	0	0	0	0	0	0	0	0	0	0	0	0	0	0	0	0
ENSMUSG00000007029	22321	Vars	valyl-tRNA synthetase [Source:MGI Symbol;Acc:MGI:90675]	protein_coding	17	35000987	35016322	5608	0	47	0	0	0	0	0	0	5753	0	0	1	0	0	301	0	1	0	0	261	0	0	5931	4	0	0.910428	0	0	0	0	0	0	77.915	0	0	0.102484	0	0	4.98526	0	0.0138396
ENSMUSG00000007030	27762	Vwa7	von Willebrand factor A domain containing 7 [Source:MGI Symbol;Acc:MGI:1306798]	protein_coding	17	35016579	35026741	4313	0	0	0	0	0	0	0	0	0	0	0	0	0	0	0	0	0	0	0	0	0	0	0	0	0	0	0	0	0	0	0	0	0	0	0	0	0	0	0	0	0
ENSMUSG00000007033	15482	Hspa1l	heat shock protein 1-like [Source:MGI Symbol;Acc:MGI:96231]	protein_coding	17	34972703	34979285	2472	0	0	0	0	0	0	0	0	0	0	0	0	0	0	0	0	0	1	0	0	0	0	0	0	0	0	0	0	0	0	0	0	0	0	0	0	0	0	0	0	0
ENSMUSG00000007034	70129	Slc44a4	solute carrier family 44, member 4 [Source:MGI Symbol;Acc:MGI:1917379]	protein_coding	17	34914466	34930436	3112	0	0	0	0	0	0	0	0	0	0	0	0	0	0	0	0	0	0	0	0	0	0	0	0	0	0	0	0	0	0	0	0	0	0	0	0	0	0	0	0	0
ENSMUSG00000007035	17687	Msh5	mutS homolog 5 (E. coli) [Source:MGI Symbol;Acc:MGI:1329021]	protein_coding	17	35028605	35046745	5526	0	0	0	0	0	0	0	0	0	0	166	0	0	0	0	0	0	0	0	0	0	0	0	0	0	0	0	0	0	0	0	0	0	0	5.87975	0	0	0	0	0	0
ENSMUSG00000007036	193742	Abhd16a	abhydrolase domain containing 16A [Source:MGI Symbol;Acc:MGI:99476]	protein_coding	17	35089263	35102987	3220	3593	776	172	0	7	0	0	1	0	8	745	0	0	0	0	0	450	629	0	0	0	1	119	0	81.1031	26.1795	5.48957	0	0.184834	0	0	0.0208589	0	0.252289	45.2858	0	0	0	0	0	10.8464
ENSMUSG00000007038	18010	Neu1	neuraminidase 1 [Source:MGI Symbol;Acc:MGI:97305]	protein_coding	17	34931253	34935953	3733	2	1565	5	4	0	0	4	2	1	17630	1	1	6597	2	122	1	2	6970	1542	0	1	2	36	1	0.0389411	45.542	0.137651	0.0907469	0	0	0.184924	0.0359848	0.0203459	479.577	0.0524328	0.153959	163.525	0.0386794	3.03551	0.0322446	0.0415818
ENSMUSG00000007039	51793	Ddah2	dimethylarginine dimethylaminohydrolase 2 [Source:MGI Symbol;Acc:MGI:1859016]	protein_coding	17	35059035	35062095	1593	0	2	0	257	451	0	0	0	0	1	0	0	0	0	1	1	7940	0	0	0	0	0	4	0	0	0.136386	0	13.663	24.0713	0	0	0	0	0.0637452	0	0	0	0	0.0583061	0.0755611	386.844
ENSMUSG00000007041	114584	Clic1	chloride intracellular channel 1 [Source:MGI Symbol;Acc:MGI:2148924]	protein_coding	17	35049966	35058749	1799	4	507	630	1374	5	538	17083	10958	2594	264	0	2	18	10269	23	2148	4	2	22	3162	1400	3686	8937	4440	0.161609	30.6149	35.9895	64.6823	0.236307	22.6965	1638.8	409.117	109.515	14.9017	0	0.638943	0.92584	412.102	1.18748	143.72	0.172568
ENSMUSG00000007050	27756	Lsm2	LSM2 homolog, U6 small nuclear RNA associated (S. cerevisiae) [Source:MGI Symbol;Acc:MGI:90676]	protein_coding	17	34981862	34985891	3152	184	5	49	443	0	0	0	0	0	0	0	0	9	2	5	1	0	1036	0	8	0	1	1	5940	4.24295	0.172322	1.59763	11.9027	0	0	0	0	0	0	0	0	0.264211	0.045809	0.147338	0.0381881	0
ENSMUSG00000007080	18973	Pole	polymerase (DNA directed), epsilon [Source:MGI Symbol;Acc:MGI:1196391]	protein_coding	5	110286306	110337474	11160	0	0	0	0	0	0	0	0	0	0	0	0	0	0	0	1	0	0	0	0	0	0	0	2012	0	0	0	0	0	0	0	0	0	0	0	0	0	0	0	0.0107857	0
ENSMUSG00000007097	98660	Atp1a2	ATPase, Na+/K+ transporting, alpha 2 polypeptide [Source:MGI Symbol;Acc:MGI:88106]	protein_coding	1	172271709	172298064	7038	0	0	0	0	0	0	0	0	0	0	1	0	0	0	0	0	0	0	0	0	0	0	0	394	0	0	0	0	0	0	0	0	0	0	0.0278107	0	0	0	0	0	0
ENSMUSG00000007107	27222	Atp1a4	ATPase, Na+/K+ transporting, alpha 4 polypeptide [Source:MGI Symbol;Acc:MGI:1351335]	protein_coding	1	172223513	172258414	3667	0	0	0	0	0	0	0	0	0	3	0	0	0	0	0	0	0	0	0	0	0	0	0	0	0	0	0	0	0	0	0	0	0	0.0830757	0	0	0	0	0	0	0
ENSMUSG00000007122	12372	Casq1	calsequestrin 1 [Source:MGI Symbol;Acc:MGI:1309468]	protein_coding	1	172209894	172219868	1951	0	0	0	0	0	0	0	0	0	0	0	0	0	0	0	0	0	0	2530	0	0	1	0	0	0	0	0	0	0	0	0	0	0	0	0	0	0	0	0	0	0
ENSMUSG00000007207	20907	Stx1a	syntaxin 1A (brain) [Source:MGI Symbol;Acc:MGI:109355]	protein_coding	5	135023482	135051100	2666	0	0	0	0	0	0	0	0	0	0	0	0	0	0	0	0	0	378	1	0	0	0	0	0	0	0	0	0	0	0	0	0	0	0	0	0	0	0	0	0	0
ENSMUSG00000007209	26368	Ceacam9	carcinoembryonic antigen-related cell adhesion molecule 9 [Source:MGI Symbol;Acc:MGI:1347247]	protein_coding	7	16721929	16726110	1374	0	0	0	0	0	0	0	0	0	0	0	0	0	0	0	0	0	0	0	0	0	0	0	0	0	0	0	0	0	0	0	0	0	0	0	0	0	0	0	0	0
ENSMUSG00000007216	243372	Zfp775	zinc finger protein 775 [Source:MGI Symbol;Acc:MGI:2683557]	protein_coding	6	48613180	48623227	4083	0	0	0	0	0	0	0	0	0	0	0	0	0	0	0	0	0	0	0	0	0	0	0	0	0	0	0	0	0	0	0	0	0	0	0	0	0	0	0	0	0
ENSMUSG00000007279	56788	Scube2	signal peptide, CUB domain, EGF-like 2 [Source:MGI Symbol;Acc:MGI:1928765]	protein_coding	7	109798676	109865679	4153	0	0	0	0	0	0	0	0	0	0	0	0	0	0	0	0	0	0	0	0	0	0	0	0	0	0	0	0	0	0	0	0	0	0	0	0	0	0	0	0	0
ENSMUSG00000007338	18120	Mrpl49	mitochondrial ribosomal protein L49 [Source:MGI Symbol;Acc:MGI:108180]	protein_coding	19	6053630	6057751	1722	0	6	0	0	0	0	0	81	1	1	0	2	0	0	0	2	1	0	0	2	0	0	99	12574	0	0.378507	0	0	0	0	0	3.15936	0.0441064	0.0589699	0	0.667514	0	0	0	0.139801	0.0450711
ENSMUSG00000007379	329727	Dennd2c	DENN/MADD domain containing 2C [Source:MGI Symbol;Acc:MGI:3036254]	protein_coding	3	103102604	103169769	6858	0	0	1	0	0	0	0	0	0	0	0	0	0	0	0	0	0	0	0	0	0	10	0	0	0	0	0.0149854	0	0	0	0	0	0	0	0	0	0	0	0	0	0
ENSMUSG00000007411	17169	Mark3	MAP/microtubule affinity-regulating kinase 3 [Source:MGI Symbol;Acc:MGI:1341865]	protein_coding	12	111574510	111656227	3388	0	2655	0	1	0	0	0	0	0	0	33	0	1	6	0	0	0	1704	1040	54	0	196	340	12	0	85.1289	0	0.0249969	0	0	0	0	0	0	1.90648	0	0.0273119	0.127854	0	0	0
ENSMUSG00000007415	67210	Gatad1	GATA zinc finger domain containing 1 [Source:MGI Symbol;Acc:MGI:1914460]	protein_coding	5	3632932	3657185	4168	5442	49	7	1182	9909	1	0	0	2	0	1079	959	120	0	1	4	16904	6671	7250	6273	3	2	4581	5055	94.9002	1.2771	0.172598	24.017	202.135	0.0182088	0	0	0.0364449	0	50.6705	132.237	2.66408	0	0.0222844	0.115517	314.77
ENSMUSG00000007440	12943	Pcdha11	protocadherin alpha 11 [Source:MGI Symbol;Acc:MGI:1298372]	protein_coding	18	37005203	37187657	5359	0	0	0	0	0	0	0	0	0	0	0	0	0	0	0	0	0	0	0	0	0	0	0	0	0	0	0	0	0	0	0	0	0	0	0	0	0	0	0	0	0
ENSMUSG00000007457		2310003L06Rik	RIKEN cDNA 2310003L06 gene [Source:MGI Symbol;Acc:MGI:1921498]	protein_coding	5	87969459	87972870	1603	0	0	0	0	0	0	0	0	0	0	0	0	0	0	0	0	0	0	0	0	0	0	0	0	0	0	0	0	0	0	0	0	0	0	0	0	0	0	0	0	0
ENSMUSG00000007458	17113	M6pr	mannose-6-phosphate receptor, cation dependent [Source:MGI Symbol;Acc:MGI:96904]	protein_coding	6	122308720	122317680	4170	13	272	1110	5	612	2868	42	18573	15	14	71525	17	30302	12223	7	5	3	6	331	10908	714	110	23727	18	0.226591	7.0858	27.356	0.101546	12.4783	52.1977	1.73822	299.153	0.273206	0.340922	3357.25	2.34302	672.403	211.616	0.155916	0.144327	0.0558362
ENSMUSG00000007476	241296	Lrrc8a	leucine rich repeat containing 8A [Source:MGI Symbol;Acc:MGI:2652847]	protein_coding	2	30237715	30263790	4308	1929	16	3	1	4	8222	0	0	3948	7359	4	8	0	0	6	2813	9706	2412	2	467	1	1	3	12930	32.5456	0.40346	0.0715668	0.0196587	0.0789447	144.847	0	0	69.6044	173.463	0.181738	1.06728	0	0	0.129362	78.5974	174.862
ENSMUSG00000007480	17203	Mc5r	melanocortin 5 receptor [Source:MGI Symbol;Acc:MGI:99420]	protein_coding	18	68337603	68339711	1162	0	0	0	0	0	0	0	0	0	0	0	0	0	0	0	0	0	0	0	0	0	0	0	0	0	0	0	0	0	0	0	0	0	0	0	0	0	0	0	0	0
ENSMUSG00000007564	51792	Ppp2r1a	protein phosphatase 2, regulatory subunit A, alpha [Source:MGI Symbol;Acc:MGI:1926334]	protein_coding	17	20945311	20965916	3375	5810	1	1	1	105	1	0	1	0	292	0	0	1	2484	4	3	25924	395	720	329	19	1	41	0	125.123	0.0321871	0.0304503	0.0250932	2.64517	0.0224872	0	0.0199009	0	8.78563	0	0	0.0274171	53.1355	0.110082	0.106995	596.155
ENSMUSG00000007570		Fance	Fanconi anemia, complementation group E [Source:MGI Symbol;Acc:MGI:1920025]	protein_coding	17	28313530	28326568	3183	0	1	0	0	0	0	0	0	2	0	0	1	0	0	0	2	5726	0	0	517	0	0	223	0	0	0.0341287	0	0	0	0	0	0	0.0477231	0	0	0.180562	0	0	0	0.0756324	139.619
ENSMUSG00000007589	28113	Tinf2	Terf1 (TRF1)-interacting nuclear factor 2 [Source:MGI Symbol;Acc:MGI:107246]	protein_coding	14	55679083	55681817	1736	0	17	0	0	0	0	0	0	0	0	0	1	0	0	0	0	0	0	0	0	0	3	3933	0	0	1.06379	0	0	0	0	0	0	0	0	0	0.331065	0	0	0	0	0
ENSMUSG00000007591	71099	Tssk4	testis-specific serine kinase 4 [Source:MGI Symbol;Acc:MGI:1918349]	protein_coding	14	55650182	55652539	1688	0	52	0	0	0	0	0	0	0	1	0	0	0	0	0	0	0	0	0	0	7	0	6992	1	0	3.34647	0	0	0	0	0	0	0	0.0601577	0	0	0	0	0	0	0
ENSMUSG00000007594	330790	Hapln4	hyaluronan and proteoglycan link protein 4 [Source:MGI Symbol;Acc:MGI:2679531]	protein_coding	8	70083529	70090862	3576	0	0	0	0	0	0	0	0	0	0	0	0	0	0	0	0	0	0	0	0	0	0	0	0	0	0	0	0	0	0	0	0	0	0	0	0	0	0	0	0	0
ENSMUSG00000007603	224907	Dus3l	dihydrouridine synthase 3-like (S. cerevisiae) [Source:MGI Symbol;Acc:MGI:2147092]	protein_coding	17	56764751	56770092	2303	0	0	0	0	0	0	0	0	1	0	0	0	0	0	1	0	4264	0	0	1	0	0	25	0	0	0	0	0	0	0	0	0	0.0329793	0	0	0	0	0	0.0403307	0	143.699
ENSMUSG00000007610	102642476	Gtpbp3	GTP binding protein 3 [Source:MGI Symbol;Acc:MGI:1917609]	protein_coding	8	71488103	71499583	3984	0	0	0	34	0	0	0	0	0	0	0	0	0	0	0	0	0	0	0	0	0	0	0	0	0	0	0	0.722752	0	0	0	0	0	0	0	0	0	0	0	0	0
ENSMUSG00000007613	21812	Tgfbr1	transforming growth factor, beta receptor I [Source:MGI Symbol;Acc:MGI:98728]	protein_coding	4	47353222	47414931	6534	1	3	1143	3	6278	9771	10042	2	0	62	1	2	769	4180	2471	0	0	2598	2	2348	1	413	1	5	0.0111239	0.0498767	17.9777	0.0388841	81.6922	113.493	265.236	0.0205588	0	0.963554	0.0299559	0.17592	10.8903	46.1854	35.1256	0	0
ENSMUSG00000007617	26556	Homer1	homer homolog 1 (Drosophila) [Source:MGI Symbol;Acc:MGI:1347345]	protein_coding	13	93303757	93404129	10502	9	0	1	1	3766	1	0	153	160	0	1	0	0	0	1	0	5175	0	0	0	1	0	1	0	0.0622883	0	0.00978575	0.00806413	30.4893	0.00722664	0	0.978513	1.15713	0	0.0186376	0	0	0	0.00884418	0	38.2445
ENSMUSG00000007646	114714	Rad51c	RAD51 homolog C [Source:MGI Symbol;Acc:MGI:2150020]	protein_coding	11	87376645	87404954	4384	0	0	0	0	0	0	0	0	0	0	0	0	0	0	0	0	0	0	0	0	0	1	0	0	0	0	0	0	0	0	0	0	0	0	0	0	0	0	0	0	0
ENSMUSG00000007653	14401	Gabrb2	gamma-aminobutyric acid (GABA) A receptor, subunit beta 2 [Source:MGI Symbol;Acc:MGI:95620]	protein_coding	11	42419757	42629028	6360	0	0	0	0	0	0	0	0	0	0	0	0	0	0	0	0	0	0	0	0	0	0	0	0	0	0	0	0	0	0	0	0	0	0	0	0	0	0	0	0	0
ENSMUSG00000007655	12389	Cav1	caveolin 1, caveolae protein [Source:MGI Symbol;Acc:MGI:102709]	protein_coding	6	17306335	17341452	3444	1	1	1	0	0	0	1	1	1	0	0	0	8	5	12465	831	12	2613	0	0	0	0	1	410	0.0211044	0.0315423	0.0298403	0	0	0	0.0501105	0.0195022	0.0220532	0	0	0	0.214942	0.104813	336.17	29.0437	0.270426
ENSMUSG00000007656	59046	Arpp19	cAMP-regulated phosphoprotein 19 [Source:MGI Symbol;Acc:MGI:1891691]	protein_coding	9	75037614	75060313	4957	1271	1717	1123	725	88	34	1	70	205	224	0	1	2	0	4382	1483	1173	679	385	1140	3664	4531	592	784	18.6364	37.6277	23.2823	12.3865	1.50939	0.520557	0.0348155	0.948476	3.14101	4.58873	0	0.115943	0.0373341	0	82.1075	36.0111	18.3658
ENSMUSG00000007659	12048	Bcl2l1	BCL2-like 1 [Source:MGI Symbol;Acc:MGI:88139]	protein_coding	2	152780668	152831728	4586	6140	1	1517	2	0	3	3	14499	15811	0	0	1	3	0	2	0	0	1	0	1	1	4	161	1	97.3129	0.0236876	33.9952	0.0369339	0	0.0496473	0.112896	212.35	261.855	0	0	0.125323	0.0605315	0	0.0405066	0	0
ENSMUSG00000007670	16549	Khsrp	KH-type splicing regulatory protein [Source:MGI Symbol;Acc:MGI:1336214]	protein_coding	17	57021058	57031507	3990	1172	565	204	622	20	1281	228	1001	89	1264	843	3	1893	85	1783	211	1249	1415	5861	1944	3445	1420	1610	1339	21.3497	15.3827	5.2544	13.2022	0.426183	24.366	9.86175	16.8503	1.69415	32.169	41.3539	0.432127	43.9008	1.53799	41.5057	6.36537	24.2952
ENSMUSG00000007682	13371	Dio2	deiodinase, iodothyronine, type II [Source:MGI Symbol;Acc:MGI:1338833]	protein_coding	12	90724554	90738438	5813	0	0	0	0	0	0	0	0	0	0	0	0	0	0	0	0	0	0	0	0	0	0	0	0	0	0	0	0	0	0	0	0	0	0	0	0	0	0	0	0	0
ENSMUSG00000007721	234388	Ccdc124	coiled-coil domain containing 124 [Source:MGI Symbol;Acc:MGI:1916403]	protein_coding	8	70868227	70873490	911	3158	0	2607	95	0	0	3	39	1	799	0	0	0	0	1144	54	0	578	4369	6460	0	0	3	49	251.959	0	294.096	8.83151	0	0	0.568322	2.87537	0.0833713	89.0619	0	0	0	0	116.637	7.13493	0
ENSMUSG00000007739	12464	Cct4	chaperonin containing Tcp1, subunit 4 (delta) [Source:MGI Symbol;Acc:MGI:104689]	protein_coding	11	22990519	23003780	4201	682	6	3148	8	1	2	2103	2279	1	96	0	1	16	505	5024	9	2	6	3612	802	26342	3	303	6831	11.7996	0.155151	77.0101	0.161275	0.0202389	0.0361315	86.393	36.4367	0.0180793	2.3205	0	0.136808	0.352421	8.67853	111.078	0.257872	0.0369495
ENSMUSG00000007777	66050	0610009B22Rik	RIKEN cDNA 0610009B22 gene [Source:MGI Symbol;Acc:MGI:1913300]	protein_coding	11	51685386	51688874	998	1612	14	0	0	0	0	0	0	0	0	0	0	12	0	0	2016	0	0	0	0	0	0	1800	0	117.401	1.52389	0	0	0	0	0	0	0	0	0	0	1.11262	0	0	243.15	0
ENSMUSG00000007783	78070	Cpt1c	carnitine palmitoyltransferase 1c [Source:MGI Symbol;Acc:MGI:2446526]	protein_coding	7	44959373	44974851	2793	0	0	0	0	0	0	0	0	0	0	0	0	0	0	0	0	0	0	0	0	0	0	0	0	0	0	0	0	0	0	0	0	0	0	0	0	0	0	0	0	0
ENSMUSG00000007805	13345	Twist2	twist basic helix-loop-helix transcription factor 2 [Source:MGI Symbol;Acc:MGI:104685]	protein_coding	1	91801461	91848028	3174	0	0	0	0	0	0	0	0	0	0	0	0	0	0	0	0	0	0	0	0	0	0	0	0	0	0	0	0	0	0	0	0	0	0	0	0	0	0	0	0	0
ENSMUSG00000007812	72611	Zfp655	zinc finger protein 655 [Source:MGI Symbol;Acc:MGI:1919861]	protein_coding	5	145231715	145247302	5598	40542	15	31317	10610	28328	1	6876	1259	17978	42223	1	8	3	7	7	554	14	5	3	9	7	1	12	3157	526.391	0.291081	574.928	160.514	430.251	0.0135574	211.98	15.1057	243.918	765.914	0.0349646	0.821335	0.0495887	0.090276	0.116143	11.9122	0.1941
ENSMUSG00000007815	11848	Rhoa	ras homolog gene family, member A [Source:MGI Symbol;Acc:MGI:1096342]	protein_coding	9	108306129	108337934	7494	3640	19251	8220	3610	6112	3399	2830	3467	2836	3147	6	4	1	1025	6940	5	1801	8	4116	2217	3876	4310	4052	5093	35.304	279.059	112.726	40.7965	69.3439	34.4228	65.1725	31.0733	28.7427	42.6429	0.156711	0.306768	0.0123476	9.87455	86.0152	0.0803102	18.6522
ENSMUSG00000007817	328365	Zmiz1	zinc finger, MIZ-type containing 1 [Source:MGI Symbol;Acc:MGI:3040693]	protein_coding	14	25459185	25666743	12523	15	40	2877	2	20397	5	4	3	0	33	1	0	11033	1	0	266	0	1	1	0	3	0	9	12	0.0870601	0.346982	23.6101	0.0135254	138.483	0.0303019	0.0551243	0.0160902	0	0.26759	0.0156298	0	81.5229	0.00576499	0	2.55675	0
ENSMUSG00000007827	232339	Ankrd26	ankyrin repeat domain 26 [Source:MGI Symbol;Acc:MGI:1917887]	protein_coding	6	118501308	118562226	7253	0	3	1250	0	867	0	687	0	0	2	0	60	0	0	0	242	1	0	0	1	985	1	1	3958	0	0.0449324	17.7116	0	10.1634	0	16.3467	0	0	0.0280012	0	4.75441	0	0	0	4.01617	0.0107007
ENSMUSG00000007833	69748	Aldh16a1	aldehyde dehydrogenase 16 family, member A1 [Source:MGI Symbol;Acc:MGI:1916998]	protein_coding	7	45140684	45154584	5501	0	4	0	0	0	0	0	0	0	1	0	0	0	0	0	0	0	0	3756	56	0	0	401	0	0	0.0789904	0	0	0	0	0	0	0	0.0184596	0	0	0	0	0	0	0
ENSMUSG00000007836	77134	Hnrnpa0	heterogeneous nuclear ribonucleoprotein A0 [Source:MGI Symbol;Acc:MGI:1924384]	protein_coding	13	58125879	58128556	2678	3090	2	9242	5296	0	11664	1	2	2	2993	3	2	1	2	4121	3	0	2	4	8109	0	2	138	792	83.8657	0.0811288	354.667	167.482	0	330.556	0.0644438	0.0501611	0.0567224	113.491	0.219266	0.429223	0.0345529	0.0539171	142.929	0.134842	0
ENSMUSG00000007837	65116	Prrg2	proline-rich Gla (G-carboxyglutamic acid) polypeptide 2 [Source:MGI Symbol;Acc:MGI:1929596]	protein_coding	7	45053613	45062677	2091	777	0	4251	0	0	146	0	0	0	0	0	2	0	0	1	0	0	0	0	0	0	0	0	1	27.0087	0	208.931	0	0	5.29916	0	0	0	0	0	0.549717	0	0	0.0444197	0	0
ENSMUSG00000007850	59013	Hnrnph1	heterogeneous nuclear ribonucleoprotein H1 [Source:MGI Symbol;Acc:MGI:1891925]	protein_coding	11	50376990	50386528	5842	13329	11846	1068	7190	104	14	11432	2099	1023	5968	189	8	26038	16978	83464	2183	270	4	15064	7215	63	4	2889	633	165.833	220.275	18.7878	104.231	1.5136	0.181876	337.717	24.1323	13.2999	103.736	6.3323	0.787031	412.421	209.813	1326.99	44.9787	3.58701
ENSMUSG00000007867	76411	Ift43	intraflagellar transport 43 [Source:MGI Symbol;Acc:MGI:1923661]	protein_coding	12	86082561	86162458	775	0	1	76	166	0	0	148	0	0	0	0	0	0	0	0	0	0	0	0	3266	0	0	353	0	0	0.14017	10.0781	18.1399	0	0	32.9573	0	0	0	0	0	0	0	0	0	0
ENSMUSG00000007872	15903	Id3	inhibitor of DNA binding 3 [Source:MGI Symbol;Acc:MGI:96398]	protein_coding	4	136143497	136145755	1791	606	12	6	0	0	1	5	7373	2	5	4	6	0	1	1	4	44098	2	0	2	0	0	8	2600	24.5931	0.727849	0.344288	0	0	0.0423753	0.481799	276.501	0.0848144	0.28349	0.437145	1.92539	0	0.0403099	0.0518602	0.268831	1910.97
ENSMUSG00000007877	21393	Tcap	titin-cap [Source:MGI Symbol;Acc:MGI:1330233]	protein_coding	11	98383811	98384953	948	0	0	0	0	0	0	0	0	0	0	0	0	0	0	0	0	0	0	0	0	0	0	0	0	0	0	0	0	0	0	0	0	0	0	0	0	0	0	0	0	0
ENSMUSG00000007880	93760	Arid1a	AT rich interactive domain 1A (SWI-like) [Source:MGI Symbol;Acc:MGI:1935147]	protein_coding	4	133679008	133756769	11476	0	1	0	0	2	0	82	1240	1	1070	12	1	0	0	0	6	0	0	0	1479	6	1219	0	2885	0	0.00946597	0	0	0.0148176	0	1.23315	7.25736	0.00661827	9.46797	0.204669	0.050081	0	0	0	0.0629325	0
ENSMUSG00000007888	12931	Crlf1	cytokine receptor-like factor 1 [Source:MGI Symbol;Acc:MGI:1340030]	protein_coding	8	70493158	70504081	1644	0	0	0	0	0	0	0	0	0	0	0	0	0	0	0	0	0	0	0	0	0	0	0	0	0	0	0	0	0	0	0	0	0	0	0	0	0	0	0	0	0
ENSMUSG00000007891	13033	Ctsd	cathepsin D [Source:MGI Symbol;Acc:MGI:88562]	protein_coding	7	142371148	142388038	2519	32923	9737	30635	3792	11079	11381	15	23850	8429	2812	478	15	3511	134	28407	166	11	2840	12	689	12	16021	10177	14	949.965	419.907	1249.84	127.488	373.948	342.895	1.02767	635.928	254.146	113.358	37.1416	3.42236	128.973	3.84047	1047.43	7.93221	0.338919
ENSMUSG00000007892	56040	Rplp1	ribosomal protein, large, P1 [Source:MGI Symbol;Acc:MGI:1927099]	protein_coding	9	61913284	61914538	495	5057	1592	374	796	18	5636	3	2321	1723	1333	4	3	2367	3090	646	4328	21747	1246	21634	6440	6923	591	2787	7936	742.547	349.377	77.6484	136.188	3.09176	864.12	1.04594	314.932	264.372	273.457	1.58167	3.48321	442.474	450.672	121.215	1052.44	3409.77
ENSMUSG00000007907	70977	Cabs1	calcium binding protein, spermatid specific 1 [Source:MGI Symbol;Acc:MGI:1918227]	protein_coding	5	87979439	87981544	1505	0	2	0	0	123	0	0	0	0	0	0	0	0	0	494	0	0	0	0	0	0	0	675	0	0	0.144361	0	0	6.94876	0	0	0	0	0	0	0	0	0	30.4874	0	0
ENSMUSG00000007908	208982	Hmgcll1	3-hydroxymethyl-3-methylglutaryl-Coenzyme A lyase-like 1 [Source:MGI Symbol;Acc:MGI:2446108]	protein_coding	9	76014855	76136350	5449	0	0	0	0	0	0	0	0	0	0	0	0	0	0	0	0	0	0	0	0	0	0	0	0	0	0	0	0	0	0	0	0	0	0	0	0	0	0	0	0	0
ENSMUSG00000007944	73032	Ttc9b	tetratricopeptide repeat domain 9B [Source:MGI Symbol;Acc:MGI:1920282]	protein_coding	7	27653915	27656208	914	0	0	0	0	0	0	0	0	0	0	0	0	0	0	0	0	0	0	0	0	0	0	0	0	0	0	0	0	0	0	0	0	0	0	0	0	0	0	0	0	0
ENSMUSG00000007946	11859	Phox2a	paired-like homeobox 2a [Source:MGI Symbol;Acc:MGI:106633]	protein_coding	7	101818313	101822726	1609	0	0	0	0	0	0	0	0	0	0	0	0	0	0	0	0	0	0	0	0	0	0	0	0	0	0	0	0	0	0	0	0	0	0	0	0	0	0	0	0	0
ENSMUSG00000007950	64296	Abhd8	abhydrolase domain containing 8 [Source:MGI Symbol;Acc:MGI:1918946]	protein_coding	8	71456700	71463657	1985	0	0	0	0	0	0	0	0	0	0	0	0	0	0	0	0	0	0	0	0	0	0	0	0	0	0	0	0	0	0	0	0	0	0	0	0	0	0	0	0	0
ENSMUSG00000007987	67286	Ift22	intraflagellar transport 22 [Source:MGI Symbol;Acc:MGI:1914536]	protein_coding	5	136908150	136915404	3608	2	0	2	2	1	2	1	0	15	0	2066	0	524	11768	0	0	1	0	2	0	1	0	0	0	0.0402902	0	0.0569678	0.0469454	0.0235653	0.0420699	0.0478327	0	0.315762	0	112.079	0	13.4388	235.474	0	0	0.0215112
ENSMUSG00000007989	14365	Fzd3	frizzled homolog 3 (Drosophila) [Source:MGI Symbol;Acc:MGI:108476]	protein_coding	14	65201026	65262463	4227	0	0	0	6	0	0	0	0	0	0	0	0	0	0	0	0	0	0	0	0	0	0	0	0	0	0	0	0.120212	0	0	0	0	0	0	0	0	0	0	0	0	0
ENSMUSG00000008028	69349	1700008O03Rik	RIKEN cDNA 1700008O03 gene [Source:MGI Symbol;Acc:MGI:1916599]	protein_coding	7	44360043	44385820	3675	0	2	1	0	0	0	0	0	3	1	23780	5	0	0	3	0	3	0	1	2	0	0	1	5	0	0.0591192	0.0279646	0	0	0	0	0	0.062001	0.0276316	1266.53	0.781944	0	0	0.0758217	0	0.063357
ENSMUSG00000008035	68041	Mid1ip1	Mid1 interacting protein 1 (gastrulation specific G12-like (zebrafish)) [Source:MGI Symbol;Acc:MGI:1915291]	protein_coding	X	10715013	10719690	2128	0	12795	247	0	0	169	0	0	3	5244	2	3817	1054	1	6	5058	0	0	1	0	0	1	166	12	0	653.167	11.9286	0	0	6.02731	0	0	0.107074	250.239	0.183958	1030.89	45.8314	0.0339262	0.261884	286.102	0
ENSMUSG00000008036	232910	Ap2s1	adaptor-related protein complex 2, sigma 1 subunit [Source:MGI Symbol;Acc:MGI:2141861]	protein_coding	7	16738410	16749294	1333	1	8	1902	643	3	1	1	3	4	0	1	1	79	266	1	321	12	5878	816	4825	366	10495	384	8278	0.0545263	0.651952	146.638	40.8517	0.191351	0.0569349	0.129468	0.151161	0.227911	0	0.146836	0.431155	5.48392	14.4065	0.0696786	28.9861	0.698686
ENSMUSG00000008090	116701	Fgfrl1	fibroblast growth factor receptor-like 1 [Source:MGI Symbol;Acc:MGI:2150920]	protein_coding	5	108692382	108706924	2782	0	0	0	178	1	0	1	1	0	0	0	0	0	0	0	0	0	5781	1	0	0	1	0	0	0	0	0	5.41867	0.030562	0	0.0620347	0.0241429	0	0	0	0	0	0	0	0	0
ENSMUSG00000008129	74666	4930432K21Rik	RIKEN cDNA 4930432K21 gene [Source:MGI Symbol;Acc:MGI:1921916]	protein_coding	8	84148025	84172590	2406	0	0	0	0	0	0	0	0	0	0	0	0	0	0	0	0	0	0	0	0	0	0	0	0	0	0	0	0	0	0	0	0	0	0	0	0	0	0	0	0	0
ENSMUSG00000008136	14200	Fhl2	four and a half LIM domains 2 [Source:MGI Symbol;Acc:MGI:1338762]	protein_coding	1	43123074	43196984	1897	0	9	1	0	0	0	0	0	1	1	0	1	80	47	35	39	5	91	0	6	0	11	5	9648	0	0.515384	0.054175	0	0	0	0	0	0.0400376	0.0535299	0	0.302967	3.90227	1.7887	1.71368	2.47464	0.204566
ENSMUSG00000008140	69683	Emc10	ER membrane protein complex subunit 10 [Source:MGI Symbol;Acc:MGI:1916933]	protein_coding	7	44489937	44496529	2917	1	0	0	0	1	0	0	75	0	0	0	0	0	0	454	0	1	8	495	0	1163	12	0	0	0.0249172	0	0	0	0.0291476	0	0	1.72692	0	0	0	0	0	0	14.456	0	0.0266069
ENSMUSG00000008153	232370	Clstn3	calsyntenin 3 [Source:MGI Symbol;Acc:MGI:2178323]	protein_coding	6	124430759	124464794	4968	0	0	0	0	0	0	0	0	0	0	0	0	0	0	0	0	0	0	0	0	0	0	0	0	0	0	0	0	0	0	0	0	0	0	0	0	0	0	0	0	0
ENSMUSG00000008167	68628	Fbxw9	F-box and WD-40 domain protein 9 [Source:MGI Symbol;Acc:MGI:1915878]	protein_coding	8	85060055	85067124	3383	0	0	0	2728	0	0	0	0	0	0	0	0	4	0	2	5	0	0	0	0	0	0	0	0	0	0	0	68.2923	0	0	0	0	0	0	0	0	0.109409	0	0.0549108	0.177903	0
ENSMUSG00000008193	272382	Spib	Spi-B transcription factor (Spi-1/PU.1 related) [Source:MGI Symbol;Acc:MGI:892986]	protein_coding	7	44525995	44532071	2840	0	0	0	0	0	0	0	0	0	0	0	0	0	0	0	0	0	0	0	0	0	0	0	0	0	0	0	0	0	0	0	0	0	0	0	0	0	0	0	0	0
ENSMUSG00000008200	55935	Fnbp4	formin binding protein 4 [Source:MGI Symbol;Acc:MGI:1860513]	protein_coding	2	90745370	90781021	6583	5	45	3	2	40	3142	1871	120	29	0	0	1	0	60	0	2779	2	2	0	3708	7325	2	3890	259	0.0552055	0.742582	0.0468342	0.0257298	0.516624	36.2235	49.0503	1.22435	0.334587	0	0	0.0873051	0	0.658013	0	50.8135	0.0235796
ENSMUSG00000008206	67260	Cers4	ceramide synthase 4 [Source:MGI Symbol;Acc:MGI:1914510]	protein_coding	8	4493026	4531680	12268	57	1	0	0	0	0	258	0	0	0	38	0	13	11	709	13	1	1	4	0	0	9	2	0	0.337705	0.00885487	0	0	0	0	3.62942	0	0	0	0.606277	0	0.0980537	0.0647331	5.36787	0.127551	0.00632641
ENSMUSG00000008226	74616	Scrn3	secernin 3 [Source:MGI Symbol;Acc:MGI:1921866]	protein_coding	2	73312601	73337818	4815	0	1	0	0	1445	0	0	0	0	0	0	0	0	0	3	0	0	0	2	0	0	0	163	18	0	0.0225611	0	0	25.5159	0	0	0	0	0	0	0	0	0	0.0578701	0	0
ENSMUSG00000008301	56698	Phax	phosphorylated adaptor for RNA export [Source:MGI Symbol;Acc:MGI:1891839]	protein_coding	18	56562443	56587712	2223	0	0	0	1218	0	1	0	0	0	0	1	55	0	0	0	2469	0	272	1966	0	0	717	0	0	0	0	0	46.4021	0	0.0341404	0	0	0	0	0.0880485	14.2196	0	0	0	133.689	0
ENSMUSG00000008305	21885	Tle1	transducin-like enhancer of split 1, homolog of Drosophila E(spl) [Source:MGI Symbol;Acc:MGI:104636]	protein_coding	4	72117142	72200919	8711	0	0	0	0	0	0	0	0	0	0	0	0	0	0	233	0	0	0	0	0	108	0	0	29	0	0	0	0	0	0	0	0	0	0	0	0	0	0	2.48438	0	0
ENSMUSG00000008307	77036	1700109H08Rik	RIKEN cDNA 1700109H08 gene [Source:MGI Symbol;Acc:MGI:1924286]	protein_coding	5	3571566	3584356	3062	0	0	0	0	0	0	1	0	2863	0	0	0	0	0	0	0	1	0	0	3	0	0	0	0	0	0	0	0	0	0	0.056362	0	71.0152	0	0	0	0	0	0	0	0.0253469
ENSMUSG00000008318	320100	Relt	RELT tumor necrosis factor receptor [Source:MGI Symbol;Acc:MGI:2443373]	protein_coding	7	100845848	100863446	3279	0	0	0	0	0	0	0	0	0	0	0	0	0	0	0	0	0	0	0	0	0	0	0	0	0	0	0	0	0	0	0	0	0	0	0	0	0	0	0	0	0
ENSMUSG00000008333	20639	Snrpb2	U2 small nuclear ribonucleoprotein B [Source:MGI Symbol;Acc:MGI:104805]	protein_coding	2	143063039	143072853	2857	0	332	216	1	486	1	0	0	1	1099	1	1	239	0	0	1	1	21	0	1194	0	0	3	8536	0	12.6236	7.76979	0.0296428	14.4632	0.0265643	0	0	0.0265843	39.0617	0.0685095	0.201165	7.74073	0	0	0.0421312	0.0271657
ENSMUSG00000008348	22190	Ubc	ubiquitin C [Source:MGI Symbol;Acc:MGI:98889]	protein_coding	5	125385965	125390202	2893	20377	9808	7258	15314	36149	13439	7172	7298	42205	12662	7534	10	3988	32	6201	13452	5201	12216	5873	6605	12614	13714	8778	8289	511.951	368.288	257.831	448.301	1062.4	352.555	427.842	169.435	1108.03	444.444	509.728	1.98662	127.556	0.798562	199.087	559.697	139.531
ENSMUSG00000008373	68988	Prpf31	PRP31 pre-mRNA processing factor 31 homolog (yeast) [Source:MGI Symbol;Acc:MGI:1916238]	protein_coding	7	3629985	3642486	5439	0	0	0	0	0	0	0	0	0	1	1	3	0	0	1	1012	11470	0	0	0	1	0	0	266	0	0	0	0	0	0	0	0	0	0.01867	0.0359867	0.317005	0	0	0.017077	22.3963	163.672
ENSMUSG00000008384	55942	Sertad1	SERTA domain containing 1 [Source:MGI Symbol;Acc:MGI:1913438]	protein_coding	7	27486910	27490316	1344	1081	79	1	0	0	0	0	0	6073	321	1	0	0	0	0	1	0	0	0	1	0	0	1	2548	58.4605	6.38534	0.0764657	0	0	0	0	0	343.193	24.2532	0.145634	0	0	0	0	0.0895602	0
ENSMUSG00000008393	52502	Carhsp1	calcium regulated heat stable protein 1 [Source:MGI Symbol;Acc:MGI:1196368]	protein_coding	16	8658587	8672153	2849	878	1	8	1788	875	106	0	1023	417	0	10901	3	0	0	0	3865	0	0	0	50	0	0	2	1	22.3995	0.0381297	0.288578	53.1502	26.1128	2.82372	0	24.1174	11.1168	0	748.92	0.60519	0	0	0	163.294	0
ENSMUSG00000008398	13713	Elk3	ELK3, member of ETS oncogene family [Source:MGI Symbol;Acc:MGI:101762]	protein_coding	10	93247414	93311135	4550	1	1228	1	0	0	1	1	40	1	1	0	2	0	439	1912	0	0	1	0	1	1	4245	464	4	0.0159744	29.3186	0.0225868	0	0	0.01668	0.0379298	0.590467	0.0166926	0.0223178	0	0.252628	0	6.96563	39.0307	0	0
ENSMUSG00000008429	80517	Herpud2	HERPUD family member 2 [Source:MGI Symbol;Acc:MGI:1915393]	protein_coding	9	25108130	25151781	2744	2	57	940	1083	3	1	2166	0	5329	11255	2	1	1	1	224	10497	0	2525	3151	367	3	220	3138	3475	0.0529764	2.25656	35.2054	33.4252	0.0929557	0.0276582	136.228	0	147.502	416.51	0.142662	0.209449	0.0337218	0.0263101	7.58217	460.464	0
ENSMUSG00000008435	108841	Rdh13	retinol dehydrogenase 13 (all-trans and 9-cis) [Source:MGI Symbol;Acc:MGI:1918732]	protein_coding	7	4424770	4445649	6595	1	35	9174	0	0	0	1	0	10488	1	1	1	5	2	13	10504	14	2030	0	2	0	1	5	22140	0.011021	0.576513	142.958	0	0	0	0.0261684	0	120.785	0.0153975	0.0296788	0.0871462	0.0701536	0.0218939	0.183087	191.714	0.164757
ENSMUSG00000008438	56622	Adam21	a disintegrin and metallopeptidase domain 21 [Source:MGI Symbol;Acc:MGI:1861229]	protein_coding	12	81558584	81568474	2911	0	0	0	0	0	0	0	0	0	0	0	0	0	0	0	0	0	0	0	0	0	0	0	0	0	0	0	0	0	0	0	0	0	0	0	0	0	0	0	0	0
ENSMUSG00000008450	621832	Nutf2	nuclear transport factor 2 [Source:MGI Symbol;Acc:MGI:1915301]	protein_coding	8	105860634	105880402	1966	2071	7	1847	96	0	0	0	0	0	0	1	0	0	13	0	3	0	0	0	1948	597	1	0	0	76.5654	0.386786	96.5493	4.1354	0	0	0	0	0	0	0.0995584	0	0	0.477383	0	0.183676	0
ENSMUSG00000008461	14343	Fut1	fucosyltransferase 1 [Source:MGI Symbol;Acc:MGI:109375]	protein_coding	7	45617606	45621059	2580	0	0	0	0	0	0	0	0	0	0	0	0	0	0	0	0	0	0	0	0	0	0	0	0	0	0	0	0	0	0	0	0	0	0	0	0	0	0	0	0	0
ENSMUSG00000008475	67771	Arpc5	actin related protein 2/3 complex, subunit 5 [Source:MGI Symbol;Acc:MGI:1915021]	protein_coding	1	152766542	152775597	2276	492	3351	10720	359	220	5	5	32839	2181	6982	2	0	942	310	2942	3	760	43	277	28373	337	6513	17200	1961	15.7119	159.94	484.048	13.3583	8.21843	0.166727	0.379131	969.092	72.7811	311.509	0.171996	0	38.2977	9.83324	120.06	0.158658	25.9163
ENSMUSG00000008482	67504	Rnf151	ring finger protein 151 [Source:MGI Symbol;Acc:MGI:1914754]	protein_coding	17	24715839	24718057	1189	0	973	4	0	0	0	0	0	0	2	12755	1	0	0	0	4	0	0	0	1735	0	0	23	0	0	88.8969	0.345736	0	0	0	0	0	0	0.170809	2099.71	0.483372	0	0	0	0.404942	0
ENSMUSG00000008489	15569	Elavl2	ELAV (embryonic lethal, abnormal vision, Drosophila)-like 2 (Hu antigen B) [Source:MGI Symbol;Acc:MGI:1100887]	protein_coding	4	91250763	91400785	8313	0	0	0	0	0	0	0	0	0	0	0	0	0	0	0	0	0	0	0	0	0	0	0	0	0	0	0	0	0	0	0	0	0	0	0	0	0	0	0	0	0
ENSMUSG00000008496	18987	Pou2f2	POU domain, class 2, transcription factor 2 [Source:MGI Symbol;Acc:MGI:101897]	protein_coding	7	25087344	25159922	8231	21	3	1	2	3227	3446	247	343	2648	0	0	1	1	2403	953	0	0	1	0	0	0	23	687	0	0.18544	0.0395936	0.0124857	0.0205782	33.3338	31.7739	5.17888	2.79891	24.4343	0	0	0.0698249	0.011242	21.077	10.754	0	0
ENSMUSG00000008540	56615	Mgst1	microsomal glutathione S-transferase 1 [Source:MGI Symbol;Acc:MGI:1913850]	protein_coding	6	138140316	138156755	2013	69149	43	3980	12682	6848	26	2997	11	17919	8685	1	3	4247	5	1	17553	13536	56911	10	1297	11	21	4827	4	2496.77	2.32049	203.191	533.548	289.24	0.980252	256.942	0.367026	676.091	438.117	0.0972339	0.856526	195.224	0.179322	0.0461409	1049.6	521.888
ENSMUSG00000008575	18028	Nfib	nuclear factor I/B [Source:MGI Symbol;Acc:MGI:103188]	protein_coding	4	82290173	82705750	14957	3535	1	1	994	1	1	1177	2	0	0	4	0	18	17	21	1539	71	6509	0	0	0	0	0	2535	17.1783	0.00726292	0.00687102	5.62823	0.00568452	0.00507416	13.5808	0.00898117	0	0	0.0523452	0	0.111358	0.0820563	0.130408	12.3854	0.368421
ENSMUSG00000008590	57014	Htr3b	5-hydroxytryptamine (serotonin) receptor 3B [Source:MGI Symbol;Acc:MGI:1861899]	protein_coding	9	48935008	48964990	2411	0	0	0	0	0	0	0	0	0	0	0	0	0	0	0	0	0	0	0	0	0	0	0	0	0	0	0	0	0	0	0	0	0	0	0	0	0	0	0	0	0
ENSMUSG00000008601	53868	Rab25	RAB25, member RAS oncogene family [Source:MGI Symbol;Acc:MGI:1858203]	protein_coding	3	88542029	88548300	1673	0	0	0	0	0	0	0	0	0	0	0	0	0	0	0	0	0	0	0	0	0	0	0	0	0	0	0	0	0	0	0	0	0	0	0	0	0	0	0	0	0
ENSMUSG00000008604	94232	Ubqln4	ubiquilin 4 [Source:MGI Symbol;Acc:MGI:2150152]	protein_coding	3	88553758	88569725	4147	2	0	0	1	2	1	1	1	0	0	0	0	3	13970	0	0	0	8	0	0	1	1	0	0	0.0350536	0	0	0.0204219	0.0410048	0.018301	0.0416158	0.0161962	0	0	0	0	0.0669394	243.203	0	0	0
ENSMUSG00000008658	268859	Rbfox1	RNA binding protein, fox-1 homolog (C. elegans) 1 [Source:MGI Symbol;Acc:MGI:1926224]	protein_coding	16	6809222	7412479	4151	0	0	0	0	0	0	0	0	0	0	0	0	0	0	0	0	0	0	0	0	0	0	0	0	0	0	0	0	0	0	0	0	0	0	0	0	0	0	0	0	0
ENSMUSG00000008668	20084	Rps18	ribosomal protein S18 [Source:MGI Symbol;Acc:MGI:98146]	protein_coding	17	33951999	33956001	2491	5775	581	2227	3572	911	1375	2540	16	6033	107	15	8	11176	9847	30	4832	14869	15357	46574	12102	20071	11437	9017	38527	168.506	25.3372	91.8782	121.442	31.0945	41.8926	175.975	0.431413	183.948	4.36188	1.17863	1.84578	415.152	285.389	1.11861	233.49	463.275
ENSMUSG00000008682	434434	Rpl10	ribosomal protein L10 [Source:MGI Symbol;Acc:MGI:105943]	protein_coding	X	74270812	74273135	2053	8825	7534	9272	2920	1427	19990	11652	3342	4314	575	84	2	27	9193	5	3922	132	7119	37060	8291	27664	24268	14390	33265	312.437	398.651	464.141	120.455	59.0981	738.979	979.498	109.336	159.598	28.4408	8.00851	0.559892	1.21694	323.278	0.226209	229.95	4.99018
ENSMUSG00000008683	267019	Rps15a	ribosomal protein S15A [Source:MGI Symbol;Acc:MGI:2389091]	protein_coding	7	118104378	118116186	6262	680	57	4	2032	411	272	2	1	60	1	7	4	3577	17	11	9087	9375	647	8321	5915	5693	2771	5082	12729	7.89282	0.988821	0.0656467	27.4815	5.58043	3.29658	0.0551199	0.0107259	0.727735	0.0162163	0.218799	0.367122	52.8567	0.195994	0.163158	174.671	116.195
ENSMUSG00000008690	52683	Ncaph2	non-SMC condensin II complex, subunit H2 [Source:MGI Symbol;Acc:MGI:1289164]	protein_coding	15	89355719	89372826	4198	201	17	7	5	7313	0	0	0	9249	2	1	5	1	0	6	3	48	1	27	906	9	1	1036	16142	3.48009	0.439909	0.171365	0.100869	148.113	0	0	0	167.335	0.0483784	0.046625	0.684527	0.0220421	0	0.132751	0.0860188	0.887421
ENSMUSG00000008730	15257	Hipk1	homeodomain interacting protein kinase 1 [Source:MGI Symbol;Acc:MGI:1314873]	protein_coding	3	103739815	103791563	10914	1580	4	4	58	36389	23	943	32	921	4	1	3	11098	19	28752	14	1531	7402	23374	617	11	14	186	374	10.5223	0.0398136	0.0376653	0.450063	283.482	0.159938	14.9114	0.196931	6.4093	0.0372169	0.017934	0.157979	94.0926	0.125683	244.689	0.154404	10.8873
ENSMUSG00000008734	64297	Gprc5b	G protein-coupled receptor, family C, group 5, member B [Source:MGI Symbol;Acc:MGI:1927596]	protein_coding	7	118972040	118995211	4525	0	0	0	0	0	0	0	0	0	0	0	0	0	0	0	0	0	0	0	0	0	0	0	0	0	0	0	0	0	0	0	0	0	0	0	0	0	0	0	0	0
ENSMUSG00000008763	17156	Man1a2	mannosidase, alpha, class 1A, member 2 [Source:MGI Symbol;Acc:MGI:104676]	protein_coding	3	100562208	100685503	7969	1783	9	108	840	1089	0	2	889	6839	1	3987	0	8062	1	169	1	0	1	1	1	0	757	903	2	16.2624	0.122686	1.39279	8.92699	11.6188	0	0.043313	7.49282	65.1814	0.0127427	97.9273	0	93.6124	0.00905948	1.96976	0.0151046	0
ENSMUSG00000008789	73250	Ceacam5	carcinoembryonic antigen-related cell adhesion molecule 5 [Source:MGI Symbol;Acc:MGI:1920500]	protein_coding	7	17713252	17761121	3248	0	0	0	0	0	0	0	0	0	0	0	0	0	0	0	0	0	0	0	0	0	0	0	0	0	0	0	0	0	0	0	0	0	0	0	0	0	0	0	0	0
ENSMUSG00000008813	219038	Tppp2	tubulin polymerization-promoting protein family member 2 [Source:MGI Symbol;Acc:MGI:2684923]	protein_coding	14	51918425	51920699	741	0	0	0	0	0	0	0	0	0	0	0	0	0	0	0	0	0	37	0	0	0	0	4	0	0	0	0	0	0	0	0	0	0	0	0	0	0	0	0	0	0
ENSMUSG00000008822	66204	Acyp1	acylphosphatase 1, erythrocyte (common) type [Source:MGI Symbol;Acc:MGI:1913454]	protein_coding	12	85272398	85288438	1380	121	0	1	147	0	0	0	0	4620	1388	1	0	0	0	0	0	0	0	0	0	0	340	1	0	6.37298	0	0.0744709	9.02127	0	0	0	0	254.272	102.135	0.141835	0	0	0	0	0	0
ENSMUSG00000008843	57255	Cldn13	claudin 13 [Source:MGI Symbol;Acc:MGI:1913102]	protein_coding	5	134914249	134915526	1067	0	0	0	0	0	0	0	0	0	0	0	0	0	0	0	0	0	0	0	0	0	0	0	0	0	0	0	0	0	0	0	0	0	0	0	0	0	0	0	0	0
ENSMUSG00000008845	93671	Cd163	CD163 antigen [Source:MGI Symbol;Acc:MGI:2135946]	protein_coding	6	124304651	124330527	4492	0	0	1	0	0	121	0	50	0	1967	7	87	3	5	0	4	6	3	0	17	0	7728	0	0	0	0	0.0228784	0	0	2.04434	0	0.747614	0	44.466	0.305014	11.1312	0.0617982	0.0803596	0	0.107185	0.103667
ENSMUSG00000008855	15184	Hdac5	histone deacetylase 5 [Source:MGI Symbol;Acc:MGI:1333784]	protein_coding	11	102194432	102230166	8780	0	0	0	0	0	2	2038	0	17	0	0	0	1	5	1	0	4	0	2	36	1	285	0	0	0	0	0	0	0	0.017288	40.0591	0	0.147058	0	0	0	0.010539	0.0411133	0.0105788	0	0.0353587
ENSMUSG00000008859	56044	Rala	v-ral simian leukemia viral oncogene homolog A (ras related) [Source:MGI Symbol;Acc:MGI:1927243]	protein_coding	13	17880575	17944239	2684	1	1	3	226	0	2665	1	0	0	0	0	0	8	0	0	0	0	0	1	1	58	0	0	228	0.0270803	0.0404737	0.114869	7.13108	0	75.3569	0.0642998	0	0	0	0	0	0.275805	0	0	0	0
ENSMUSG00000008874	403395	Clec3a	C-type lectin domain family 3, member a [Source:MGI Symbol;Acc:MGI:2685642]	protein_coding	8	114418086	114425846	591	0	0	0	0	0	0	0	0	0	0	0	0	0	0	0	0	0	0	0	0	0	0	0	0	0	0	0	0	0	0	0	0	0	0	0	0	0	0	0	0	0
ENSMUSG00000008892	22335	Vdac3	voltage-dependent anion channel 3 [Source:MGI Symbol;Acc:MGI:106922]	protein_coding	8	22577075	22593813	1423	2054	1	0	11040	135	48	1	0	1	0	0	1718	0	1	1	8377	1	6059	3452	633	0	0	918	3	104.914	0.0763398	0	657.043	8.06617	2.56003	0.121279	0	0.053374	0	0	693.875	0	0.0507344	0.0652717	708.595	0.0545414
ENSMUSG00000008932	242607	Slc1a7	solute carrier family 1 (glutamate transporter), member 7 [Source:MGI Symbol;Acc:MGI:2444087]	protein_coding	4	107968332	108013532	3360	0	0	0	0	0	0	0	0	0	0	0	0	0	0	0	0	0	0	0	0	0	0	0	0	0	0	0	0	0	0	0	0	0	0	0	0	0	0	0	0	0
ENSMUSG00000008958	21427	Vps72	vacuolar protein sorting 72 (yeast) [Source:MGI Symbol;Acc:MGI:1202305]	protein_coding	3	95111022	95123051	3639	0	8	0	0	0	0	0	0	0	742	1	0	109	0	0	0	1332	0	0	2	0	0	787	0	0	0.238816	0	0	0	0	0	0	0	20.7055	0.0537872	0	2.77165	0	0	0	28.4088
ENSMUSG00000008976	14390	Gabpa	GA repeat binding protein, alpha [Source:MGI Symbol;Acc:MGI:95610]	protein_coding	16	84834925	84863779	5687	0	0	1	1	0	351	0	496	2	0	0	0	0	4765	0	0	0	0	27	9728	1	0	0	8	0	0	0.018071	0.0148918	0	4.68417	0	5.85795	0.0267105	0	0	0	0	60.4905	0	0	0
ENSMUSG00000008999	12162	Bmp7	bone morphogenetic protein 7 [Source:MGI Symbol;Acc:MGI:103302]	protein_coding	2	172868012	172940321	4019	0	0	0	0	0	0	0	0	0	0	0	0	0	0	0	0	0	0	0	0	0	0	0	0	0	0	0	0	0	0	0	0	0	0	0	0	0	0	0	0	0
ENSMUSG00000009013	56455	Dynll1	dynein light chain LC8-type 1 [Source:MGI Symbol;Acc:MGI:1861457]	protein_coding	5	115297110	115300999	2926	773	25	2354	1128	708	958	3	0	1779	1	1	1	0	465	1	2	1344	0	2029	2648	0	1	2327	4675	19.2018	0.928157	82.6795	32.6486	20.573	24.8485	0.176945	0	46.1782	0.0347048	0.066894	0.196421	0	11.4732	0.0317435	0.0822754	35.6497
ENSMUSG00000009030	67466	Pdcl	phosducin-like [Source:MGI Symbol;Acc:MGI:1914716]	protein_coding	2	37350074	37359332	3751	0	0	0	0	0	0	0	0	0	0	0	0	0	56	0	0	0	0	0	0	2509	0	0	0	0	0	0	0	0	0	0	0	0	0	0	0	0	1.07783	0	0	0
ENSMUSG00000009035	223693	Tmem184b	transmembrane protein 184b [Source:MGI Symbol;Acc:MGI:2445179]	protein_coding	15	79360684	79403303	3434	839	0	0	0	0	0	0	0	0	0	0	0	0	0	0	0	0	0	0	0	0	0	0	0	17.7582	0	0	0	0	0	0	0	0	0	0	0	0	0	0	0	0
ENSMUSG00000009047		Gm5965	predicted gene 5965 [Source:MGI Symbol;Acc:MGI:3645197]	protein_coding	16	88777896	88778528	588	0	0	0	0	0	0	0	0	0	0	0	0	0	0	0	0	0	0	0	0	0	0	0	0	0	0	0	0	0	0	0	0	0	0	0	0	0	0	0	0	0
ENSMUSG00000009070	71236	Rsph14	radial spoke head homolog 14 (Chlamydomonas) [Source:MGI Symbol;Acc:MGI:1918486]	protein_coding	10	74957477	75032586	3012	0	0	5	0	0	0	0	0	0	0	0	0	0	0	0	0	0	0	0	0	0	0	0	0	0	0	0.170601	0	0	0	0	0	0	0	0	0	0	0	0	0	0
ENSMUSG00000009073	18016	Nf2	neurofibromatosis 2 [Source:MGI Symbol;Acc:MGI:97307]	protein_coding	11	4765845	4849536	6825	0	1	0	1068	0	0	1	0	0	0	0	0	0	1576	2236	0	0	0	0	225	0	0	347	0	0	0.0159167	0	13.2525	0	0	0.0252865	0	0	0	0	0	0	16.671	30.4298	0	0
ENSMUSG00000009075	192650	Cabp7	calcium binding protein 7 [Source:MGI Symbol;Acc:MGI:2183437]	protein_coding	11	4736892	4746778	2628	0	0	0	0	0	0	0	0	0	0	0	0	0	0	0	0	0	0	0	0	0	0	0	0	0	0	0	0	0	0	0	0	0	0	0	0	0	0	0	0	0
ENSMUSG00000009076	67178	Zmat5	zinc finger, matrin type 5 [Source:MGI Symbol;Acc:MGI:1914428]	protein_coding	11	4704678	4737669	1248	0	0	119	407	0	0	0	0	0	0	0	0	0	318	0	0	0	0	0	761	0	0	0	0	0	0	9.79937	27.6191	0	0	0	0	0	0	0	0	0	18.3958	0	0	0
ENSMUSG00000009079	14030	Ewsr1	Ewing sarcoma breakpoint region 1 [Source:MGI Symbol;Acc:MGI:99960]	protein_coding	11	5069689	5099266	5907	1810	5771	130	211	13562	32	2669	344	6978	3530	8	2	274	93	20899	11758	115	135	87	589	2655	70	779	588	22.2714	106.13	2.26174	3.02514	195.207	0.411142	77.9782	3.91146	89.722	60.6836	0.265084	0.194593	4.29218	1.13664	328.616	239.597	1.51099
ENSMUSG00000009090	11764	Ap1b1	adaptor protein complex AP-1, beta 1 subunit [Source:MGI Symbol;Acc:MGI:1096368]	protein_coding	11	4986824	5042791	4957	68	60	319	17	2	166	2	1129	15020	2988	285	2	11562	695	2240	3	9	2	570	2115	1	760	2	49	0.997071	1.31489	6.6136	0.290442	0.0343044	2.54154	0.069631	15.2976	230.137	61.2104	11.2535	0.231886	215.828	10.1222	41.9719	0.0728478	0.140914
ENSMUSG00000009092	70377	Derl3	Der1-like domain family, member 3 [Source:MGI Symbol;Acc:MGI:1917627]	protein_coding	10	75893398	75895941	1336	0	0	0	0	0	0	0	0	0	0	0	0	0	0	0	0	0	0	0	0	0	0	0	0	0	0	0	0	0	0	0	0	0	0	0	0	0	0	0	0	0
ENSMUSG00000009093	75886	Gstt4	glutathione S-transferase, theta 4 [Source:MGI Symbol;Acc:MGI:1923136]	protein_coding	10	75814943	75822543	989	1	0	49	1	4	1	1	0	0	0	0	0	0	0	0	0	0	0	0	0	1	11920	0	0	0.073492	0	5.09173	0.0856315	0.343876	0.0767383	0.1745	0	0	0	0	0	0	0	0	0	0
ENSMUSG00000009097	21380	Tbx1	T-box 1 [Source:MGI Symbol;Acc:MGI:98493]	protein_coding	16	18581713	18586969	1777	0	0	0	0	0	0	0	0	0	0	0	0	0	0	0	0	0	0	0	0	0	0	0	0	0	0	0	0	0	0	0	0	0	0	0	0	0	0	0	0	0
ENSMUSG00000009108	14686	Gnat2	guanine nucleotide binding protein, alpha transducing 2 [Source:MGI Symbol;Acc:MGI:95779]	protein_coding	3	108092789	108101432	2995	0	0	0	0	0	0	0	0	0	0	0	0	0	0	0	0	0	0	0	0	0	0	0	0	0	0	0	0	0	0	0	0	0	0	0	0	0	0	0	0	0
ENSMUSG00000009112	94044	Bcl2l13	BCL2-like 13 (apoptosis facilitator) [Source:MGI Symbol;Acc:MGI:2136959]	protein_coding	6	120836230	120892842	6933	0	24	0	0	1	0	0	0	0	0	0	0	0	0	1	0	0	0	0	0	0	0	2878	0	0	0.37605	0	0	0.0122636	0	0	0	0	0	0	0	0	0	0.013397	0	0
ENSMUSG00000009114	76964	2610028H24Rik	RIKEN cDNA 2610028H24 gene [Source:MGI Symbol;Acc:MGI:1924214]	protein_coding	10	76449081	76461110	1705	0	0	0	0	0	0	0	0	0	0	0	0	0	0	0	0	0	0	0	0	0	0	0	0	0	0	0	0	0	0	0	0	0	0	0	0	0	0	0	0	0
ENSMUSG00000009115	76573	Spatc1l	spermatogenesis and centriole associated 1 like [Source:MGI Symbol;Acc:MGI:1923823]	protein_coding	10	76562272	76570201	1332	0	0	0	0	1	9224	0	0	0	0	0	0	0	0	0	0	0	1	0	0	0	2547	0	0	0	0	0	0	0.0638314	525.561	0	0	0	0	0	0	0	0	0	0	0
ENSMUSG00000009145	93838	Dqx1	DEAQ RNA-dependent ATPase [Source:MGI Symbol;Acc:MGI:2136388]	protein_coding	6	83057844	83067210	3149	0	0	0	0	0	0	0	0	0	0	0	0	5	0	0	0	3	0	0	0	1	0	0	0	0	0	0	0	0	0	0	0	0	0	0	0	0.146924	0	0	0	0.07394
ENSMUSG00000009185	105242483	Ccl8	chemokine (C-C motif) ligand 8 [Source:MGI Symbol;Acc:MGI:101878]	protein_coding	11	82115185	82116799	511	15231	13751	9497	1028	40724	52128	12559	90136	28132	7364	530	391	108381	102775	45094	7	6800	88	49	3795	58	19744	17157	545	2166.43	2923.27	1909.99	170.373	6775.92	7742.1	4241.56	11847.4	4181.33	1463.38	203.009	439.763	19625.8	14520.2	8196.48	1.64889	1032.81
ENSMUSG00000009207	69605	Lnp	limb and neural patterns [Source:MGI Symbol;Acc:MGI:1918115]	protein_coding	2	74520291	74579435	9154	0	3	1	1942	1	0	0	0	0	4	0	2	5	14	5	3	21	129	0	14081	1	0	64	57	0	0.0356013	0.0112268	17.9667	0.00928812	0	0	0	0	0.0443724	0	0.125569	0.0505421	0.110414	0.0507328	0.039448	0.178049
ENSMUSG00000009210	75573	2310007L24Rik	RIKEN cDNA 2310007L24 gene [Source:MGI Symbol;Acc:MGI:1922823]	protein_coding	11	106365472	106377558	1724	0	0	0	0	0	0	0	0	0	0	0	0	0	0	0	0	0	0	0	0	0	0	0	0	0	0	0	0	0	0	0	0	0	0	0	0	0	0	0	0	0
ENSMUSG00000009214	66139	Tmem8c	transmembrane protein 8C [Source:MGI Symbol;Acc:MGI:1913389]	protein_coding	2	27061636	27072179	1511	0	0	0	0	0	0	0	0	0	0	0	0	0	0	0	0	0	0	0	0	0	0	0	0	0	0	0	0	0	0	0	0	0	0	0	0	0	0	0	0	0
ENSMUSG00000009216	109349	Fam163b	family with sequence similarity 163, member B [Source:MGI Symbol;Acc:MGI:1926106]	protein_coding	2	27110380	27142491	2959	0	0	0	0	0	0	0	0	0	0	0	0	0	0	0	0	0	0	0	0	0	0	0	0	0	0	0	0	0	0	0	0	0	0	0	0	0	0	0	0	0
ENSMUSG00000009246	56843	Trpm5	transient receptor potential cation channel, subfamily M, member 5 [Source:MGI Symbol;Acc:MGI:1861718]	protein_coding	7	143069153	143094642	6398	0	0	0	0	0	0	0	0	0	0	0	0	0	0	0	0	0	0	0	0	0	0	0	0	0	0	0	0	0	0	0	0	0	0	0	0	0	0	0	0	0
ENSMUSG00000009248	17173	Ascl2	achaete-scute complex homolog 2 (Drosophila) [Source:MGI Symbol;Acc:MGI:96920]	protein_coding	7	142966822	142969264	1612	0	0	0	0	0	0	0	0	0	0	0	0	0	0	0	0	0	0	0	0	0	0	0	0	0	0	0	0	0	0	0	0	0	0	0	0	0	0	0	0	0
ENSMUSG00000009281	71660	Rarres2	retinoic acid receptor responder (tazarotene induced) 2 [Source:MGI Symbol;Acc:MGI:1918910]	protein_coding	6	48569698	48572670	708	0	2	0	0	0	0	0	0	3	0	0	0	890	3	3	38	1224	0	0	0	0	0	1	3815	0	0.306869	0	0	0	0	0	0	0.321827	0	0	0	116.319	0.305911	0.393566	6.46048	134.177
ENSMUSG00000009291	108705	Pttg1ip	pituitary tumor-transforming 1 interacting protein [Source:MGI Symbol;Acc:MGI:2652132]	protein_coding	10	77581720	77598732	3426	2	233	5	4526	13071	2	4	8912	11108	4	1	7	1551	3	1475	318	0	774	4	0	11	191	239	35539	0.0424306	7.38796	0.149985	111.881	324.385	0.0443048	0.201495	174.717	246.254	0.118559	0.0571313	1.17429	41.8908	0.0632181	39.9884	11.1726	0
ENSMUSG00000009292	28240	Trpm2	transient receptor potential cation channel, subfamily M, member 2 [Source:MGI Symbol;Acc:MGI:1351901]	protein_coding	10	77907722	77970563	12323	46	2	18	74	5	4	67	54	184	7	78	0	0	1	1	0	2	0	29	292	156	0	1	183	0.271317	0.0176307	0.150114	0.508563	0.0344979	0.024635	0.938318	0.294323	1.13406	0.0576826	1.23891	0	0	0.00585856	0.00753725	0	0.0125963
ENSMUSG00000009293	22213	Ube2g2	ubiquitin-conjugating enzyme E2G 2 [Source:MGI Symbol;Acc:MGI:1343188]	protein_coding	10	77622275	77645993	2431	0	21	4964	0	4172	1	0	647	1512	1	0	0	0	0	1	4	0	429	0	0	1	1	0	1	0	0.938405	209.852	0	145.914	0.0312193	0	17.8759	47.2391	0.0417714	0	0	0	0	0.0382072	0.198057	0
ENSMUSG00000009350	17523	Mpo	myeloperoxidase [Source:MGI Symbol;Acc:MGI:97137]	protein_coding	11	87793581	87804413	3424	0	0	0	0	0	0	0	0	0	0	0	0	0	0	0	0	0	0	0	0	0	0	0	0	0	0	0	0	0	0	0	0	0	0	0	0	0	0	0	0	0
ENSMUSG00000009356	76113	Lpo	lactoperoxidase [Source:MGI Symbol;Acc:MGI:1923363]	protein_coding	11	87806428	87828289	3135	0	0	0	0	0	0	0	0	0	0	0	0	0	0	0	0	0	0	0	0	0	0	0	0	0	0	0	0	0	0	0	0	0	0	0	0	0	0	0	0	0
ENSMUSG00000009376	17295	Met	met proto-oncogene [Source:MGI Symbol;Acc:MGI:96969]	protein_coding	6	17463800	17573980	7679	0	0	0	0	0	0	0	0	0	0	0	0	0	0	0	0	0	0	0	0	0	0	0	0	0	0	0	0	0	0	0	0	0	0	0	0	0	0	0	0	0
ENSMUSG00000009378	240638	Slc16a12	solute carrier family 16 (monocarboxylic acid transporters), member 12 [Source:MGI Symbol;Acc:MGI:2147716]	protein_coding	19	34668403	34747289	4051	0	0	0	0	0	0	0	0	0	0	0	0	0	0	0	0	0	0	0	0	0	0	0	0	0	0	0	0	0	0	0	0	0	0	0	0	0	0	0	0	0
ENSMUSG00000009394	20965	Syn2	synapsin II [Source:MGI Symbol;Acc:MGI:103020]	protein_coding	6	115134902	115282626	5646	0	0	0	0	0	0	0	0	0	0	0	0	0	0	0	0	0	0	0	0	0	0	0	0	0	0	0	0	0	0	0	0	0	0	0	0	0	0	0	0	0
ENSMUSG00000009406	13712	Elk1	ELK1, member of ETS oncogene family [Source:MGI Symbol;Acc:MGI:101833]	protein_coding	X	20933395	20950608	5381	0	2	0	0	0	0	3	0	0	0	0	0	0	0	723	1	1810	0	0	0	0	0	170	1	0	0.040376	0	0	0	0	0.0962166	0	0	0	0	0	0	0	12.4797	0.0223692	26.1064
ENSMUSG00000009418	215690	Nav1	neuron navigator 1 [Source:MGI Symbol;Acc:MGI:2183683]	protein_coding	1	135434580	135607295	17303	0	18021	9	0	1374	0	1083	63	27664	1014	1199	8	89	598	79	277	100	5	504	955	16	14	500	16539	0	113.139	0.0534548	0	6.75156	0	10.8019	0.244549	121.431	5.95087	13.5631	0.265725	0.475952	2.49509	0.424068	1.92696	0.448549
ENSMUSG00000009470	238799	Tnpo1	transportin 1 [Source:MGI Symbol;Acc:MGI:2681523]	protein_coding	13	98839019	98926384	8579	1746	18	201	4347	0	2	1241	430	6968	0	0	1	1272	3	1065	0	0	5777	1	4515	2485	2532	3320	1	14.7926	0.227925	2.40783	42.9124	0	0.017693	24.9647	3.3665	61.6888	0	0	0.0669926	13.7197	0.025246	11.5304	0	0
ENSMUSG00000009471	17927	Myod1	myogenic differentiation 1 [Source:MGI Symbol;Acc:MGI:97275]	protein_coding	7	46376474	46379092	1854	0	0	0	0	0	0	0	0	0	0	0	0	0	0	0	0	0	0	0	0	0	0	0	0	0	0	0	0	0	0	0	0	0	0	0	0	0	0	0	0	0
ENSMUSG00000009487	18419	Otog	otogelin [Source:MGI Symbol;Acc:MGI:1202064]	protein_coding	7	46240987	46311434	10043	0	0	0	0	0	0	0	0	0	0	0	0	0	0	0	0	0	0	0	0	1	0	0	0	0	0	0	0	0	0	0	0	0	0	0	0	0	0	0	0	0
ENSMUSG00000009535	67897	Rnmt	RNA (guanine-7-) methyltransferase [Source:MGI Symbol;Acc:MGI:1915147]	protein_coding	18	68300355	68324852	7339	18207	1	0	78	12196	11	3	1804	0	0	0	0	1	3	0	0	0	19981	1115	0	0	15	0	0	180.317	0.014802	0	0.900093	141.293	0.113753	0.0705466	16.51	0	0	0	0	0.0126083	0.0295115	0	0	0
ENSMUSG00000009545	16535	Kcnq1	potassium voltage-gated channel, subfamily Q, member 1 [Source:MGI Symbol;Acc:MGI:108083]	protein_coding	7	143106362	143427042	4093	0	0	0	0	0	115	0	0	0	0	1	0	0	0	0	0	0	0	0	0	0	0	0	0	0	0	0	0	0	2.13238	0	0	0	0	0.0478211	0	0	0	0	0	0
ENSMUSG00000009549	102642637	Srp14	signal recognition particle 14 [Source:MGI Symbol;Acc:MGI:107169]	protein_coding	2	118475850	118479711	1195	185	11	112	1793	0	0	1	4057	20	895	0	2	14	1146	0	1	520	37	0	2781	1	71	2249	6039	11.2523	0.999955	9.63199	127.07	0	0	0.144419	228.026	1.27115	76.0534	0	0.96189	1.08406	69.2347	0	0.100727	33.7727
ENSMUSG00000009551	70730	6330409D20Rik	RIKEN cDNA 6330409D20 gene [Source:MGI Symbol;Acc:MGI:1917980]	protein_coding	2	32732620	32741016	1431	0	0	0	0	0	0	0	0	0	0	0	0	0	0	0	0	0	0	0	0	0	0	0	0	0	0	0	0	0	0	0	0	0	0	0	0	0	0	0	0	0
ENSMUSG00000009555	107951	Cdk9	cyclin-dependent kinase 9 (CDC2-related kinase) [Source:MGI Symbol;Acc:MGI:1328368]	protein_coding	2	32705784	32713076	4611	1582	1	1929	0	6945	3	1	1517	0	0	1	0	1479	1	0	276	0	1	25	0	63	2	29	1	24.9372	0.0235592	42.9935	0	128.061	0.0493781	0.037428	22.0972	0	0	0.0424489	0	29.6803	0.0156571	0	7.20491	0
ENSMUSG00000009563	30933	Tor2a	torsin family 2, member A [Source:MGI Symbol;Acc:MGI:1353596]	protein_coding	2	32757234	32762244	3050	0	0	0	0	1120	0	0	0	0	0	0	1	0	0	0	0	0	0	0	814	0	1	1	0	0	0	0	0	31.2217	0	0	0	0	0	0	0.188436	0	0	0	0	0
ENSMUSG00000009566	14287	Fpgs	folylpolyglutamyl synthetase [Source:MGI Symbol;Acc:MGI:95576]	protein_coding	2	32682609	32704145	3802	0	0	0	0	0	0	0	0	0	0	0	0	0	0	0	0	0	0	0	38	0	0	0	0	0	0	0	0	0	0	0	0	0	0	0	0	0	0	0	0	0
ENSMUSG00000009569	239719	Mkl2	MKL/myocardin-like 2 [Source:MGI Symbol;Acc:MGI:3050795]	protein_coding	16	13256481	13417529	8990	1	427	320	0	1165	0	6	0	10370	9992	2	1	1	0	0	2	5	0	1791	215	1	115	77	1	0.00808494	5.1597	3.65811	0	11.0181	0	0.115182	0	87.6101	112.864	0.0435443	0.0639298	0.0102928	0	0	0.0267784	0.0431659
ENSMUSG00000009575	12419	Cbx5	chromobox 5 [Source:MGI Symbol;Acc:MGI:109372]	protein_coding	15	103191544	103239816	9006	642	569	2	12948	1	2	1	1	1	2	2	2	7	3749	11	45	302	271	4	0	0	1	227	24809	5.18131	6.86335	0.0228225	121.759	0.00944075	0.0168541	0.0191628	0.00745788	0.00843341	0.0225508	0.043467	0.127633	0.0719218	30.0532	0.113446	0.601444	2.60259
ENSMUSG00000009580	69592	Odam	odontogenic, ameloblast asssociated [Source:MGI Symbol;Acc:MGI:1916842]	protein_coding	5	87885029	87894174	1376	0	0	0	0	0	0	0	0	0	0	0	0	0	0	0	0	0	0	0	0	0	0	0	0	0	0	0	0	0	0	0	0	0	0	0	0	0	0	0	0	0
ENSMUSG00000009585	80287	Apobec3	apolipoprotein B mRNA editing enzyme, catalytic polypeptide 3 [Source:MGI Symbol;Acc:MGI:1933111]	protein_coding	15	79891659	79915906	6083	467	104	0	1	1	7943	0	4983	13948	1	0	3	166	0	1	0	464	1	891	3016	91	0	4690	557	5.58001	1.85725	0	0.0139223	0.0139772	99.1003	0	55.02	174.152	0.0166934	0	0.283444	2.52514	0	0.015269	0	5.92013
ENSMUSG00000009588	20445	St6galnac1	ST6 (alpha-N-acetyl-neuraminyl-2,3-beta-galactosyl-1,3)-N-acetylgalactosaminide alpha-2,6-sialyltransferase 1 [Source:MGI Symbol;Acc:MGI:1341826]	protein_coding	11	116765025	116775507	2392	0	0	0	0	0	0	0	0	0	0	0	0	0	0	0	0	0	0	0	0	0	0	0	0	0	0	0	0	0	0	0	0	0	0	0	0	0	0	0	0	0
ENSMUSG00000009596	74469	Taf7l	TAF7-like RNA polymerase II, TATA box binding protein (TBP)-associated factor [Source:MGI Symbol;Acc:MGI:1921719]	protein_coding	X	134460118	134476490	2245	0	0	0	0	0	0	0	0	0	0	0	0	0	0	0	0	0	0	0	0	0	0	0	0	0	0	0	0	0	0	0	0	0	0	0	0	0	0	0	0	0
ENSMUSG00000009614	192166	Sardh	sarcosine dehydrogenase [Source:MGI Symbol;Acc:MGI:2183102]	protein_coding	2	27188393	27248337	5432	0	0	0	1	0	0	0	0	0	0	0	0	0	0	0	0	0	0	0	0	0	0	0	0	0	0	0	0.0155909	0	0	0	0	0	0	0	0	0	0	0	0	0
ENSMUSG00000009621	22325	Vav2	vav 2 oncogene [Source:MGI Symbol;Acc:MGI:102718]	protein_coding	2	27262104	27427033	6915	1263	4217	137	0	0	275	844	793	1	0	0	0	0	1	0	1	0	0	0	1	0	463	57	2029	13.2754	66.2472	2.03608	0	0	3.01821	21.0641	7.70244	0.0109836	0	0	0	0	0.0104404	0	0.0174069	0
ENSMUSG00000009628	104271	Tex15	testis expressed gene 15 [Source:MGI Symbol;Acc:MGI:1934816]	protein_coding	8	33516738	33585582	9622	0	0	0	10	0	0	0	0	0	0	0	0	0	0	0	0	0	0	0	0	0	0	0	0	0	0	0	0.0880165	0	0	0	0	0	0	0	0	0	0	0	0	0
ENSMUSG00000009630	19053	Ppp2cb	protein phosphatase 2 (formerly 2A), catalytic subunit, beta isoform [Source:MGI Symbol;Acc:MGI:1321161]	protein_coding	8	33599621	33619794	1826	1	0	0	0	0	1	0	1	2340	0	0	1	0	0	0	0	1	0	0	2	2803	0	0	0	0.0398048	0	0	0	0	0.0415631	0	0.036783	97.3307	0	0	0.314748	0	0	0	0	0.042504
ENSMUSG00000009633	14373	G0s2	G0/G1 switch gene 2 [Source:MGI Symbol;Acc:MGI:1316737]	protein_coding	1	193272161	193273217	871	97	1	0	0	0	0	0	0	0	0	0	0	0	0	0	0	641	0	0	0	0	0	0	1	8.0945	0.12472	0	0	0	0	0	0	0	0	0	0	0	0	0	0	57.1177
ENSMUSG00000009640	66233	Dmap1	DNA methyltransferase 1-associated protein 1 [Source:MGI Symbol;Acc:MGI:1913483]	protein_coding	4	117674681	117682273	2636	0	0	0	0	0	0	1	0	0	0	0	0	0	0	0	0	0	0	0	0	0	0	0	0	0	0	0	0	0	0	0.0654706	0	0	0	0	0	0	0	0	0	0
ENSMUSG00000009646	69836	Pla2g12b	phospholipase A2, group XIIB [Source:MGI Symbol;Acc:MGI:1917086]	protein_coding	10	59403660	59421976	1182	0	0	0	0	0	0	0	0	0	0	0	0	0	0	0	0	0	0	0	0	0	0	0	0	0	0	0	0	0	0	0	0	0	0	0	0	0	0	0	0	0
ENSMUSG00000009647	215999	Mcu	mitochondrial calcium uniporter [Source:MGI Symbol;Acc:MGI:3026965]	protein_coding	10	59446984	59616692	6936	1	28	0	7589	0	0	1	0	0	0	0	895	0	0	1	1	0	99	0	13491	1	1	4484	0	0.0104792	0.438536	0	92.6627	0	0	0.0248819	0	0	0	0	74.1613	0	0	0.0133912	0.0173542	0
ENSMUSG00000009654	18302	Oit3	oncoprotein induced transcript 3 [Source:MGI Symbol;Acc:MGI:1201782]	protein_coding	10	59422958	59441778	2788	0	0	0	0	0	0	0	0	0	0	0	0	0	0	0	0	0	0	0	0	0	0	0	0	0	0	0	0	0	0	0	0	0	0	0	0	0	0	0	0	0
ENSMUSG00000009670	83558	Tex11	testis expressed gene 11 [Source:MGI Symbol;Acc:MGI:1933237]	protein_coding	X	100838648	101059667	3624	0	0	0	0	0	0	0	0	0	0	0	0	0	0	0	0	0	0	0	0	0	0	0	0	0	0	0	0	0	0	0	0	0	0	0	0	0	0	0	0	0
ENSMUSG00000009681	110279	Bcr	breakpoint cluster region [Source:MGI Symbol;Acc:MGI:88141]	protein_coding	10	75060896	75184923	6537	0	0	0	0	1	0	0	0	0	0	0	0	1	0	0	0	0	0	0	0	475	0	0	0	0	0	0	0	0.0130065	0	0	0	0	0	0	0	0.0141552	0	0	0	0
ENSMUSG00000009687	18301	Fxyd5	FXYD domain-containing ion transport regulator 5 [Source:MGI Symbol;Acc:MGI:1201785]	protein_coding	7	31032722	31042481	4185	7	54	670	2	12390	11	4972	2013	142	4	1	4	13	1	2	9	513	5	8292	3365	6557	8892	5170	19073	0.121573	1.4017	16.453	0.0404729	251.718	0.199483	205.035	32.3069	2.57708	0.0970573	0.0467698	0.549323	0.287437	0.0172509	0.0443879	0.258858	9.51377
ENSMUSG00000009731	16506	Kcnd1	potassium voltage-gated channel, Shal-related family, member 1 [Source:MGI Symbol;Acc:MGI:96671]	protein_coding	X	7822289	7838280	5287	0	0	0	0	0	0	0	0	0	0	0	0	0	0	0	0	0	0	0	0	1227	0	0	0	0	0	0	0	0	0	0	0	0	0	0	0	0	0	0	0	0
ENSMUSG00000009733	21422	Tfcp2	transcription factor CP2 [Source:MGI Symbol;Acc:MGI:98509]	protein_coding	15	100502799	100552008	3250	1821	0	0	712	1	0	0	0	0	1	0	0	1	2	0	2317	1	0	1	0	4647	0	0	0	40.7252	0	0	18.5535	0.0261611	0	0	0	0	0.031245	0	0	0.0284716	0.0444277	0	85.8138	0.0238807
ENSMUSG00000009734	218030	Pou6f2	POU domain, class 6, transcription factor 2 [Source:MGI Symbol;Acc:MGI:2443631]	protein_coding	13	18121101	18382041	6554	0	0	0	0	0	0	0	0	0	0	0	0	0	0	0	0	0	0	0	0	0	0	0	0	0	0	0	0	0	0	0	0	0	0	0	0	0	0	0	0	0
ENSMUSG00000009739	19009	Pou6f1	POU domain, class 6, transcription factor 1 [Source:MGI Symbol;Acc:MGI:102935]	protein_coding	15	100575318	100599984	6987	0	0	0	0	0	0	0	0	0	0	0	0	0	12	0	0	3065	0	0	0	0	0	1	0	0	0	0	0	0	0	0	0	0	0	0	0	0	0.123993	0	0	34.0464
ENSMUSG00000009741	22221	Ubp1	upstream binding protein 1 [Source:MGI Symbol;Acc:MGI:104889]	protein_coding	9	113930934	113977199	3850	1	11896	0	0	166	277	168	0	1112	1	3022	2	0	839	1	0	1	850	0	17	8446	1	614	26	0.0188788	335.657	0	0	3.66595	5.46044	7.53079	0	21.9371	0.0263756	153.637	0.298561	0	15.7329	0.0241251	0	0.0201591
ENSMUSG00000009772	74137	Nuak2	NUAK family, SNF1-like kinase, 2 [Source:MGI Symbol;Acc:MGI:1921387]	protein_coding	1	132316126	132333488	3920	1	1	0	1	80	40	3228	0	0	0	0	75	0	0	0	0	0	0	1001	0	0	0	1207	0	0.0185417	0.0277121	0	0.0216045	1.73517	0.77443	142.115	0	0	0	0	10.9961	0	0	0	0	0
ENSMUSG00000009828	56542	Ick	intestinal cell kinase [Source:MGI Symbol;Acc:MGI:1934157]	protein_coding	9	78109192	78172107	11524	0	0	0	0	1317	0	0	86	0	6	0	0	0	0	0	0	0	0	0	0	0	1	0	0	0	0	0	0	9.71675	0	0	0.501236	0	0.0528703	0	0	0	0	0	0	0
ENSMUSG00000009863	67680	Sdhb	succinate dehydrogenase complex, subunit B, iron sulfur (Ip) [Source:MGI Symbol;Acc:MGI:1914930]	protein_coding	4	140961203	140979193	2239	4259	687	840	4598	646	15	5	311	2	4	0	4	13785	22	13	11938	955	13688	499	7497	1434	7	7241	5670	138.258	33.3318	38.5559	173.918	24.5311	0.508447	0.385396	9.3294	0.0678439	0.181413	0	1.02676	569.701	0.709375	0.539286	641.788	33.104
ENSMUSG00000009876	84682	Cox4i2	cytochrome c oxidase subunit IV isoform 2 [Source:MGI Symbol;Acc:MGI:2135755]	protein_coding	2	152754173	152765037	788	0	0	0	0	0	0	0	0	0	0	0	0	0	0	0	0	0	0	0	0	0	0	0	0	0	0	0	0	0	0	0	0	0	0	0	0	0	0	0	0	0
ENSMUSG00000009894	67826	Snap47	synaptosomal-associated protein, 47 [Source:MGI Symbol;Acc:MGI:1915076]	protein_coding	11	59407134	59451186	2651	0	0	0	0	0	0	0	0	0	0	0	0	0	0	0	0	0	0	0	0	0	0	0	0	0	0	0	0	0	0	0	0	0	0	0	0	0	0	0	0	0
ENSMUSG00000009900	22416	Wnt3a	wingless-type MMTV integration site family, member 3A [Source:MGI Symbol;Acc:MGI:98956]	protein_coding	11	59248033	59290752	2761	0	0	0	0	0	0	0	1	0	0	0	0	0	0	0	0	0	0	0	0	0	0	0	0	0	0	0	0	0	0	0	0.0243266	0	0	0	0	0	0	0	0	0
ENSMUSG00000009905	70750	Kdsr	3-ketodihydrosphingosine reductase [Source:MGI Symbol;Acc:MGI:1918000]	protein_coding	1	106720459	106759727	8147	2473	5835	0	1331	0	0	0	0	2	1	0	0	1	0	4	5202	0	315	4	1	4758	0	69	2371	22.0629	77.8035	0	13.836	0	0	0	0	0.0186452	0.0124642	0	0	0.0113579	0	0.0456028	76.8576	0
ENSMUSG00000009907	20479	Vps4b	vacuolar protein sorting 4b (yeast) [Source:MGI Symbol;Acc:MGI:1100499]	protein_coding	1	106764071	106796728	8905	0	2	6431	827	5	704	91	3313	206	1	1101	0	796	21594	261	32	0	1805	3	89	2248	2	41	1	0	0.0243979	74.2182	7.86505	0.0477392	5.99994	1.7636	24.9882	1.75699	0.0114033	24.2	0	8.2713	175.068	2.7223	0.432544	0
ENSMUSG00000009927	75617	Rps25	ribosomal protein S25 [Source:MGI Symbol;Acc:MGI:1922867]	protein_coding	9	44407714	44410405	683	9462	8330	3210	7244	7209	5463	5215	1510	2217	2358	10153	3897	7798	21158	17	3300	8181	10453	32438	11217	20065	7963	15635	48436	1006.93	1324.89	483.003	898.23	897.414	607.042	1317.73	148.492	246.536	350.58	2909.61	3279.24	1056.47	2236.46	2.31184	581.577	929.644
ENSMUSG00000009941	83454	Nxf2	nuclear RNA export factor 2 [Source:MGI Symbol;Acc:MGI:1933192]	protein_coding	X	134944526	134964754	2568	0	0	1	0	0	0	0	0	5056	0	0	0	0	0	0	0	1	0	0	0	0	0	0	0	0	0	0.0400194	0	0	0	0	0	149.536	0	0	0	0	0	0	0	0.0302229
ENSMUSG00000009995	66826	Taz	tafazzin [Source:MGI Symbol;Acc:MGI:109626]	protein_coding	X	74281912	74290151	5364	0	8	0	624	0	1263	0	0	2	1	1	2	0	0	2	0	0	959	0	606	1	6	1	7885	0	0.162016	0	9.85202	0	17.8699	0	0	0.0283189	0.0189311	0.0364899	0.214291	0	0	0.0346315	0	0
ENSMUSG00000010021	286942	Kif19a	kinesin family member 19A [Source:MGI Symbol;Acc:MGI:2447024]	protein_coding	11	114765388	114790739	4068	0	0	0	0	0	0	0	0	0	0	0	0	0	0	0	0	0	0	0	0	0	0	0	0	0	0	0	0	0	0	0	0	0	0	0	0	0	0	0	0	0
ENSMUSG00000010025	11671	Aldh3a2	aldehyde dehydrogenase family 3, subfamily A2 [Source:MGI Symbol;Acc:MGI:1353452]	protein_coding	11	61223417	61267464	5619	3	41	0	0	0	0	0	1	0	0	0	0	1	15	0	0	0	0	0	0	0	0	0	0	0.038806	0.792649	0	0	0	0	0	0.0119533	0	0	0	0	0.0164678	0.192726	0	0	0
ENSMUSG00000010044	114602	Zmynd10	zinc finger, MYND domain containing 10 [Source:MGI Symbol;Acc:MGI:2387863]	protein_coding	9	107547298	107551319	2129	0	0	0	0	0	18	0	0	0	0	0	0	0	0	0	0	0	0	0	1038	0	0	1	0	0	0	0	0	0	0.64166	0	0	0	0	0	0	0	0	0	0	0
ENSMUSG00000010045	56395	Tmem115	transmembrane protein 115 [Source:MGI Symbol;Acc:MGI:1930765]	protein_coding	9	107533945	107538673	2194	138	0	2309	16	2	0	1	0	0	0	0	0	0	0	0	2	2131	0	0	0	965	0	1	1	4.57171	0	108.157	0.617608	0.0775054	0	0.0786602	0	0	0	0	0	0	0	0	0.109726	75.3837
ENSMUSG00000010047	15587	Hyal2	hyaluronoglucosaminidase 2 [Source:MGI Symbol;Acc:MGI:1196334]	protein_coding	9	107567945	107572779	3293	0	0	0	0	0	0	0	0	0	0	0	0	0	0	0	0	0	0	0	0	0	0	0	0	0	0	0	0	0	0	0	0	0	0	0	0	0	0	0	0	0
ENSMUSG00000010048	15983	Ifrd2	interferon-related developmental regulator 2 [Source:MGI Symbol;Acc:MGI:1316708]	protein_coding	9	107587642	107593385	2637	0	0	0	0	0	0	0	0	0	0	0	0	0	0	0	0	0	0	0	113	0	0	0	0	0	0	0	0	0	0	0	0	0	0	0	0	0	0	0	0	0
ENSMUSG00000010051	15586	Hyal1	hyaluronoglucosaminidase 1 [Source:MGI Symbol;Acc:MGI:96298]	protein_coding	9	107576927	107581710	3777	672	0	0	0	0	0	0	0	0	0	0	0	0	0	0	0	0	0	0	0	0	0	0	0	12.9318	0	0	0	0	0	0	0	0	0	0	0	0	0	0	0	0
ENSMUSG00000010054	80385	Tusc2	tumor suppressor candidate 2 [Source:MGI Symbol;Acc:MGI:1931086]	protein_coding	9	107563255	107566112	1785	0	39	0	1	0	0	234	0	0	0	1	0	0	131	0	0	0	0	0	0	82	0	0	0	0	2.37346	0	0.0474451	0	0	22.624	0	0	0	0.109654	0	0	5.29835	0	0	0
ENSMUSG00000010057	56032	Nprl2	nitrogen permease regulator-like 2 [Source:MGI Symbol;Acc:MGI:1914482]	protein_coding	9	107542226	107545706	2013	0	0	0	0	913	0	0	2	0	0	0	0	0	0	0	0	0	0	0	0	0	0	0	0	0	0	0	0	38.5625	0	0	0.0667319	0	0	0	0	0	0	0	0	0
ENSMUSG00000010064	76257	Slc38a3	solute carrier family 38, member 3 [Source:MGI Symbol;Acc:MGI:1923507]	protein_coding	9	107650634	107669530	5277	0	0	0	0	0	0	0	0	0	0	0	0	0	0	0	0	0	0	0	0	0	0	0	0	0	0	0	0	0	0	0	0	0	0	0	0	0	0	0	0	0
ENSMUSG00000010066	56808	Cacna2d2	calcium channel, voltage-dependent, alpha 2/delta subunit 2 [Source:MGI Symbol;Acc:MGI:1929813]	protein_coding	9	107399612	107529343	7947	0	0	0	0	0	0	1	0	0	0	0	0	0	0	1	0	0	0	0	0	0	0	0	0	0	0	0	0	0	0	0.0217164	0	0	0	0	0	0	0	0.0116876	0	0
ENSMUSG00000010067	56289	Rassf1	Ras association (RalGDS/AF-6) domain family member 1 [Source:MGI Symbol;Acc:MGI:1928386]	protein_coding	9	107551555	107562267	5845	0	0	0	0	0	0	0	0	75	0	0	0	0	0	0	0	0	0	0	0	156	0	0	1	0	0	0	0	0	0	0	0	0.974567	0	0	0	0	0	0	0	0
ENSMUSG00000010080	71889	Epn3	epsin 3 [Source:MGI Symbol;Acc:MGI:1919139]	protein_coding	11	94489599	94499974	4067	0	0	0	0	0	0	0	0	0	0	0	0	0	0	0	0	0	0	0	0	0	0	0	0	0	0	0	0	0	0	0	0	0	0	0	0	0	0	0	0	0
ENSMUSG00000010086	22671	Rnf112	ring finger protein 112 [Source:MGI Symbol;Acc:MGI:106611]	protein_coding	11	61448442	61454131	3923	0	0	0	0	0	0	0	0	994	0	0	0	0	0	0	0	0	0	0	0	0	0	0	0	0	0	0	0	0	0	0	0	19.2443	0	0	0	0	0	0	0	0
ENSMUSG00000010095	17254	Slc3a2	solute carrier family 3 (activators of dibasic and neutral amino acid transport), member 2 [Source:MGI Symbol;Acc:MGI:96955]	protein_coding	19	8706882	8723369	2958	1067	102	2360	2393	379	2	16	20	3551	1106	3517	348	989	838	9517	31	45	5401	1	217	231	37	11704	46	26.2182	3.74591	81.9936	68.5132	10.8938	0.0513145	0.933499	0.454129	91.1775	37.9682	232.721	67.6152	30.938	20.4528	298.835	1.26147	1.18072
ENSMUSG00000010097	66836	Nxf1	nuclear RNA export factor 1 [Source:MGI Symbol;Acc:MGI:1858330]	protein_coding	19	8757073	8772475	5980	9095	5203	3	543	1	2197	1659	573	3077	1044	9103	1	1	240	823	3	1	6209	31	1456	577	103	2632	809	110.545	94.5167	0.0515568	7.69003	0.014218	27.8829	47.8781	6.43577	39.0806	17.7281	297.951	0.0961086	0.0154737	2.89746	12.7829	0.0603857	0.0129787
ENSMUSG00000010110	56389	Stx5a	syntaxin 5A [Source:MGI Symbol;Acc:MGI:1928483]	protein_coding	19	8741413	8756069	5808	689	12	0	23	0	0	0	2	0	0	1	0	61	0	5	4	0	1	6	0	723	7	1765	179	8.62241	0.224445	0	0.335375	0	0	0	0.0231287	0	0	0.0337004	0	0.971847	0	0.07996	0.0828987	0
ENSMUSG00000010122	67473	Slc47a1	solute carrier family 47, member 1 [Source:MGI Symbol;Acc:MGI:1914723]	protein_coding	11	61343401	61378345	3383	0	0	0	0	0	0	0	0	0	0	0	0	0	0	0	0	0	0	0	0	0	0	0	0	0	0	0	0	0	0	0	0	0	0	0	0	0	0	0	0	0
ENSMUSG00000010136	100503311	Pifo	primary cilia formation [Source:MGI Symbol;Acc:MGI:1923670]	protein_coding	3	105996957	106014646	1127	0	0	0	0	0	0	0	0	0	1	0	0	0	0	1	0	0	860	0	4390	0	636	0	0	0	0	0	0	0	0	0	0	0	0.0901031	0	0	0	0	0.0824149	0	0
ENSMUSG00000010142	57916	Tnfrsf13b	tumor necrosis factor receptor superfamily, member 13b [Source:MGI Symbol;Acc:MGI:1889411]	protein_coding	11	61126755	61149372	2836	0	0	106	0	0	1	0	2511	754	0	0	0	0	1	0	0	0	0	0	51	0	1	101	1	0	0	3.84119	0	0	0.026761	0	59.4686	20.193	0	0	0	0	0.0254566	0	0	0
ENSMUSG00000010154	234857	Spire2	spire homolog 2 (Drosophila) [Source:MGI Symbol;Acc:MGI:2446256]	protein_coding	8	123332713	123369515	2330	0	0	0	0	0	0	0	0	0	0	1	0	0	0	0	0	0	0	0	0	0	0	0	0	0	0	0	0	0	0	0	0	0	0	0.084005	0	0	0	0	0	0
ENSMUSG00000010175	19130	Prox1	prospero homeobox 1 [Source:MGI Symbol;Acc:MGI:97772]	protein_coding	1	190118035	190170714	8390	0	0	0	0	0	0	1	0	0	0	0	0	0	0	0	0	0	1220	0	0	0	0	0	0	0	0	0	0	0	0	0.0205698	0	0	0	0	0	0	0	0	0	0
ENSMUSG00000010205	71766	Raver1	ribonucleoprotein, PTB-binding 1 [Source:MGI Symbol;Acc:MGI:1919016]	protein_coding	9	21074168	21091988	3440	0	1	0	908	1427	0	0	1447	0	0	0	0	0	1	0	0	0	2	1372	2	0	1	719	3	0	0.0315789	0	22.3541	35.2699	0	0	28.2525	0	0	0	0	0	0.0209869	0	0	0
ENSMUSG00000010277	72503	2610507B11Rik	RIKEN cDNA 2610507B11 gene [Source:MGI Symbol;Acc:MGI:1919753]	protein_coding	11	78261752	78290623	8798	0	45	1096	293	696	20	51	790	28139	45145	12	5	371	3943	353	4	4	13	0	1621	2	1375	3718	0	0	0.555628	12.8024	2.82042	6.72611	0.172526	1.00041	6.03102	242.918	521.062	0.266968	0.326625	3.90197	32.3556	3.72667	0.0547256	0.0352864
ENSMUSG00000010290	98404	AI597479	expressed sequence AI597479 [Source:MGI Symbol;Acc:MGI:2138299]	protein_coding	1	43098710	43115947	3458	0	0	0	0	0	0	0	0	0	0	0	0	0	0	0	0	0	0	0	0	0	0	0	0	0	0	0	0	0	0	0	0	0	0	0	0	0	0	0	0	0
ENSMUSG00000010307	67893	Tmem86a	transmembrane protein 86A [Source:MGI Symbol;Acc:MGI:1915143]	protein_coding	7	47050640	47054776	1791	420	19	15461	0	3	2	2	8786	14290	4956	59	1	1783	2	348	0	1	0	0	1	3	4	925	7	17.0447	1.15243	887.172	0	0.142418	0.0847506	0.19272	329.491	605.999	280.995	6.44789	0.320898	92.1192	0.0806198	18.0473	0	0.0433347
ENSMUSG00000010311	269120	Optc	opticin [Source:MGI Symbol;Acc:MGI:2151113]	protein_coding	1	133897199	133907999	2575	0	0	0	0	0	0	0	0	0	0	0	0	0	0	0	0	0	0	0	0	0	0	0	0	0	0	0	0	0	0	0	0	0	0	0	0	0	0	0	0	0
ENSMUSG00000010342	83560	Tex14	testis expressed gene 14 [Source:MGI Symbol;Acc:MGI:1933227]	protein_coding	11	87405065	87555823	5014	0	0	0	0	0	0	0	0	0	0	0	0	0	0	0	0	0	0	0	0	0	0	0	0	0	0	0	0	0	0	0	0	0	0	0	0	0	0	0	0	0
ENSMUSG00000010358	70110	Ifi35	interferon-induced protein 35 [Source:MGI Symbol;Acc:MGI:1917360]	protein_coding	11	101448407	101458698	1727	3214	0	1508	179	4	114	1	2748	294	0	0	0	0	1568	1	0	0	0	0	90	1	8130	1	0	135.266	0	89.7377	8.77789	0.196927	5.00981	0.0999308	106.874	12.9297	0	0	0	0	65.5482	0.053782	0	0
ENSMUSG00000010362	66599	Rdm1	RAD52 motif 1 [Source:MGI Symbol;Acc:MGI:1913849]	protein_coding	11	101627195	101636100	1575	0	0	0	0	155	0	0	0	0	0	0	0	0	0	0	0	0	0	0	1576	0	0	0	0	0	0	0	0	8.36739	0	0	0	0	0	0	0	0	0	0	0	0
ENSMUSG00000010376	18002	Nedd8	neural precursor cell expressed, developmentally down-regulated gene 8 [Source:MGI Symbol;Acc:MGI:97301]	protein_coding	14	55662265	55671906	604	713	3430	0	1473	1	2	4	2	1361	0	0	2	5829	8028	0	0	0	368	44	1868	2532	35	54	518	85.8003	616.898	0	206.536	0.140767	0.251305	1.14292	0.222403	171.142	0	0	1.90308	893	959.572	0	0	0
ENSMUSG00000010392	53334	Gosr1	golgi SNAP receptor complex member 1 [Source:MGI Symbol;Acc:MGI:1858260]	protein_coding	11	76726602	76763579	4289	0	13	0	51	0	0	0	0	0	1	0	4	0	0	0	240	0	163	0	0	2	198	2191	0	0	0.329263	0	1.00703	0	0	0	0	0	0.023676	0	0.536003	0	0	0	6.7355	0
ENSMUSG00000010406	68836	Mrpl52	mitochondrial ribosomal protein L52 [Source:MGI Symbol;Acc:MGI:1916086]	protein_coding	14	54426909	54429756	1109	64	805	53	2	216	954	364	2	345	0	1	1	382	1308	5735	2025	1	329	8	1402	1851	0	124	5	4.19454	78.8534	4.91146	0.152731	16.56	65.2868	56.645	0.121128	23.6278	0	0.176494	0.518241	31.8732	85.1498	480.321	219.79	0.0699841
ENSMUSG00000010435	78634	Spaca7	sperm acrosome associated 7 [Source:MGI Symbol;Acc:MGI:1925884]	protein_coding	8	12573049	12600738	761	0	0	0	0	0	0	0	0	2603	1	0	0	0	0	0	0	0	190	0	0	0	0	1	1	0	0	0	0	0	0	0	0	259.791	0.133438	0	0	0	0	0	0	0
ENSMUSG00000010453	226976	Kansl3	KAT8 regulatory NSL complex subunit 3 [Source:MGI Symbol;Acc:MGI:1918055]	protein_coding	1	36335730	36369181	6742	0	815	0	0	0	3103	0	0	0	0	0	0	2361	4	3	6	0	0	2	1925	0	4	4	0	0	13.1318	0	0	0	34.9302	0	0	0	0	0	0	32.4042	0.042833	0.0413297	0.107122	0
ENSMUSG00000010461	14051	Eya4	eyes absent 4 homolog (Drosophila) [Source:MGI Symbol;Acc:MGI:1337104]	protein_coding	10	23104168	23349895	4192	1	0	0	0	23205	2	2	1	0	0	0	4	0	1	0	0	0	3	1	0	0	1	0	0	0.0173386	0	0	0	470.651	0.036209	0.082338	0.0160223	0	0	0	0.548406	0	0.0172221	0	0	0
ENSMUSG00000010476	13593	Ebf3	early B cell factor 3 [Source:MGI Symbol;Acc:MGI:894289]	protein_coding	7	137193673	137314445	5021	0	0	0	0	0	0	0	0	0	0	0	0	0	0	0	0	0	0	0	0	0	0	0	0	0	0	0	0	0	0	0	0	0	0	0	0	0	0	0	0	0
ENSMUSG00000010492		Uckl1os	uridine-cytidine kinase 1-like 1, opposite strand [Source:MGI Symbol;Acc:MGI:3801877]	antisense	2	181578480	181585170	2522	0	0	0	0	0	0	0	0	0	0	0	0	0	0	0	0	0	0	0	0	0	0	0	0	0	0	0	0	0	0	0	0	0	0	0	0	0	0	0	0	0
ENSMUSG00000010505	17932	Myt1	myelin transcription factor 1 [Source:MGI Symbol;Acc:MGI:1100535]	protein_coding	2	181763332	181827797	6905	0	0	0	0	0	0	0	0	0	0	0	0	0	0	0	0	0	0	0	0	0	0	0	0	0	0	0	0	0	0	0	0	0	0	0	0	0	0	0	0	0
ENSMUSG00000010517	14084	Faf1	Fas-associated factor 1 [Source:MGI Symbol;Acc:MGI:109419]	protein_coding	4	109676588	109963960	5093	0	13088	1	140	0	0	1	0	2	3	3	4	17	33	28	53	0	2063	1	1	0	0	4311	8635	0	279.161	0.0201787	2.32801	0	0	0.0338858	0	0.0298257	0.0598151	0.115295	0.451388	0.308866	0.467786	0.510639	1.25261	0
ENSMUSG00000010529	212539	Gm266	predicted gene 266 [Source:MGI Symbol;Acc:MGI:2685112]	protein_coding	12	111484611	111485823	1213	0	0	0	0	0	0	0	0	0	0	0	0	0	0	0	0	0	0	0	0	0	0	0	0	0	0	0	0	0	0	0	0	0	0	0	0	0	0	0	0	0
ENSMUSG00000010538	76927	Tsacc	TSSK6 activating co-chaperone [Source:MGI Symbol;Acc:MGI:1924177]	protein_coding	3	88282757	88296999	1112	0	0	1	164	845	0	0	236	301	0	0	0	343	0	0	0	0	33	0	0	78	0	0	3	0	0	0.092419	12.4902	64.6086	0	0	14.2546	20.5587	0	0	0	28.542	0	0	0	0
ENSMUSG00000010554	67493	Mettl16	methyltransferase like 16 [Source:MGI Symbol;Acc:MGI:1914743]	protein_coding	11	74770830	74828525	13817	0	12	0	0	0	0	0	0	0	0	0	0	2	4	2	30	0	0	0	0	0	0	1370	0	0	0.094346	0	0	0	0	0	0	0	0	0	0	0.013394	0.0209003	0.0134445	0.26135	0
ENSMUSG00000010592	13164	Dazl	deleted in azoospermia-like [Source:MGI Symbol;Acc:MGI:1342328]	protein_coding	17	50279394	50293599	2942	0	0	0	0	0	1474	0	0	0	0	0	0	0	0	0	0	0	0	0	0	0	0	0	0	0	0	0	0	0	38.0245	0	0	0	0	0	0	0	0	0	0	0
ENSMUSG00000010601	75761	Apol7a	apolipoprotein L 7a [Source:MGI Symbol;Acc:MGI:1923011]	protein_coding	15	77388221	77399110	3027	0	0	0	0	0	0	0	0	0	0	0	0	0	0	0	0	0	0	0	0	0	0	0	0	0	0	0	0	0	0	0	0	0	0	0	0	0	0	0	0	0
ENSMUSG00000010607	66268	Pigyl	phosphatidylinositol glycan anchor biosynthesis, class Y-like [Source:MGI Symbol;Acc:MGI:1913518]	protein_coding	9	22156846	22158358	777	2017	0	131	153	0	0	0	0	0	0	0	0	0	0	0	0	0	408	944	0	0	0	0	0	188.678	0	17.3267	16.6763	0	0	0	0	0	0	0	0	0	0	0	0	0
ENSMUSG00000010608	67039	Rbm25	RNA binding motif protein 25 [Source:MGI Symbol;Acc:MGI:1914289]	protein_coding	12	83631236	83683123	17376	9537	18142	42051	5198	15898	944	198	5790	1046	29382	1805	6146	135	213	29	18625	1288	13298	3991	9057	883	2203	7122	10866	39.8931	113.42	248.71	25.3347	77.7914	4.12316	1.96656	22.3808	4.57211	171.71	20.3324	203.285	0.718917	0.884987	0.155016	129.021	5.75303
ENSMUSG00000010609	19165	Psen2	presenilin 2 [Source:MGI Symbol;Acc:MGI:109284]	protein_coding	1	180227004	180263438	4332	92	0	0	0	0	0	1181	0	0	0	0	0	1	245	0	1195	0	0	50	0	229	0	36	0	1.5436	0	0	0	0	0	47.0493	0	0	0	0	0	0.0213602	4.08305	0	33.2043	0
ENSMUSG00000010651	235674	Acaa1b	acetyl-Coenzyme A acyltransferase 1B [Source:MGI Symbol;Acc:MGI:3605455]	protein_coding	9	119148023	119157093	1962	5	0	0	0	0	0	0	0	0	0	0	0	0	0	0	0	0	0	0	0	0	0	0	0	0.185228	0	0	0	0	0	0	0	0	0	0	0	0	0	0	0	0
ENSMUSG00000010660	18799	Plcd1	phospholipase C, delta 1 [Source:MGI Symbol;Acc:MGI:97614]	protein_coding	9	119071527	119093496	2651	0	0	0	0	0	0	2	0	0	0	1	0	0	0	0	0	0	0	0	0	0	0	15	349	0	0	0	0	0	0	0.1302	0	0	0	0.0738332	0	0	0	0	0	0
ENSMUSG00000010663	76267	Fads1	fatty acid desaturase 1 [Source:MGI Symbol;Acc:MGI:1923517]	protein_coding	19	10182888	10196870	3456	112	0	1	2639	6	40313	80	1	0	0	1	0	0	880	818	15601	0	7768	2	0	2	2	0	0	2.35549	0	0.0297367	64.6689	0.14761	885.278	3.99492	0.0194345	0	0	0.0566353	0	0	18.383	21.9841	543.367	0
ENSMUSG00000010721	56873	Lmbr1	limb region 1 [Source:MGI Symbol;Acc:MGI:1861746]	protein_coding	5	29229802	29378390	5850	0	0	0	2226	0	0	0	0	0	0	0	0	0	0	0	0	0	1	0	0	0	0	0	0	0	0	0	32.2254	0	0	0	0	0	0	0	0	0	0	0	0	0
ENSMUSG00000010751	79202	Tnfrsf22	tumor necrosis factor receptor superfamily, member 22 [Source:MGI Symbol;Acc:MGI:1930270]	protein_coding	7	143634806	143649661	4289	117	0	1	0	0	0	0	0	0	0	0	16	0	0	0	0	0	0	0	0	501	0	0	0	1.98274	0	0.0239613	0	0	0	0	0	0	0	0	2.14401	0	0	0	0	0
ENSMUSG00000010755	27267	Cars	cysteinyl-tRNA synthetase [Source:MGI Symbol;Acc:MGI:1351477]	protein_coding	7	143557230	143600090	4639	0	4	0	0	0	0	96	0	2	0	0	0	0	0	0	0	0	0	0	6408	0	0	1761	0	0	0.0936681	0	0	0	0	3.5714	0	0.0327447	0	0	0	0	0	0	0	0
ENSMUSG00000010760	22113	Phlda2	pleckstrin homology-like domain, family A, member 2 [Source:MGI Symbol;Acc:MGI:1202307]	protein_coding	7	143501545	143502541	757	0	0	0	0	0	0	0	0	0	0	0	0	0	0	0	0	0	0	0	0	0	0	0	0	0	0	0	0	0	0	0	0	0	0	0	0	0	0	0	0	0
ENSMUSG00000010796	74068	Asz1	ankyrin repeat, SAM and basic leucine zipper domain containing 1 [Source:MGI Symbol;Acc:MGI:1921318]	protein_coding	6	18050964	18109061	2829	0	0	0	0	0	0	0	0	0	0	0	0	0	0	0	0	0	0	0	0	0	0	0	0	0	0	0	0	0	0	0	0	0	0	0	0	0	0	0	0	0
ENSMUSG00000010797	22413	Wnt2	wingless-type MMTV integration site family, member 2 [Source:MGI Symbol;Acc:MGI:98954]	protein_coding	6	17988940	18030585	2255	0	0	0	0	0	0	0	0	0	0	0	0	0	0	0	0	0	0	0	0	0	0	0	0	0	0	0	0	0	0	0	0	0	0	0	0	0	0	0	0	0
ENSMUSG00000010803	14394	Gabra1	gamma-aminobutyric acid (GABA) A receptor, subunit alpha 1 [Source:MGI Symbol;Acc:MGI:95613]	protein_coding	11	42130939	42182930	5160	0	0	0	0	0	0	0	0	0	0	0	0	0	0	0	0	0	0	0	0	0	0	0	0	0	0	0	0	0	0	0	0	0	0	0	0	0	0	0	0	0
ENSMUSG00000010825	170935	Grid2ip	glutamate receptor, ionotropic, delta 2 (Grid2) interacting protein 1 [Source:MGI Symbol;Acc:MGI:2176213]	protein_coding	5	143357338	143392152	6773	0	0	0	0	0	0	0	0	0	0	0	0	0	0	0	0	0	0	0	0	0	0	0	0	0	0	0	0	0	0	0	0	0	0	0	0	0	0	0	0	0
ENSMUSG00000010830	105785	Kdelr3	KDEL (Lys-Asp-Glu-Leu) endoplasmic reticulum protein retention receptor 3 [Source:MGI Symbol;Acc:MGI:2145953]	protein_coding	15	79516408	79527739	1414	0	0	0	0	0	0	0	0	1	1	1	0	0	0	0	0	0	0	0	0	0	0	0	1737	0	0	0	0	0	0	0	0	0.0537138	0.0718148	0.138424	0	0	0	0	0	0
ENSMUSG00000010841	75437	1700006E09Rik	RIKEN cDNA 1700006E09 gene [Source:MGI Symbol;Acc:MGI:1922687]	protein_coding	11	101984279	101992264	798	0	0	0	179	1	9341	0	1	0	0	0	0	0	0	0	0	0	1	0	0	0	0	0	0	0	0	0	18.9968	0.106546	888.38	0	0.0841675	0	0	0	0	0	0	0	0	0
ENSMUSG00000010911	56369	Apip	APAF1 interacting protein [Source:MGI Symbol;Acc:MGI:1926788]	protein_coding	2	103073675	103092644	1000	401	26	1	539	0	0	0	0	1	1	2	2	0	0	24252	1	4	0	0	1	0	0	1381	3665	29.1461	2.82442	0.10277	45.6476	0	0	0	0	0.0759513	0.101546	0.391464	1.14946	0	0	2252.56	0.120369	0.310449
ENSMUSG00000010914	27402	Pdhx	pyruvate dehydrogenase complex, component X [Source:MGI Symbol;Acc:MGI:1351627]	protein_coding	2	103021075	103073513	3930	0	9	0	5181	0	0	0	1	0	0	0	0	6	1	1302	1	0	1	0	0	152	1	0	1	0	0.248774	0	111.648	0	0	0	0.0170905	0	0	0	0	0.141271	0.0183702	30.7715	0.0306282	0
ENSMUSG00000010936	234729	Vac14	Vac14 homolog (S. cerevisiae) [Source:MGI Symbol;Acc:MGI:2157980]	protein_coding	8	110618638	110720396	3028	0	14	0	0	1	1	17	1467	0	0	0	0	132	0	0	0	105	0	0	0	2	1	747	0	0	0.502259	0	0	0.0280791	0.0250641	0.968913	32.5403	0	0	0	0	4.03378	0	0	0	2.69131
ENSMUSG00000011008	68279	Mcoln2	mucolipin 2 [Source:MGI Symbol;Acc:MGI:1915529]	protein_coding	3	146149833	146195513	3288	0	0	0	0	0	0	0	0	0	0	1	0	0	0	0	0	0	0	0	0	0	0	0	0	0	0	0	0	0	0	0	0	0	0	0.0595291	0	0	0	0	0	0
ENSMUSG00000011034	20537	Slc5a1	solute carrier family 5 (sodium/glucose cotransporter), member 1 [Source:MGI Symbol;Acc:MGI:107678]	protein_coding	5	33104219	33162699	3933	0	0	0	0	0	0	0	0	0	0	0	0	0	0	0	0	0	0	0	0	0	0	0	0	0	0	0	0	0	0	0	0	0	0	0	0	0	0	0	0	0
ENSMUSG00000011052		1700049J03Rik	RIKEN cDNA 1700049J03 gene [Source:MGI Symbol;Acc:MGI:1920615]	antisense	17	26554254	26561499	421	0	0	0	0	0	0	0	0	0	0	0	0	0	0	0	0	0	0	0	0	0	0	0	0	0	0	0	0	0	0	0	0	0	0	0	0	0	0	0	0	0
ENSMUSG00000011096	67605	Akt1s1	AKT1 substrate 1 (proline-rich) [Source:MGI Symbol;Acc:MGI:1914855]	protein_coding	7	44848991	44855421	3201	0	0	0	0	0	0	0	0	599	0	0	0	0	0	0	0	0	0	0	0	0	0	0	0	0	0	0	0	0	0	0	0	14.2127	0	0	0	0	0	0	0	0
ENSMUSG00000011114	21376	Tbrg1	transforming growth factor beta regulated gene 1 [Source:MGI Symbol;Acc:MGI:1100877]	protein_coding	9	37649182	37657312	3482	22	11	1	4391	0	112	2890	1	0	4912	1	1	0	0	4	1940	5	0	4492	9925	1962	49	1	11063	0.45923	0.343178	0.0295146	106.798	0	2.44117	143.239	0.0192894	0	143.25	0.0562125	0.165057	0	0	0.106699	67.0637	0.111448
ENSMUSG00000011118	208098	Panx3	pannexin 3 [Source:MGI Symbol;Acc:MGI:1918881]	protein_coding	9	37659902	37669222	2659	0	0	0	0	0	0	0	0	0	0	0	0	0	0	0	0	0	0	0	0	0	0	0	0	0	0	0	0	0	0	0	0	0	0	0	0	0	0	0	0	0
ENSMUSG00000011148	11565	Adssl1	adenylosuccinate synthetase like 1 [Source:MGI Symbol;Acc:MGI:87947]	protein_coding	12	112620045	112641354	1861	0	2	0	0	0	0	0	0	0	0	0	0	0	0	0	0	0	0	0	8324	0	0	320	0	0	0.116745	0	0	0	0	0	0	0	0	0	0	0	0	0	0	0
ENSMUSG00000011154	75556	1700026D08Rik	RIKEN cDNA 1700026D08 gene [Source:MGI Symbol;Acc:MGI:1922806]	protein_coding	7	83774101	83794880	3015	0	0	0	0	0	0	0	0	0	0	0	0	0	0	0	0	0	0	0	0	0	0	0	290	0	0	0	0	0	0	0	0	0	0	0	0	0	0	0	0	0
ENSMUSG00000011158	72308	Brf1	BRF1 homolog, subunit of RNA polymerase III transcription initiation factor IIIB (S. cerevisiae) [Source:MGI Symbol;Acc:MGI:1919558]	protein_coding	12	112959862	113000621	2755	0	0	95	0	0	0	2405	1	0	0	0	0	0	0	0	0	0	0	0	0	0	0	0	0	0	0	3.54379	0	0	0	150.656	0.0243796	0	0	0	0	0	0	0	0	0
ENSMUSG00000011171	22355	Vipr2	vasoactive intestinal peptide receptor 2 [Source:MGI Symbol;Acc:MGI:107166]	protein_coding	12	116077726	116146261	4463	0	2	1	0	0	0	0	0	0	0	0	0	0	0	0	0	0	0	0	0	0	0	0	0	0	0.0486809	0.0230271	0	0	0	0	0	0	0	0	0	0	0	0	0	0
ENSMUSG00000011179	18263	Odc1	ornithine decarboxylase, structural 1 [Source:MGI Symbol;Acc:MGI:97402]	protein_coding	12	17544873	17551502	2547	3	0	0	1	0	0	0	0	0	237	1	0	0	1	1	9889	1	0	1	94	330	301	0	0	0.0856108	0	0	0.0332507	0	0	0	0	0	9.44894	0.076848	0	0	0.0283451	0.0364671	467.345	0.0304721
ENSMUSG00000011254	66628	Thg1l	tRNA-histidine guanylyltransferase 1-like (S. cerevisiae) [Source:MGI Symbol;Acc:MGI:1913878]	protein_coding	11	45946843	45955494	3015	0	0	0	0	0	0	0	0	0	0	0	0	0	0	0	0	0	0	0	2	0	0	0	0	0	0	0	0	0	0	0	0	0	0	0	0	0	0	0	0	0
ENSMUSG00000011256	11492	Adam19	a disintegrin and metallopeptidase domain 19 (meltrin beta) [Source:MGI Symbol;Acc:MGI:105377]	protein_coding	11	46055992	46147343	7115	5	4200	2	1	16933	380	6	2907	1546	1702	13318	1	1	79	6	7	0	6	3956	13	197	0	6481	8	0.0510777	64.1254	0.0288882	0.011903	202.347	4.05338	0.145535	27.4421	16.5033	24.2912	366.375	0.0807771	0.0130053	0.801603	0.078326	0.118423	0
ENSMUSG00000011257	230721	Pabpc4	poly(A) binding protein, cytoplasmic 4 [Source:MGI Symbol;Acc:MGI:2385206]	protein_coding	4	123262351	123298925	4027	0	13	2	0	0	29	0	0	12	0	0	0	0	0	0	0	0	14	0	71	0	73	1594	0	0	0.350685	0.0510404	0	0	0.546544	0	0	0.226326	0	0	0	0	0	0	0	0
ENSMUSG00000011263		Exoc3l2	exocyst complex component 3-like 2 [Source:MGI Symbol;Acc:MGI:1921713]	protein_coding	7	19489056	19496760	2201	0	0	0	0	0	0	0	0	0	0	0	0	0	0	0	0	0	0	0	0	0	0	0	0	0	0	0	0	0	0	0	0	0	0	0	0	0	0	0	0	0
ENSMUSG00000011267	63872	Zfp296	zinc finger protein 296 [Source:MGI Symbol;Acc:MGI:1926956]	protein_coding	7	19577287	19580656	1530	0	0	0	0	0	0	0	0	0	0	0	0	0	0	0	0	0	0	0	0	0	0	0	0	0	0	0	0	0	0	0	0	0	0	0	0	0	0	0	0	0
ENSMUSG00000011305	66968	Plin5	perilipin 5 [Source:MGI Symbol;Acc:MGI:1914218]	protein_coding	17	56111601	56117596	2087	66	0	0	1	10913	1	1	1	0	0	0	0	0	0	0	0	0	1	0	0	0	0	0	0	2.29857	0	0	0.0405795	444.591	0.0363652	0.0826931	0.0321829	0	0	0	0	0	0	0	0	0
ENSMUSG00000011306	70616	Sugp1	SURP and G patch domain containing 1 [Source:MGI Symbol;Acc:MGI:1917866]	protein_coding	8	70042813	70071953	2287	0	0	7669	0	0	0	0	0	1	0	0	3	0	0	3	61	9	0	0	2	0	0	0	3	0	0	344.618	0	0	0	0	0	0.03321	0	0	0.753908	0	0	0.121839	3.21054	0.305427
ENSMUSG00000011349	71241	Dmrtc2	doublesex and mab-3 related transcription factor like family C2 [Source:MGI Symbol;Acc:MGI:1918491]	protein_coding	7	24870057	24877651	1619	0	0	0	0	0	0	0	0	0	0	0	0	0	0	0	0	0	0	0	0	0	0	0	0	0	0	0	0	0	0	0	0	0	0	0	0	0	0	0	0	0
ENSMUSG00000011350		Gm5893	predicted gene 5893 [Source:MGI Symbol;Acc:MGI:3645761]	processed_transcript	7	24818795	24840275	2087	0	0	0	0	0	0	0	0	0	0	0	0	0	0	0	0	0	0	0	0	0	0	0	0	0	0	0	0	0	0	0	0	0	0	0	0	0	0	0	0	0
ENSMUSG00000011382	71755	Dhdh	dihydrodiol dehydrogenase (dimeric) [Source:MGI Symbol;Acc:MGI:1919005]	protein_coding	7	45472956	45488805	3678	188	6	5	2	1165	2446	4	3775	8	273	0	2	2	1	0	199	2601	1441	0	43	40	1	1420	3	3.7152	0.177213	0.139709	0.0460519	26.931	50.4723	0.18769	68.937	0.165201	7.53728	0	0.312523	0.0503168	0.0196289	0	6.51262	54.8857
ENSMUSG00000011427	233056	Zfp790	zinc finger protein 790 [Source:MGI Symbol;Acc:MGI:1923431]	protein_coding	7	29816072	29832042	4525	0	0	0	0	0	1	1	0	0	0	0	0	0	0	0	0	0	5345	1800	316	0	0	0	0	0	0	0	0	0	0.0167722	0.0381393	0	0	0	0	0	0	0	0	0	0
ENSMUSG00000011463	76703	Cpb1	carboxypeptidase B1 (tissue) [Source:MGI Symbol;Acc:MGI:1923953]	protein_coding	3	20248264	20275733	3284	0	0	0	0	0	0	0	0	0	0	0	0	0	0	0	0	0	0	0	0	0	0	0	0	0	0	0	0	0	0	0	0	0	0	0	0	0	0	0	0	0
ENSMUSG00000011486	103775	Slc25a41	solute carrier family 25, member 41 [Source:MGI Symbol;Acc:MGI:2144215]	protein_coding	17	57032773	57041654	1331	0	0	0	0	0	0	0	0	0	0	0	0	0	0	0	0	0	0	0	0	0	0	0	0	0	0	0	0	0	0	0	0	0	0	0	0	0	0	0	0	0
ENSMUSG00000011589	240121	Fsd1	fibronectin type 3 and SPRY domain-containing protein [Source:MGI Symbol;Acc:MGI:1934858]	protein_coding	17	55986511	55996881	1748	0	0	0	0	0	0	0	0	0	0	0	0	0	0	0	0	0	0	0	0	0	0	0	0	0	0	0	0	0	0	0	0	0	0	0	0	0	0	0	0	0
ENSMUSG00000011632	641361	Pinlyp	phospholipase A2 inhibitor and LY6/PLAUR domain containing [Source:MGI Symbol;Acc:MGI:3615324]	protein_coding	7	24541699	24546071	755	0	0	0	0	0	0	0	0	0	0	0	0	0	0	0	0	0	0	0	0	0	0	0	0	0	0	0	0	0	0	0	0	0	0	0	0	0	0	0	0	0
ENSMUSG00000011658	70300	Fuz	fuzzy homolog (Drosophila) [Source:MGI Symbol;Acc:MGI:1917550]	protein_coding	7	44896079	44902631	5003	0	0	0	0	0	0	0	0	0	0	0	0	0	0	0	0	0	0	0	0	0	1	0	0	0	0	0	0	0	0	0	0	0	0	0	0	0	0	0	0	0
ENSMUSG00000011751	80297	Sptbn4	spectrin beta, non-erythrocytic 4 [Source:MGI Symbol;Acc:MGI:1890574]	protein_coding	7	27356383	27447686	9741	0	0	0	0	0	0	0	0	0	0	0	0	0	0	0	0	0	0	0	0	0	0	0	0	0	0	0	0	0	0	0	0	0	0	0	0	0	0	0	0	0
ENSMUSG00000011752	18648	Pgam1	phosphoglycerate mutase 1 [Source:MGI Symbol;Acc:MGI:97552]	protein_coding	19	41911871	41918664	1831	7309	7	733	1302	3	18612	6	1548	5265	4	2	1	394	17	7	2	466	134	302	4042	777	2	5	14040	290.139	0.415303	41.1416	60.2216	0.139307	771.459	0.565529	56.7845	218.396	0.221838	0.213798	0.313888	19.9114	0.670298	0.355091	0.131479	19.7528
ENSMUSG00000011831	14020	Evi5	ecotropic viral integration site 5 [Source:MGI Symbol;Acc:MGI:104736]	protein_coding	5	107744795	107875107	8060	1	612	1	2	4	88	256	2	0	2278	1	748	112	972	0	1	0	14647	1	0	2	33	5	0	0.00901781	8.24845	0.0127506	0.0210148	0.0421953	0.828621	5.48147	0.0166664	0	28.7	0.0242843	53.3371	1.28581	8.7064	0	0.0149341	0
ENSMUSG00000011832	213027	Evi5l	ecotropic viral integration site 5 like [Source:MGI Symbol;Acc:MGI:2442167]	protein_coding	8	4166567	4211257	8524	25	0	0	0	0	0	0	0	0	0	0	0	0	0	0	0	0	164	0	365	0	20	8	0	0.213173	0	0	0	0	0	0	0	0	0	0	0	0	0	0	0	0
ENSMUSG00000011837	102209	Snapc2	small nuclear RNA activating complex, polypeptide 2 [Source:MGI Symbol;Acc:MGI:1914861]	protein_coding	8	4253102	4256219	1513	0	0	0	0	0	0	0	0	0	0	0	0	0	0	0	1	0	0	0	0	0	1	0	0	0	0	0	0	0	0	0	0	0	0	0	0	0	0	0	0.0795565	0
ENSMUSG00000011877	216963	Git1	G protein-coupled receptor kinase-interactor 1 [Source:MGI Symbol;Acc:MGI:1927140]	protein_coding	11	77493562	77507786	4838	0	171	1195	1	0	1543	0	0	0	0	0	0	0	1238	0	0	0	0	17152	1	0	4	1	16	0	3.8396	25.3845	0.0175051	0	24.2052	0	0	0	0	0	0	0	18.474	0	0	0
ENSMUSG00000011884	56356	Gltp	glycolipid transfer protein [Source:MGI Symbol;Acc:MGI:1929253]	protein_coding	5	114669403	114690984	1757	392	1272	145	0	535	3033	5	62	4377	5	6	6	4157	5315	609	162	2	1	1875	5132	4764	194	9895	10499	16.2163	78.645	8.48129	0	25.8893	131.011	0.491123	2.3701	189.208	0.288976	0.668407	1.96265	218.929	218.393	32.194	11.0983	0.0883465
ENSMUSG00000011958	12175	Bnip2	BCL2/adenovirus E1B interacting protein 2 [Source:MGI Symbol;Acc:MGI:109327]	protein_coding	9	69989466	70008317	3455	0	130	11	1	1	42	2	1	69	266	0	4	634	19	18	12	6	2011	2	2750	940	17509	2957	175	0	4.08744	0.327198	0.0245122	0.0246088	0.922592	0.0999019	0.0194401	1.51683	7.81803	0	0.665388	16.9799	0.39702	0.483898	0.418069	0.134783
ENSMUSG00000011960	12455	Ccnt1	cyclin T1 [Source:MGI Symbol;Acc:MGI:1328363]	protein_coding	15	98538689	98570923	9157	6813	0	24	1487	6	4	164	26	0	1568	0	0	0	26117	0	365	0	3	2	0	8	2412	0	0	54.0781	0	0.269354	13.7527	0.0557105	0.0331524	3.09088	0.190707	0	17.3883	0	0	0	205.91	0	4.79793	0
ENSMUSG00000012017	224024	Scarf2	scavenger receptor class F, member 2 [Source:MGI Symbol;Acc:MGI:1858430]	protein_coding	16	17797282	17808287	3302	0	0	0	0	0	0	0	0	0	0	0	0	0	0	0	0	0	0	0	0	0	0	0	4	0	0	0	0	0	0	0	0	0	0	0	0	0	0	0	0	0
ENSMUSG00000012042	67741	4930579F01Rik	RIKEN cDNA 4930579F01 gene [Source:MGI Symbol;Acc:MGI:1914991]	protein_coding	3	138164078	138193825	2093	0	0	0	0	0	0	0	0	0	0	0	0	0	0	0	0	0	0	0	0	0	0	0	0	0	0	0	0	0	0	0	0	0	0	0	0	0	0	0	0	0
ENSMUSG00000012076	52592	Brms1l	breast cancer metastasis-suppressor 1-like [Source:MGI Symbol;Acc:MGI:1196337]	protein_coding	12	55836366	55869735	2566	2	0	0	4	0	0	16	1	0	0	0	0	32	1	0	2520	0	259	0	0	990	15180	0	1578	0.0566513	0	0	0.132018	0	0	1.07611	0.0261752	0	0	0	0	1.15395	0.0281352	0	118.211	0
ENSMUSG00000012114	94112	Med15	mediator complex subunit 15 [Source:MGI Symbol;Acc:MGI:2137379]	protein_coding	16	17651221	17722930	3383	1	0	2903	883	0	2	0	0	0	11033	2	2	0	4541	1	14	0	1	0	1	0	675	2	3	0.0214849	0	88.1883	22.1049	0	0.044868	0	0	0	331.173	0.115715	0.339775	0	96.9074	0.0274554	0.498127	0
ENSMUSG00000012117	67422	Dhdds	dehydrodolichyl diphosphate synthase [Source:MGI Symbol;Acc:MGI:1914672]	protein_coding	4	133969028	134000918	3784	1	0	1	5	5882	1	0	2	0	0	1174	0	2	1	0	0	0	1	1	0	3	259	0	0	0.0192081	0	0.0271591	0.111905	132.164	0.0200566	0	0.0354998	0	0	60.7265	0	0.0489073	0.019079	0	0	0
ENSMUSG00000012123	230806	Aim1l	absent in melanoma 1-like [Source:MGI Symbol;Acc:MGI:1334463]	protein_coding	4	134065912	134092504	6942	0	0	0	0	0	0	0	0	0	0	0	0	0	0	0	0	0	0	0	0	0	0	0	0	0	0	0	0	0	0	0	0	0	0	0	0	0	0	0	0	0
ENSMUSG00000012126	67586	Ubxn11	UBX domain protein 11 [Source:MGI Symbol;Acc:MGI:1914836]	protein_coding	4	134102570	134127593	4742	2	0	0	8	0	0	4	1	0	0	0	0	0	0	0	0	0	4712	0	0	1	0	0	0	0.0306552	0	0	0.142876	0	0	0.145576	0.014164	0	0	0	0	0	0	0	0	0
ENSMUSG00000012187	68393	Mogat1	monoacylglycerol O-acyltransferase 1 [Source:MGI Symbol;Acc:MGI:1915643]	protein_coding	1	78510991	78538173	1558	0	0	0	0	0	0	0	0	0	0	0	0	0	0	0	0	0	0	0	0	0	0	0	0	0	0	0	0	0	0	0	0	0	0	0	0	0	0	0	0	0
ENSMUSG00000012211	75671	Tex22	testis expressed gene 22 [Source:MGI Symbol;Acc:MGI:1922921]	protein_coding	12	113074502	113088917	1270	0	0	0	0	0	0	4029	0	0	0	0	0	0	0	0	0	0	1	0	0	1	0	0	0	0	0	0	0	0	0	547.502	0	0	0	0	0	0	0	0	0	0
ENSMUSG00000012282	20890	Wnt8a	wingless-type MMTV integration site family, member 8A [Source:MGI Symbol;Acc:MGI:107924]	protein_coding	18	34542313	34548273	1746	0	0	0	0	0	0	0	0	0	0	0	0	0	0	0	0	0	0	0	0	0	0	0	0	0	0	0	0	0	0	0	0	0	0	0	0	0	0	0	0	0
ENSMUSG00000012296	105242488	Tjap1	tight junction associated protein 1 [Source:MGI Symbol;Acc:MGI:1921344]	protein_coding	17	46257851	46283026	2595	0	0	0	0	0	0	0	0	0	0	0	0	0	1	0	1	0	0	1	0	0	0	0	0	0	0	0	0	0	0	0	0	0	0	0	0	0	0.0278208	0	0.0463849	0
ENSMUSG00000012350	13661	Ehf	ets homologous factor [Source:MGI Symbol;Acc:MGI:1270840]	protein_coding	2	103263433	103303278	5576	0	0	0	0	0	0	0	0	0	0	0	0	0	0	0	0	0	0	0	0	0	0	0	0	0	0	0	0	0	0	0	0	0	0	0	0	0	0	0	0	0
ENSMUSG00000012396	71950	Nanog	Nanog homeobox [Source:MGI Symbol;Acc:MGI:1919200]	protein_coding	6	122707489	122714633	2242	0	0	0	1	0	0	0	0	0	0	0	0	0	13	0	0	0	0	1	0	0	0	0	0	0	0	0	0.0377741	0	0	0	0	0	0	0	0	0	0.418615	0	0	0
ENSMUSG00000012405	66480	Rpl15	ribosomal protein L15 [Source:MGI Symbol;Acc:MGI:1913730]	protein_coding	14	18267823	18271391	2397	8014	54	2555	1464	700	5611	1	160	6	505	2430	19	39	26	28426	13586	8622	7645	26156	10299	7711	974	3528	28895	243.006	2.44727	109.544	51.7253	24.8295	177.656	0.0719986	4.48332	0.190116	21.3938	198.426	4.55563	1.50554	0.783092	1101.48	682.241	279.171
ENSMUSG00000012422	66074	Tmem167	transmembrane protein 167 [Source:MGI Symbol;Acc:MGI:1913324]	protein_coding	13	90089123	90143907	10807	2070	3001	3249	9064	1	2	2	2	1	795	0	1	7727	0	3	1641	1	3864	2	2204	3	0	279	1829	13.922	30.1659	30.8966	71.0304	0.00786744	0.0140454	0.0319387	0.01243	0.00702797	7.47009	0	0.0531812	66.1607	0	0.0257837	18.2775	0.00718167
ENSMUSG00000012428	117167	Steap4	STEAP family member 4 [Source:MGI Symbol;Acc:MGI:1923560]	protein_coding	5	7960457	7982213	3155	0	0	0	0	0	0	0	0	0	0	0	0	0	0	0	0	0	0	0	0	0	0	0	0	0	0	0	0	0	0	0	0	0	0	0	0	0	0	0	0	0
ENSMUSG00000012429	633057	Mplkip	M-phase specific PLK1 intereacting protein [Source:MGI Symbol;Acc:MGI:1913558]	protein_coding	13	17695413	17699105	2672	0	0	0	0	0	0	902	0	0	0	0	0	0	0	0	0	0	0	0	0	115	0	0	46	0	0	0	0	0	0	58.2589	0	0	0	0	0	0	0	0	0	0
ENSMUSG00000012443	16551	Kif11	kinesin family member 11 [Source:MGI Symbol;Acc:MGI:1098231]	protein_coding	19	37376403	37421859	4819	0	2	0	0	0	0	0	0	0	0	0	0	0	0	0	0	0	0	0	71	100	0	692	0	0	0.0450847	0	0	0	0	0	0	0	0	0	0	0	0	0	0	0
ENSMUSG00000012483	68240	Rpa3	replication protein A3 [Source:MGI Symbol;Acc:MGI:1915490]	protein_coding	6	8255936	8259173	1136	0	6	0	179	5	0	0	0	0	2091	0	0	624	4745	15	21	0	0	71	0	2	3	290	1	0	0.573758	0	13.3446	0.374223	0	0	0	0	186.913	0	0	50.8277	301.554	1.22643	2.22513	0
ENSMUSG00000012519	74568	Mlkl	mixed lineage kinase domain-like [Source:MGI Symbol;Acc:MGI:1921818]	protein_coding	8	111311797	111338177	2303	0	0	0	0	0	0	0	0	0	202	0	0	0	0	0	0	0	0	0	0	0	0	0	0	0	0	0	0	0	0	0	0	0	8.90679	0	0	0	0	0	0	0
ENSMUSG00000012520	18935	Phox2b	paired-like homeobox 2b [Source:MGI Symbol;Acc:MGI:1100882]	protein_coding	5	67094405	67099301	3639	0	0	0	0	0	0	0	0	0	0	0	0	0	0	0	0	0	0	0	0	0	0	0	0	0	0	0	0	0	0	0	0	0	0	0	0	0	0	0	0	0
ENSMUSG00000012535	320938	Tnpo3	transportin 3 [Source:MGI Symbol;Acc:MGI:1196412]	protein_coding	6	29540827	29609887	10246	0	0	1	1113	2	0	0	2284	0	0	0	1	2	172	2	2609	0	586	1	955	1	59	159	0	0	0	0.0100302	9.19963	0.0165964	0	0	14.9723	0	0	0	0.056093	0.0180622	1.21194	0.0181303	30.6503	0
ENSMUSG00000012609	320244	Ttll5	tubulin tyrosine ligase-like family, member 5 [Source:MGI Symbol;Acc:MGI:2443657]	protein_coding	12	85824659	86061893	15833	0	0	0	0	0	0	0	0	0	0	0	0	0	0	0	0	0	0	0	0	0	0	0	0	0	0	0	0	0	0	0	0	0	0	0	0	0	0	0	0	0
ENSMUSG00000012640	69930	Zfp715	zinc finger protein 715 [Source:MGI Symbol;Acc:MGI:1917180]	protein_coding	7	43296197	43313294	5119	0	0	0	1	0	0	0	1	0	0	0	0	2	0	0	0	0	4832	0	85	0	2714	1	0	0	0	0	0.0165442	0	0	0	0.0131209	0	0	0	0	0.0361526	0	0	0	0
ENSMUSG00000012705	57264	Retn	resistin [Source:MGI Symbol;Acc:MGI:1888506]	protein_coding	8	3655770	3660110	1579	0	0	0	0	0	0	0	0	0	0	0	0	0	0	0	0	0	0	0	0	0	0	0	0	0	0	0	0	0	0	0	0	0	0	0	0	0	0	0	0	0
ENSMUSG00000012777	100503991	Acpt	acid phosphatase, testicular [Source:MGI Symbol;Acc:MGI:3644563]	protein_coding	7	44252148	44257378	1752	0	0	0	0	0	0	0	0	0	0	0	0	0	0	0	0	0	0	0	0	0	0	0	0	0	0	0	0	0	0	0	0	0	0	0	0	0	0	0	0	0
ENSMUSG00000012819	22295	Cdh23	cadherin 23 (otocadherin) [Source:MGI Symbol;Acc:MGI:1890219]	protein_coding	10	60302748	60696490	16939	0	0	0	0	0	0	0	0	0	0	0	0	64	0	0	0	0	0	0	0	0	0	0	0	0	0	0	0	0	0	0	0	0	0	0	0	0.349612	0	0	0	0
ENSMUSG00000012848	20103	Rps5	ribosomal protein S5 [Source:MGI Symbol;Acc:MGI:1097682]	protein_coding	7	12922290	12926686	1734	3404	208	776	3794	6202	5484	2	102	3605	432	16	14	16839	4499	4690	6427	14423	6260	11728	5675	11306	3547	15404	78881	142.684	13.0308	45.9916	185.301	304.103	240.025	0.199055	3.95092	157.903	25.2987	1.80606	4.64026	898.59	187.316	251.22	446.142	645.561
ENSMUSG00000012889	244550	Podnl1	podocan-like 1 [Source:MGI Symbol;Acc:MGI:2685352]	protein_coding	8	84125989	84132527	3549	0	0	0	0	0	0	0	0	0	0	0	0	0	0	0	0	0	0	0	0	0	0	0	0	0	0	0	0	0	0	0	0	0	0	0	0	0	0	0	0	0
ENSMUSG00000013033	330814	Adgrl1	adhesion G protein-coupled receptor L1 [Source:MGI Symbol;Acc:MGI:1929461]	protein_coding	8	83900105	83941954	8587	0	0	0	1279	0	0	0	0	0	0	0	0	0	0	0	0	0	64	0	0	0	0	0	0	0	0	0	12.6142	0	0	0	0	0	0	0	0	0	0	0	0	0
ENSMUSG00000013076	75723	Amotl1	angiomotin-like 1 [Source:MGI Symbol;Acc:MGI:1922973]	protein_coding	9	14541966	14615483	9798	0	0	0	0	0	0	0	0	0	0	0	0	0	0	0	0	0	0	0	0	0	0	0	0	0	0	0	0	0	0	0	0	0	0	0	0	0	0	0	0	0
ENSMUSG00000013083	69147	2200002J24Rik	RIKEN cDNA 2200002J24 gene [Source:MGI Symbol;Acc:MGI:1916397]	protein_coding	7	30699783	30700380	333	0	0	0	0	0	0	0	0	0	1	0	0	0	0	0	357	0	0	0	15	0	0	0	0	0	0	0	0	0	0	0	0	0	0.304943	0	0	0	0	0	129.044	0
ENSMUSG00000013089	104156	Etv5	ets variant 5 [Source:MGI Symbol;Acc:MGI:1096867]	protein_coding	16	22381309	22439719	4103	37	8	66	6600	4	2950	14	78171	17105	1524	3	6	2	5	24011	3353	4	90	11	107	13	7	52	5	0.655445	0.211809	1.65314	136.23	0.082889	54.5668	0.588869	1279.65	316.633	37.7179	0.143114	0.840452	0.0451048	0.0879783	543.549	98.3663	0.075664
ENSMUSG00000013091	78052	Tmem190	transmembrane protein 190 [Source:MGI Symbol;Acc:MGI:1925302]	protein_coding	7	4782940	4784341	586	0	0	0	0	0	0	0	0	0	0	0	0	0	0	0	0	0	0	0	118	0	0	0	0	0	0	0	0	0	0	0	0	0	0	0	0	0	0	0	0	0
ENSMUSG00000013150	70575	Gfod2	glucose-fructose oxidoreductase domain containing 2 [Source:MGI Symbol;Acc:MGI:1917825]	protein_coding	8	105713854	105758664	4608	0	0	0	0	0	0	0	0	0	0	0	0	0	0	0	0	0	0	0	0	0	0	0	0	0	0	0	0	0	0	0	0	0	0	0	0	0	0	0	0	0
ENSMUSG00000013155	102124	Enkd1	enkurin domain containing 1 [Source:MGI Symbol;Acc:MGI:2142593]	protein_coding	8	105703655	105707933	1272	0	0	0	0	0	0	0	0	0	0	0	0	0	0	0	0	0	0	0	0	0	0	0	0	0	0	0	0	0	0	0	0	0	0	0	0	0	0	0	0	0
ENSMUSG00000013158	71046	4933405L10Rik	RIKEN cDNA 4933405L10 gene [Source:MGI Symbol;Acc:MGI:1918296]	protein_coding	8	105708291	105710244	1212	0	4	0	0	0	0	0	0	0	0	0	0	0	0	0	0	0	0	0	0	0	0	236	0	0	0.35852	0	0	0	0	0	0	0	0	0	0	0	0	0	0	0
ENSMUSG00000013160	11972	Atp6v0d1	ATPase, H+ transporting, lysosomal V0 subunit D1 [Source:MGI Symbol;Acc:MGI:1201778]	protein_coding	8	105524465	105566047	1793	674	3200	1	0	0	0	151	60	407	0	0	1	128	1	1	0	17161	2	0	0	13	13	2074	4	27.3222	193.877	0.0573173	0	0	0	14.5341	2.2476	17.2405	0	0	0.320541	6.60578	0.0402649	0.0518023	0	742.836
ENSMUSG00000013236	19280	Ptprs	protein tyrosine phosphatase, receptor type, S [Source:MGI Symbol;Acc:MGI:97815]	protein_coding	17	56412431	56476483	6970	0	0	1340	19	0	0	287	0	0	0	0	0	0	0	1	3831	0	0	0	1	104	0	26	0	0	0	19.7578	0.230861	0	0	7.10626	0	0	0	0	0	0	0	0.0133259	66.1597	0
ENSMUSG00000013275	98396	Slc41a1	solute carrier family 41, member 1 [Source:MGI Symbol;Acc:MGI:2444823]	protein_coding	1	131827493	131848865	4912	0	0	0	2	1	0	12508	2	0	0	0	0	10	20	18	34	0	52	0	0	3	2	0	0	0	0	0	0.0344827	0.0173093	0	439.462	0.0273476	0	0	0	0	0.188381	0.293954	0.340364	0.833172	0
ENSMUSG00000013338	74562	Fer1l4	fer-1-like 4 (C. elegans) [Source:MGI Symbol;Acc:MGI:1921812]	protein_coding	2	156019139	156052947	6896	0	0	0	0	0	0	0	0	0	0	0	1	0	0	0	0	0	0	0	0	0	0	0	0	0	0	0	0	0	0	0	0	0	0	0	0.0833424	0	0	0	0	0
ENSMUSG00000013353	74054	4931406B18Rik	RIKEN cDNA 4931406B18 gene [Source:MGI Symbol;Acc:MGI:1921304]	protein_coding	7	43492044	43505940	5633	0	0	0	0	0	0	0	0	0	0	0	0	0	0	0	0	0	0	0	1	0	1	0	0	0	0	0	0	0	0	0	0	0	0	0	0	0	0	0	0	0
ENSMUSG00000013367	210094	Iglon5	IgLON family member 5 [Source:MGI Symbol;Acc:MGI:2686277]	protein_coding	7	43472907	43490075	2619	0	0	0	0	0	0	0	0	0	0	0	0	0	0	0	0	0	0	0	0	0	0	0	0	0	0	0	0	0	0	0	0	0	0	0	0	0	0	0	0	0
ENSMUSG00000013415	140486	Igf2bp1	insulin-like growth factor 2 mRNA binding protein 1 [Source:MGI Symbol;Acc:MGI:1890357]	protein_coding	11	95957163	96005940	9682	0	0	0	0	0	0	0	0	0	0	0	0	0	0	0	0	0	0	0	0	0	0	0	0	0	0	0	0	0	0	0	0	0	0	0	0	0	0	0	0	0
ENSMUSG00000013418	14422	B4galnt2	beta-1,4-N-acetyl-galactosaminyl transferase 2 [Source:MGI Symbol;Acc:MGI:1342058]	protein_coding	11	95865943	95914891	1722	0	0	0	0	0	0	0	0	0	0	0	0	0	0	0	0	0	0	0	0	0	0	0	0	0	0	0	0	0	0	0	0	0	0	0	0	0	0	0	0	0
ENSMUSG00000013419	270210	Zfp651	zinc finger protein 651 [Source:MGI Symbol;Acc:MGI:2670992]	protein_coding	9	121760033	121771742	6353	0	0	0	0	0	0	0	0	0	0	0	0	0	0	0	56	0	0	0	0	0	0	0	0	0	0	0	0	0	0	0	0	0	0	0	0	0	0	0	1.06102	0
ENSMUSG00000013465	58202	Nelfb	negative elongation factor complex member B [Source:MGI Symbol;Acc:MGI:1931035]	protein_coding	2	25199712	25211489	3432	59	2	0	8	0	0	0	0	0	0	0	0	0	0	0	0	0	0	0	0	0	1878	0	0	1.24951	0.0633051	0	0.197411	0	0	0	0	0	0	0	0	0	0	0	0	0
ENSMUSG00000013483	170720	Card14	caspase recruitment domain family, member 14 [Source:MGI Symbol;Acc:MGI:2386258]	protein_coding	11	119307768	119345375	4605	0	0	0	0	0	0	0	0	0	0	0	0	0	0	0	0	0	0	0	0	0	0	0	0	0	0	0	0	0	0	0	0	0	0	0	0	0	0	0	0	0
ENSMUSG00000013495	72392	Tmem175	transmembrane protein 175 [Source:MGI Symbol;Acc:MGI:1919642]	protein_coding	5	108629770	108648782	5928	828	0	0	0	0	0	0	0	0	0	0	0	12	19	8	29	4	0	0	0	0	0	0	0	10.1522	0	0	0	0	0	0	0	0	0	0	0	0.187313	0.231394	0.125346	0.588849	0.05237
ENSMUSG00000013523	76960	Bcas1	breast carcinoma amplified sequence 1 [Source:MGI Symbol;Acc:MGI:1924210]	protein_coding	2	170346991	170427845	3775	0	0	0	0	0	0	0	0	0	0	0	0	0	0	0	0	0	0	0	0	0	0	0	0	0	0	0	0	0	0	0	0	0	0	0	0	0	0	0	0	0
ENSMUSG00000013539	27883	Tango2	transport and golgi organization 2 [Source:MGI Symbol;Acc:MGI:101825]	protein_coding	16	18300825	18348103	7040	986	0	0	0	0	1	216	2	0	0	0	0	1	2164	414	296	1	1665	113	0	0	1	0	0	10.1798	0	0	0	0	0.0107804	5.29508	0.0190812	0	0	0	0	0.0131438	22.1918	5.46207	5.06097	0.0110245
ENSMUSG00000013562		4833413E03Rik	RIKEN cDNA 4833413E03 gene [Source:MGI Symbol;Acc:MGI:1925354]	lincRNA	17	31557126	31559113	1373	0	0	0	0	0	0	0	0	0	0	0	0	0	0	0	0	0	0	0	0	0	0	0	0	0	0	0	0	0	0	0	0	0	0	0	0	0	0	0	0	0
ENSMUSG00000013584	19378	Aldh1a2	aldehyde dehydrogenase family 1, subfamily A2 [Source:MGI Symbol;Acc:MGI:107928]	protein_coding	9	71215789	71296243	2264	0	0	0	0	0	0	0	0	0	0	0	0	0	0	0	0	0	853	0	0	0	0	0	0	0	0	0	0	0	0	0	0	0	0	0	0	0	0	0	0	0
ENSMUSG00000013593	226646	Ndufs2	NADH dehydrogenase (ubiquinone) Fe-S protein 2 [Source:MGI Symbol;Acc:MGI:2385112]	protein_coding	1	171234853	171251388	2313	0	0	0	1	0	0	6474	0	0	0	0	0	1	1	0	269	0	1	698	0	0	1153	0	0	0	0	0	0.0366146	0	0	483.046	0	0	0	0	0	0.0400054	0.0312127	0	13.9988	0
ENSMUSG00000013611	66696	Snx31	sorting nexin 31 [Source:MGI Symbol;Acc:MGI:1913946]	protein_coding	15	36504062	36555573	2935	0	0	0	0	0	0	0	0	0	0	0	0	0	0	0	0	0	0	0	0	0	0	0	0	0	0	0	0	0	0	0	0	0	0	0	0	0	0	0	0	0
ENSMUSG00000013622	381629	Atraid	all-trans retinoic acid induced differentiation factor [Source:MGI Symbol;Acc:MGI:1918918]	protein_coding	5	31048640	31054619	957	4177	3	744	5031	56	2	53	2	2096	100	1	0	7831	5	845	5014	0	1981	4	0	0	1425	479	0	317.241	0.340538	79.8963	445.217	4.97525	0.158608	9.55775	0.140367	166.347	10.6109	0.204526	0	757.181	0.377195	82.0114	630.648	0
ENSMUSG00000013629	69719	Cad	carbamoyl-phosphate synthetase 2, aspartate transcarbamylase, and dihydroorotase [Source:MGI Symbol;Acc:MGI:1916969]	protein_coding	5	31054811	31078479	7106	0	0	0	85	0	0	0	0	0	0	1	0	0	0	0	0	588	0	0	0	0	0	0	0	0	0	0	1.01303	0	0	0	0	0	0	0.0275446	0	0	0	0	0	6.42219
ENSMUSG00000013643	70163	Lypd8	LY6/PLAUR domain containing 8 [Source:MGI Symbol;Acc:MGI:1917413]	protein_coding	11	58379043	58390728	1284	0	0	0	0	0	0	0	0	0	0	0	0	0	0	0	0	0	0	0	0	0	0	0	0	0	0	0	0	0	0	0	0	0	0	0	0	0	0	0	0	0
ENSMUSG00000013646	79566	Sh3bp5l	SH3 binding domain protein 5 like [Source:MGI Symbol;Acc:MGI:1933124]	protein_coding	11	58330724	58347728	6352	476	0	0	2859	0	0	0	1	0	48	0	0	0	0	0	0	0	0	0	0	0	0	0	0	5.44669	0	0	38.1183	0	0	0	0.0105739	0	0.767352	0	0	0	0	0	0	0
ENSMUSG00000013653	69864	1810065E05Rik	RIKEN cDNA 1810065E05 gene [Source:MGI Symbol;Acc:MGI:1917114]	protein_coding	11	58421111	58426024	926	0	0	0	0	0	0	0	0	0	0	0	0	0	0	0	0	0	0	0	0	0	0	0	0	0	0	0	0	0	0	0	0	0	0	0	0	0	0	0	0	0
ENSMUSG00000013662	67979	Atad1	ATPase family, AAA domain containing 1 [Source:MGI Symbol;Acc:MGI:1915229]	protein_coding	19	32672563	32712298	2813	0	1	0	443	0	2	646	2	0	0	0	0	0	1	0	0	0	9571	0	0	0	0	118	0	0	0.0386177	0	13.3372	0	0.0539596	39.6328	0.0477538	0	0	0	0	0	0.0256648	0	0	0
ENSMUSG00000013663	19211	Pten	phosphatase and tensin homolog [Source:MGI Symbol;Acc:MGI:109583]	protein_coding	19	32757497	32826160	11507	1329	4941	21867	1024	10254	8176	4280	7969	2773	12755	2	3	322	15544	2424	4953	3	14341	345	1152	14	656	547	666	8.39458	46.6454	195.296	7.53646	75.7652	53.9246	64.1909	46.5146	18.303	112.559	0.0340196	0.149838	2.58934	97.5232	19.5659	51.8108	0.0202344
ENSMUSG00000013668	233918	4933402N03Rik	RIKEN cDNA 4933402N03 gene [Source:MGI Symbol;Acc:MGI:1914681]	protein_coding	7	131137713	131146314	1826	0	0	0	0	0	0	0	0	0	0	0	0	0	0	0	0	0	0	0	0	0	0	0	0	0	0	0	0	0	0	0	0	0	0	0	0	0	0	0	0	0
ENSMUSG00000013698	18611	Pea15a	phosphoprotein enriched in astrocytes 15A [Source:MGI Symbol;Acc:MGI:104799]	protein_coding	1	172196728	172206804	3861	4	7003	33	5	22640	6704	3	4360	13829	6154	3	3	3	10983	78	0	2	5	2254	0	39	3	90	137	0.0753003	197.034	0.878375	0.109673	498.558	131.778	0.134095	75.8462	272.036	161.853	0.152084	0.446565	0.0718979	205.366	1.8764	0	0.0402032
ENSMUSG00000013701	53600	Timm23	translocase of inner mitochondrial membrane 23 [Source:MGI Symbol;Acc:MGI:1858317]	protein_coding	14	32180162	32201898	1786	2	2	132	2719	2046	5267	0	0	0	1	0	1	64	34	11	18	2	1199	14	6675	1	1	56	5153	0.0813926	0.121648	7.59554	128.931	97.4009	223.816	0	0	0	0.0568568	0	0.321797	3.31584	1.37437	0.572059	1.21312	0.0869119
ENSMUSG00000013707	69769	Tnfaip8l2	tumor necrosis factor, alpha-induced protein 8-like 2 [Source:MGI Symbol;Acc:MGI:1917019]	protein_coding	3	95139521	95142360	1122	68	0	0	0	0	2413	1	1306	0	1	0	0	0	0	0	0	0	0	0	281	2639	0	0	0	4.40506	0	0	0	0	163.22	0.153815	78.1804	0	0.0905046	0	0	0	0	0	0	0
ENSMUSG00000013736	70047	Trnt1	tRNA nucleotidyl transferase, CCA-adding, 1 [Source:MGI Symbol;Acc:MGI:1917297]	protein_coding	6	106769120	106782474	3869	0	303	10	58	0	0	0	0	3	3	20924	3	600	1	2	2	1	2	1	2	0	24	10	1766	0	8.50746	0.265624	1.26958	0	0	0	0	0.0588922	0.0787383	1058.54	0.445642	14.3498	0.0186599	0.0480132	0.0622222	0.0200601
ENSMUSG00000013766	70274	Ly6g6e	lymphocyte antigen 6 complex, locus G6E [Source:MGI Symbol;Acc:MGI:1917524]	protein_coding	17	35076902	35078804	1273	0	0	1	0	0	0	0	0	0	0	0	0	0	0	0	0	0	0	0	952	0	0	0	0	0	0	0.0807305	0	0	0	0	0	0	0	0	0	0	0	0	0	0
ENSMUSG00000013787	110147	Ehmt2	euchromatic histone lysine N-methyltransferase 2 [Source:MGI Symbol;Acc:MGI:2148922]	protein_coding	17	34898469	34914052	5489	5	736	501	20	80	0	223	1824	9	3994	200	0	1	0	0	5019	0	2	809	0	0	67	839	0	0.0662084	14.566	9.38016	0.308579	1.23918	0	7.01138	22.3192	0.124533	73.8888	7.13178	0	0.0168578	0	0	110.062	0
ENSMUSG00000013822	66126	Elof1	elongation factor 1 homolog (ELF1, S. cerevisiae) [Source:MGI Symbol;Acc:MGI:1913376]	protein_coding	9	22112989	22117148	1092	28	5	133	1142	0	0	1	1	0	1	0	1	0	0	4	4	1	3798	0	2422	6798	3	1	6931	1.86368	0.497397	12.5168	88.5672	0	0	0.158041	0.061507	0	0.092991	0	0.526309	0	0	0.340226	0.440912	0.0710736
ENSMUSG00000013833	216154	Med16	mediator complex subunit 16 [Source:MGI Symbol;Acc:MGI:2158394]	protein_coding	10	79894708	79908923	4663	1	0	132	3	3	0	0	87	0	2	1	1	0	0	280	0	354	0	0	1	0	1	2	0	0.0155873	0	2.90921	0.0544861	0.0547009	0	0	1.25314	0	0.043554	0.0419755	0.123253	0	0	5.57728	0	5.89208
ENSMUSG00000013846	20442	St3gal1	ST3 beta-galactoside alpha-2,3-sialyltransferase 1 [Source:MGI Symbol;Acc:MGI:98304]	protein_coding	15	67102875	67113992	4985	0	0	0	0	0	0	0	67	0	0	0	0	0	221	0	0	1	0	0	1	0	0	27	0	0	0	0	0	0	0	0	0.902728	0	0	0	0	0	3.20062	0	0	0.0155692
ENSMUSG00000013858	216157	Tmem259	transmembrane protein 259 [Source:MGI Symbol;Acc:MGI:2177957]	protein_coding	10	79974948	79984330	4663	0	0	0	29	0	0	0	0	0	0	0	0	0	0	0	0	0	0	0	0	0	0	0	0	0	0	0	0.526699	0	0	0	0	0	0	0	0	0	0	0	0	0
ENSMUSG00000013878	77733	Rnf170	ring finger protein 170 [Source:MGI Symbol;Acc:MGI:1924983]	protein_coding	8	26119368	26143871	5032	7193	0	0	0	2	0	0	1	0	0	13	0	1560	0	0	473	0	99	3	0	0	0	0	27	103.898	0	0	0	0.0337931	0	0	0.0133477	0	0	0.505666	0	28.6866	0	0	11.3145	0
ENSMUSG00000013921	76686	Clip3	CAP-GLY domain containing linker protein 3 [Source:MGI Symbol;Acc:MGI:1923936]	protein_coding	7	30291672	30308367	3991	0	0	0	0	0	0	0	0	0	0	0	0	0	0	0	0	0	0	0	0	0	0	0	0	0	0	0	0	0	0	0	0	0	0	0	0	0	0	0	0	0
ENSMUSG00000013928		Thap8	THAP domain containing 8 [Source:MGI Symbol;Acc:MGI:1922879]	protein_coding	7	30280094	30290237	1184	0	0	0	0	0	0	0	0	0	0	0	0	0	0	0	0	0	0	0	0	0	0	0	0	0	0	0	0	0	0	0	0	0	0	0	0	0	0	0	0	0
[truncated: 28,484 more rows]
[truncated: 31 more columns]
